# Supplementary material for: Novel mRNA-specific effects of ribosome drop-off on translation rate and polysome profile
Source: PLoS Comput Biol. 2017 May 30;13(5):e1005555. doi: 10.1371/journal.pcbi.1005555 (PMC5469512; doi:10.1371/journal.pcbi.1005555)
Supplement: S1 Table — This table contains the results from the GO enrichment analysis performed for the different regions of the histogram of the physiological value of the initiation rates for S. cerevisiae. Different sheets correspond to different regions of the histogram and different GO analysis: process, function and component. (XLSM) [file pcbi.1005555.s002.xlsm]

## Sheet: 1 process
This table contains the results from the GO enrichment analysis performed for the different regions of the histogram of the physiological value of the initiation rates for S. cerevisiae.
Different sheets correspond to different regions of the histogram and different GO analysis: process, function and component.
GO analysis	Process; region 1 of histogram of physiological values of initiation rate (alpha_phys<0.1)
Aspect	P
P-value cutoff	0.01
Calculate FDR	Yes
Regulation links followed	Yes
Bonferroni correction	Yes
Uploaded gene list	sec1_alpha_gnames.dat
Annotation file	gene_association.sgd
Evidence codes used	ISM (1257), IEA (51184), IGI (5539), IEP (122), NAS (102), IBA (4982), IPI (3199), ND (3714), ISO (9), IC (1457), ISS (1909), ISA (314), IMP (13164), IDA (23598), RCA (6), TAS (479)
Unknown identifiers (115)	YAL004W YAL019W-A YAL034C-B YAL045C YAR069C YBR012C YBR191W-A YBR209W YBR226C YCL007C YCL046W YCR018C-A YDR094W YDR095C YDR136C YDR199W YDR241W YDR290W YDR401W YDR426C YDR524C-A YDR537C YER066C-A YER088C-A YER091C-A YER119C-A YER133W-A YER147C-A YER148W-A YER172C-A YFL013W-A YFL019C YGL102C YGL165C YGL182C YGR022C YGR064W YGR114C YGR139W YGR182C YGR190C YGR269W YHR049C-A YHR069C-A YHR145C YHR212C…
GOID	TERM	CORRECTED_PVALUE	UNCORRECTED_PVALUE	NUM_LIST_ANNOTATIONS	LIST_SIZE	TOTAL_NUM_ANNOTATIONS	POPULATION_SIZE	FDR_RATE	EXPECTED_FALSE_POSITIVES	ANNOTATED_GENES
GO:0065007	biological regulation	5.11518e-93	1.43846e-96	1375	3436	2043	7166	0	0	YKL168C, YKL203C, YEL009C, YHR119W, YDR140W, YPR095C, YBR057C, YLR085C, YKL222C, YPL139C, YGL244W, YEL015W, YGR275W, YER166W, YML057W, YJL081C, YHR194W, YOL138C, YLR362W, YIL115C, YCR092C, YNL272C, YNL215W, YGL175C, YHR115C, YFR032C, YAL015C, YOR047C, YDR130C, YKR019C, YPR031W, YGL179C, YLR384C, YLR467W, YLR229C, YKL126W, YGR093W, YBR007C, YMR223W, YER148W, YGL131C, YLL051C, YPR131C, YDR258C, YLR…
GO:0050789	regulation of biological process	1.11902e-76	3.14685e-80	1150	3436	1693	7166	0	0	YKL168C, YKL203C, YEL009C, YHR119W, YDR140W, YPR095C, YBR057C, YLR085C, YKL222C, YPL139C, YGL244W, YEL015W, YGR275W, YML057W, YJL081C, YHR194W, YOL138C, YLR362W, YCR092C, YNL215W, YHR115C, YFR032C, YAL015C, YOR047C, YDR130C, YKR019C, YPR031W, YGL179C, YLR384C, YLR229C, YKL126W, YMR223W, YER148W, YGL131C, YPR131C, YLR248W, YGL066W, YFL049W, YHR102W, YPR049C, YJL005W, YAL002W, YPL170W, YJL076W, YBR…
GO:0050794	regulation of cellular process	8.57975e-76	2.41275e-79	1115	3436	1633	7166	0	0	YKL168C, YKL203C, YEL009C, YHR119W, YDR140W, YPR095C, YBR057C, YLR085C, YKL222C, YPL139C, YGL244W, YEL015W, YGR275W, YML057W, YJL081C, YHR194W, YOL138C, YLR362W, YCR092C, YNL215W, YHR115C, YFR032C, YAL015C, YOR047C, YDR130C, YKR019C, YPR031W, YGL179C, YLR384C, YLR229C, YKL126W, YMR223W, YER148W, YGL131C, YPR131C, YLR248W, YGL066W, YFL049W, YHR102W, YPR049C, YJL005W, YAL002W, YPL170W, YJL076W, YBR…
GO:0044699	single-organism process	3.88217e-57	1.09172e-60	1988	3436	3425	7166	0	0	YKL168C, YPL189W, YPL095C, YKL203C, YEL009C, YHR119W, YMR237W, YKL205W, YPR095C, YIR035C, YBR057C, YMR238W, YLL003W, YHR033W, YPR121W, YPL139C, YFL030W, YGL244W, YGR275W, YER166W, YML057W, YCL048W, YGL236C, YHR194W, YOL138C, YLR362W, YIL115C, YER180C, YCR092C, YHR001W-A, YNL272C, YOR303W, YGL257C, YGL175C, YHR115C, YOR047C, YGR177C, YML075C, YPL158C, YDR130C, YKR019C, YPL207W, YER185W, YGL179C, Y…
GO:0060255	regulation of macromolecule metabolic process	8.18343e-50	2.3013e-53	766	3436	1111	7166	0	0	YNL139C, YOR083W, YKL203C, YGL096W, YEL009C, YHR119W, YBR297W, YDR140W, YGR116W, YLR085C, YBR289W, YKL222C, YPL139C, YGL244W, YJL090C, YEL015W, YGR275W, YBL008W, YJL081C, YLR362W, YCR092C, YNL215W, YMR270C, YGL249W, YFR032C, YAL015C, YOR047C, YDR206W, YKR019C, YIL084C, YPR031W, YLR384C, YGL209W, YGR042W, YBR170C, YKL126W, YOR076C, YMR223W, YER148W, YPL042C, YGL131C, YDR151C, YLR398C, YGL190C, YGL…
GO:0019222	regulation of metabolic process	5.44184e-49	1.53033e-52	793	3436	1162	7166	0	0	YNL139C, YOR083W, YKL203C, YGL096W, YEL009C, YHR119W, YBR297W, YDR140W, YGR116W, YLR085C, YBR289W, YKL222C, YPL139C, YGL244W, YJL090C, YEL015W, YGR275W, YBL008W, YJL081C, YHR194W, YLR362W, YCR092C, YNL215W, YMR270C, YGL249W, YFR032C, YAL015C, YOR047C, YDR206W, YKR019C, YIL084C, YPR031W, YLR384C, YGL209W, YGR042W, YBR170C, YKL126W, YOR076C, YMR223W, YER148W, YPL042C, YGL131C, YDR151C, YLR398C, YGL…
GO:0019219	regulation of nucleobase-containing compound metabolic process	6.52885e-49	1.83601e-52	598	3436	824	7166	0	0	YNL139C, YOR083W, YKL203C, YGL096W, YEL009C, YHR119W, YBR297W, YGR116W, YLR085C, YBR289W, YKL222C, YPL139C, YGL244W, YEL015W, YGR275W, YBL008W, YJL081C, YCR092C, YNL215W, YMR270C, YFR032C, YAL015C, YOR047C, YKR019C, YIL084C, YPR031W, YLR384C, YGL209W, YGR042W, YBR170C, YMR223W, YER148W, YPL042C, YGL131C, YGL190C, YGL066W, YFL049W, YLR005W, YOR140W, YMR164C, YHR178W, YOR060C, YJL076W, YBR095C, YNL…
GO:0031323	regulation of cellular metabolic process	5.0075e-48	1.40818e-51	775	3436	1134	7166	0	0	YNL139C, YOR083W, YKL203C, YGL096W, YEL009C, YHR119W, YBR297W, YDR140W, YGR116W, YLR085C, YBR289W, YKL222C, YPL139C, YGL244W, YJL090C, YEL015W, YGR275W, YBL008W, YJL081C, YHR194W, YLR362W, YCR092C, YNL215W, YMR270C, YGL249W, YFR032C, YAL015C, YOR047C, YDR206W, YKR019C, YIL084C, YPR031W, YLR384C, YGL209W, YGR042W, YBR170C, YKL126W, YOR076C, YMR223W, YER148W, YPL042C, YGL131C, YDR151C, YLR398C, YGL…
GO:0016043	cellular component organization	5.30953e-48	1.49312e-51	1322	3436	2149	7166	0	0	YKL203C, YEL009C, YHR119W, YIR012W, YBR057C, YMR238W, YLR085C, YLL003W, YPL139C, YGL244W, YEL015W, YGR275W, YER166W, YCL048W, YGL236C, YJL081C, YHR194W, YFR052W, YIL115C, YCR092C, YNL215W, YMR012W, YGL175C, YHR192W, YHR115C, YAL015C, YBR163W, YPL158C, YDR130C, YKR019C, YOR250C, YPR031W, YLR093C, YLR467W, YLR229C, YKR100C, YKL162C, YKL126W, YMR223W, YER148W, YGL131C, YLR059C, YPR131C, YDR258C, YOR…
GO:0080090	regulation of primary metabolic process	1.0641e-46	2.99241e-50	768	3436	1127	7166	0	0	YNL139C, YOR083W, YKL203C, YGL096W, YEL009C, YHR119W, YBR297W, YDR140W, YGR116W, YLR085C, YBR289W, YKL222C, YPL139C, YGL244W, YJL090C, YEL015W, YGR275W, YBL008W, YJL081C, YHR194W, YLR362W, YCR092C, YNL215W, YMR270C, YGL249W, YFR032C, YAL015C, YOR047C, YDR206W, YKR019C, YIL084C, YPR031W, YLR384C, YGL209W, YGR042W, YBR170C, YKL126W, YOR076C, YMR223W, YER148W, YPL042C, YGL131C, YDR151C, YLR398C, YGL…
GO:0051171	regulation of nitrogen compound metabolic process	4.65891e-43	1.31016e-46	670	3436	969	7166	0	0	YNL139C, YOR083W, YKL203C, YGL096W, YEL009C, YHR119W, YBR297W, YDR140W, YGR116W, YLR085C, YBR289W, YKL222C, YPL139C, YGL244W, YEL015W, YGR275W, YBL008W, YJL081C, YCR092C, YNL215W, YMR270C, YFR032C, YAL015C, YOR047C, YDR206W, YKR019C, YIL084C, YPR031W, YLR384C, YGL209W, YGR042W, YBR170C, YKL126W, YOR076C, YMR223W, YER148W, YPL042C, YGL131C, YDR151C, YLR398C, YGL190C, YGL066W, YFL049W, YLR005W, YOR…
GO:0051252	regulation of RNA metabolic process	2.17678e-42	6.12143e-46	542	3436	751	7166	0	0	YNL139C, YOR083W, YKL203C, YGL096W, YEL009C, YHR119W, YBR297W, YGR116W, YLR085C, YBR289W, YKL222C, YPL139C, YGL244W, YEL015W, YGR275W, YBL008W, YJL081C, YNL215W, YMR270C, YFR032C, YOR047C, YKR019C, YIL084C, YPR031W, YLR384C, YGL209W, YMR223W, YER148W, YPL042C, YGL131C, YGL190C, YGL066W, YFL049W, YLR005W, YOR140W, YMR164C, YHR178W, YJL076W, YBR095C, YNL236W, YGL162W, YLR399C, YDR443C, YDR398W, YPR…
GO:0097659	nucleic acid-templated transcription	1.08889e-41	3.06212e-45	560	3436	784	7166	0	0	YNL139C, YOR083W, YGL096W, YEL009C, YHR119W, YBR297W, YGR116W, YLR085C, YBR289W, YKL222C, YPL139C, YGL244W, YLR277C, YGR275W, YOL005C, YBL008W, YJL081C, YNL215W, YMR270C, YFR032C, YOR047C, YKR019C, YIL084C, YPR031W, YLR384C, YGL209W, YEL055C, YMR223W, YER148W, YPL042C, YGL131C, YGL190C, YGL066W, YFL049W, YLR005W, YOR140W, YMR164C, YHR178W, YJL076W, YBR095C, YNL236W, YGL162W, YLR399C, YDR443C, YDR…
GO:0032774	RNA biosynthetic process	1.59733e-41	4.49192e-45	562	3436	788	7166	0	0	YNL139C, YOR083W, YGL096W, YEL009C, YHR119W, YBR297W, YGR116W, YLR085C, YBR289W, YKL222C, YPL139C, YGL244W, YLR277C, YGR275W, YOL005C, YBL008W, YJL081C, YNL215W, YMR270C, YFR032C, YOR047C, YKR019C, YIL084C, YPR031W, YLR384C, YGL209W, YEL055C, YMR223W, YER148W, YPL042C, YGL131C, YGL190C, YGL066W, YFL049W, YLR005W, YOR140W, YMR164C, YHR178W, YJL076W, YBR095C, YNL236W, YGL162W, YLR399C, YDR443C, YDR…
GO:0006351	transcription, DNA-templated	1.72738e-41	4.85765e-45	559	3436	783	7166	0	0	YNL139C, YOR083W, YGL096W, YEL009C, YHR119W, YBR297W, YGR116W, YLR085C, YBR289W, YKL222C, YPL139C, YGL244W, YLR277C, YGR275W, YOL005C, YBL008W, YJL081C, YNL215W, YMR270C, YFR032C, YOR047C, YKR019C, YIL084C, YPR031W, YLR384C, YGL209W, YEL055C, YMR223W, YER148W, YPL042C, YGL131C, YGL190C, YGL066W, YFL049W, YLR005W, YOR140W, YMR164C, YHR178W, YJL076W, YBR095C, YNL236W, YGL162W, YLR399C, YDR443C, YDR…
GO:0006355	regulation of transcription, DNA-templated	1.74842e-41	4.91681e-45	526	3436	727	7166	0	0	YNL139C, YOR083W, YGL096W, YEL009C, YHR119W, YBR297W, YGR116W, YLR085C, YBR289W, YKL222C, YPL139C, YGL244W, YGR275W, YBL008W, YJL081C, YNL215W, YMR270C, YFR032C, YOR047C, YKR019C, YIL084C, YPR031W, YLR384C, YGL209W, YMR223W, YER148W, YPL042C, YGL131C, YGL190C, YGL066W, YFL049W, YLR005W, YOR140W, YMR164C, YHR178W, YJL076W, YBR095C, YNL236W, YGL162W, YLR399C, YDR443C, YDR398W, YPR179C, YML051W, YHR…
GO:1903506	regulation of nucleic acid-templated transcription	2.16229e-41	6.08068e-45	527	3436	729	7166	0	0	YNL139C, YOR083W, YGL096W, YEL009C, YHR119W, YBR297W, YGR116W, YLR085C, YBR289W, YKL222C, YPL139C, YGL244W, YGR275W, YBL008W, YJL081C, YNL215W, YMR270C, YFR032C, YOR047C, YKR019C, YIL084C, YPR031W, YLR384C, YGL209W, YMR223W, YER148W, YPL042C, YGL131C, YGL190C, YGL066W, YFL049W, YLR005W, YOR140W, YMR164C, YHR178W, YJL076W, YBR095C, YNL236W, YGL162W, YLR399C, YDR443C, YDR398W, YPR179C, YML051W, YHR…
GO:2001141	regulation of RNA biosynthetic process	2.16229e-41	6.08068e-45	527	3436	729	7166	0	0	YNL139C, YOR083W, YGL096W, YEL009C, YHR119W, YBR297W, YGR116W, YLR085C, YBR289W, YKL222C, YPL139C, YGL244W, YGR275W, YBL008W, YJL081C, YNL215W, YMR270C, YFR032C, YOR047C, YKR019C, YIL084C, YPR031W, YLR384C, YGL209W, YMR223W, YER148W, YPL042C, YGL131C, YGL190C, YGL066W, YFL049W, YLR005W, YOR140W, YMR164C, YHR178W, YJL076W, YBR095C, YNL236W, YGL162W, YLR399C, YDR443C, YDR398W, YPR179C, YML051W, YHR…
GO:0010556	regulation of macromolecule biosynthetic process	4.73038e-41	1.33025e-44	634	3436	914	7166	0	0	YNL139C, YOR083W, YGL096W, YEL009C, YHR119W, YBR297W, YDR140W, YGR116W, YLR085C, YBR289W, YKL222C, YPL139C, YGL244W, YGR275W, YBL008W, YJL081C, YCR092C, YNL215W, YMR270C, YFR032C, YAL015C, YOR047C, YDR206W, YKR019C, YIL084C, YPR031W, YLR384C, YGL209W, YBR170C, YKL126W, YOR076C, YMR223W, YER148W, YPL042C, YGL131C, YDR151C, YLR398C, YGL190C, YGL066W, YFL049W, YLR005W, YOR140W, YMR164C, YHR178W, YOR…
GO:2000112	regulation of cellular macromolecule biosynthetic process	1.11581e-40	3.13782e-44	628	3436	905	7166	0	0	YNL139C, YOR083W, YGL096W, YEL009C, YHR119W, YBR297W, YDR140W, YGR116W, YLR085C, YBR289W, YKL222C, YPL139C, YGL244W, YGR275W, YBL008W, YJL081C, YCR092C, YNL215W, YMR270C, YFR032C, YAL015C, YOR047C, YDR206W, YKR019C, YIL084C, YPR031W, YLR384C, YGL209W, YBR170C, YOR076C, YMR223W, YER148W, YPL042C, YGL131C, YDR151C, YLR398C, YGL190C, YGL066W, YFL049W, YLR005W, YOR140W, YMR164C, YHR178W, YOR060C, YJL…
GO:0050896	response to stimulus	1.61729e-40	4.54805e-44	828	3436	1262	7166	0	0	YMR032W, YKL168C, YNL139C, YDR135C, YLR035C, YKL203C, YEL009C, YJR089W, YHR119W, YPR095C, YGR116W, YBR289W, YGL244W, YJL090C, YIL047C, YER166W, YNR044W, YML057W, YCR027C, YJL081C, YOR057W, YPL203W, YOL138C, YLR362W, YNL085W, YHR204W, YCR092C, YNL215W, YGR023W, YGL175C, YHR192W, YAL015C, YOR047C, YGR177C, YNL155W, YDR501W, YKR019C, YER185W, YIL084C, YGL179C, YNL099C, YGL209W, YBR170C, YLR229C, YPL…
GO:0031326	regulation of cellular biosynthetic process	3.15806e-40	8.88093e-44	651	3436	947	7166	0	0	YNL139C, YOR083W, YGL096W, YEL009C, YHR119W, YBR297W, YDR140W, YGR116W, YLR085C, YBR289W, YKL222C, YPL139C, YGL244W, YGR275W, YBL008W, YJL081C, YCR092C, YNL215W, YMR270C, YFR032C, YAL015C, YOR047C, YDR206W, YKR019C, YIL084C, YPR031W, YLR384C, YGL209W, YBR170C, YKL126W, YOR076C, YMR223W, YER148W, YPL042C, YGL131C, YDR151C, YLR398C, YGL190C, YGL066W, YFL049W, YLR005W, YOR140W, YMR164C, YHR178W, YPL…
GO:0009889	regulation of biosynthetic process	9.82814e-40	2.76382e-43	651	3436	949	7166	0	0	YNL139C, YOR083W, YGL096W, YEL009C, YHR119W, YBR297W, YDR140W, YGR116W, YLR085C, YBR289W, YKL222C, YPL139C, YGL244W, YGR275W, YBL008W, YJL081C, YCR092C, YNL215W, YMR270C, YFR032C, YAL015C, YOR047C, YDR206W, YKR019C, YIL084C, YPR031W, YLR384C, YGL209W, YBR170C, YKL126W, YOR076C, YMR223W, YER148W, YPL042C, YGL131C, YDR151C, YLR398C, YGL190C, YGL066W, YFL049W, YLR005W, YOR140W, YMR164C, YHR178W, YPL…
GO:0010468	regulation of gene expression	7.41193e-39	2.08435e-42	617	3436	893	7166	0	0	YNL139C, YOR083W, YGL096W, YEL009C, YHR119W, YBR297W, YDR140W, YGR116W, YLR085C, YBR289W, YKL222C, YPL139C, YGL244W, YGR275W, YBL008W, YJL081C, YNL215W, YMR270C, YFR032C, YOR047C, YDR206W, YKR019C, YIL084C, YPR031W, YLR384C, YGL209W, YOR076C, YMR223W, YER148W, YPL042C, YGL131C, YDR151C, YLR398C, YGL190C, YGL066W, YFL049W, YLR005W, YOR140W, YMR164C, YHR178W, YJL076W, YBR095C, YNL236W, YGL162W, YPL…
GO:0007049	cell cycle	1.11137e-38	3.12533e-42	556	3436	788	7166	0	0	YMR032W, YOR083W, YLR035C, YKL203C, YJR089W, YHR119W, YMR237W, YGR116W, YBR057C, YLL003W, YPL139C, YER016W, YJL090C, YGR238C, YCL048W, YOR057W, YER180C, YCR092C, YGL249W, YGL175C, YHR115C, YPL158C, YDR130C, YOR264W, YBR170C, YLR229C, YGR059W, YPL253C, YPL042C, YGL190C, YIL158W, YLR248W, YAL047C, YOR060C, YJR112W, YJL076W, YDR184C, YOR058C, YDR309C, YEL072W, YHR153C, YJL098W, YHR071W, YFR014C, YIL…
GO:0044763	single-organism cellular process	2.12343e-38	5.97141e-42	1689	3436	2936	7166	0	0	YKL168C, YPL095C, YKL203C, YEL009C, YHR119W, YMR237W, YPR095C, YBR057C, YMR238W, YLL003W, YHR033W, YPR121W, YPL139C, YFL030W, YGL244W, YGR275W, YER166W, YML057W, YCL048W, YHR194W, YLR362W, YER180C, YCR092C, YHR001W-A, YNL272C, YOR303W, YGL257C, YGL175C, YHR115C, YOR047C, YGR177C, YML075C, YPL158C, YDR130C, YKR019C, YPL207W, YKL001C, YLR093C, YOR109W, YLR229C, YGR059W, YKL162C, YKL126W, YBR007C, Y…
GO:0051716	cellular response to stimulus	8.22183e-37	2.3121e-40	731	3436	1104	7166	0	0	YMR032W, YKL168C, YNL139C, YLR035C, YKL203C, YEL009C, YJR089W, YHR119W, YPR095C, YGR116W, YBR289W, YGL244W, YJL090C, YIL047C, YER166W, YNR044W, YML057W, YCR027C, YJL081C, YOR057W, YPL203W, YOL138C, YLR362W, YNL085W, YHR204W, YCR092C, YNL215W, YGR023W, YGL175C, YHR192W, YAL015C, YOR047C, YNL155W, YDR501W, YKR019C, YIL084C, YGL179C, YNL099C, YGL209W, YBR170C, YLR229C, YPL058C, YKL126W, YPL042C, YGL…
GO:0006996	organelle organization	1.44235e-36	4.05609e-40	958	3436	1522	7166	0	0	YMR032W, YNL242W, YLR429W, YDR135C, YLR035C, YKL203C, YOR181W, YJR089W, YHR119W, YIR012W, YGR116W, YBR057C, YLR085C, YLL003W, YBR289W, YPL139C, YGL244W, YER016W, YEL015W, YGR275W, YGR238C, YBL008W, YGL236C, YJL081C, YOR057W, YHR194W, YMR004W, YIL115C, YCR092C, YNL215W, YOL018C, YMR012W, YGL249W, YGL175C, YHR192W, YHR115C, YAL015C, YDR206W, YBR163W, YDR130C, YKR019C, YOR250C, YIL084C, YPR031W, YGR…
GO:0009987	cellular process	5.27239e-35	1.48267e-38	2739	3436	5206	7166	0	0	YDR140W, YMR238W, YPR121W, YPL139C, YEL015W, YNR044W, YNL062C, YCL048W, YGL236C, YJL081C, YHR194W, YFR052W, YCR092C, YGL257C, YHR192W, YHR115C, YGR177C, YBR163W, YML075C, YDR501W, YPL158C, YDR130C, YOR250C, YLR384C, YLR093C, YGR059W, YKR100C, YKL126W, YGR093W, YBR007C, YMR223W, YPR001W, YGL131C, YLR059C, YLL051C, YIL158W, YLR248W, YKR086W, YPR049C, YJL005W, YCR036W, YAL002W, YCL031C, YPL170W, YJL…
GO:0048519	negative regulation of biological process	1.07025e-34	3.00969e-38	437	3436	600	7166	0	0	YMR032W, YLR429W, YER162C, YOR083W, YKL203C, YEL009C, YJR089W, YHR119W, YKL005C, YGR116W, YBR057C, YPL269W, YPL139C, YMR028W, YGL244W, YER016W, YJL090C, YPL219W, YLL022C, YGR238C, YBR279W, YBL008W, YNL025C, YBR066C, YLR381W, YNL199C, YCR092C, YOR178C, YHL023C, YHR115C, YOR351C, YDR206W, YOL045W, YDR130C, YKR019C, YBL051C, YOL017W, YIL084C, YBR108W, YPL015C, YPR065W, YGL209W, YGR042W, YGL092W, YBR…
GO:0048523	negative regulation of cellular process	4.42304e-34	1.24382e-37	431	3436	592	7166	0	0	YMR032W, YLR429W, YER162C, YOR083W, YKL203C, YEL009C, YJR089W, YHR119W, YKL005C, YGR116W, YBR057C, YPL269W, YPL139C, YMR028W, YGL244W, YER016W, YJL090C, YPL219W, YLL022C, YGR238C, YBR279W, YBL008W, YNL025C, YBR066C, YLR381W, YNL199C, YCR092C, YOR178C, YHL023C, YHR115C, YOR351C, YDR206W, YOL045W, YDR130C, YKR019C, YBL051C, YOL017W, YIL084C, YBR108W, YPL015C, YPR065W, YGL209W, YGR042W, YGL092W, YBR…
GO:0006366	transcription from RNA polymerase II promoter	2.38712e-32	6.71293e-36	388	3436	526	7166	0	0	YNL139C, YER162C, YOR083W, YEL009C, YHR119W, YKL005C, YBR297W, YPL248C, YGR116W, YBR289W, YKL222C, YPL139C, YGL244W, YHR099W, YLR277C, YGR275W, YOL005C, YMR172W, YBR279W, YBL008W, YNL025C, YJL081C, YBR066C, YJL103C, YNL199C, YOR047C, YLR403W, YIL084C, YPR065W, YHR167W, YGL013C, YLR384C, YGL209W, YOR380W, YPR068C, YLL029W, YLR266C, YER148W, YPL042C, YJL206C, YGL131C, YKL116C, YKR099W, YOR338W, YOR…
GO:0022402	cell cycle process	5.58873e-32	1.57163e-35	475	3436	674	7166	0	0	YMR032W, YGL240W, YOR083W, YLR035C, YKL203C, YLR319C, YJR089W, YHR119W, YDR218C, YMR308C, YMR237W, YGR116W, YBR057C, YLR320W, YLL003W, YPL269W, YER167W, YPL139C, YLR213C, YER016W, YJL090C, YGR238C, YCL048W, YBR279W, YOR299W, YLR381W, YPR111W, YCR092C, YOR178C, YHL023C, YOR326W, YGL249W, YGL175C, YHR115C, YOR351C, YPL158C, YDR130C, YMR153W, YBL051C, YOL017W, YMR198W, YBR023C, YIL106W, YBR170C, YLR…
GO:0051276	chromosome organization	1.07534e-30	3.02402e-34	440	3436	619	7166	0	0	YGL240W, YER162C, YLR319C, YJR089W, YHR119W, YGR116W, YLR320W, YLR085C, YPL269W, YBR289W, YPL139C, YGL244W, YER016W, YLL022C, YHR099W, YDR489W, YGR275W, YBR279W, YBL008W, YJL081C, YOR057W, YLR381W, YLR032W, YNL215W, YOR178C, YGL249W, YGL175C, YHR115C, YDR206W, YDR130C, YKR019C, YOR250C, YOL017W, YIL084C, YPR031W, YPL015C, YMR198W, YHR167W, YGR099W, YGR042W, YGL092W, YLR467W, YPR068C, YOR098C, YMR…
GO:0071840	cellular component organization or biogenesis	3.47773e-29	9.7799e-33	1448	3436	2520	7166	0	0	YKL203C, YEL009C, YHR119W, YMR237W, YIR012W, YBR057C, YMR238W, YLR085C, YLL003W, YPL139C, YGL244W, YEL015W, YGR275W, YER166W, YCL048W, YGL236C, YJL081C, YHR194W, YFR052W, YIL115C, YCR092C, YNL215W, YMR012W, YGL175C, YHR192W, YHR115C, YAL015C, YBR163W, YPL158C, YDR130C, YKR019C, YOR250C, YPR031W, YLR093C, YLR467W, YLR229C, YKR100C, YKL162C, YKL126W, YBR007C, YMR223W, YER148W, YGL131C, YLR059C, YPR…
GO:0006464	cellular protein modification process	4.35876e-29	1.22575e-32	552	3436	820	7166	0	0	YKL168C, YKL203C, YJR089W, YHR119W, YDR140W, YGR116W, YLR143W, YGL244W, YJL090C, YML057W, YJL081C, YPL203W, YLR362W, YHR204W, YGL257C, YGL249W, YDR331W, YHR115C, YOR047C, YIL084C, YNL038W, YPR031W, YGL179C, YNL099C, YJR097W, YKL126W, YMR223W, YPL042C, YDR459C, YGL131C, YNL029C, YPR131C, YGL190C, YLR248W, YGL066W, YLR005W, YJR036C, YHR102W, YPR049C, YJL183W, YBR095C, YNL161W, YDR414C, YPL236C, YHR…
GO:0036211	protein modification process	4.35876e-29	1.22575e-32	552	3436	820	7166	0	0	YKL168C, YKL203C, YJR089W, YHR119W, YDR140W, YGR116W, YLR143W, YGL244W, YJL090C, YML057W, YJL081C, YPL203W, YLR362W, YHR204W, YGL257C, YGL249W, YDR331W, YHR115C, YOR047C, YIL084C, YNL038W, YPR031W, YGL179C, YNL099C, YJR097W, YKL126W, YMR223W, YPL042C, YDR459C, YGL131C, YNL029C, YPR131C, YGL190C, YLR248W, YGL066W, YLR005W, YJR036C, YHR102W, YPR049C, YJL183W, YBR095C, YNL161W, YDR414C, YPL236C, YHR…
GO:0006357	regulation of transcription from RNA polymerase II promoter	9.49794e-29	2.67096e-32	343	3436	463	7166	0	0	YER162C, YOR083W, YEL009C, YHR119W, YKL005C, YBR297W, YPL248C, YGR116W, YBR289W, YKL222C, YPL139C, YGL244W, YHR099W, YMR172W, YBR279W, YBL008W, YNL025C, YJL081C, YBR066C, YJL103C, YNL199C, YOR047C, YLR403W, YIL084C, YPR065W, YGL013C, YLR384C, YGL209W, YOR380W, YPR068C, YLL029W, YLR266C, YPL042C, YJL206C, YGL131C, YKL116C, YKR099W, YOR338W, YOR290C, YDR217C, YIL130W, YGL066W, YFL049W, YDR421W, YLR…
GO:0051179	localization	1.12642e-28	3.16766e-32	957	3436	1567	7166	0	0	YNL139C, YNL242W, YLR429W, YPL189W, YOR223W, YOR100C, YDR135C, YKL203C, YOR181W, YMR237W, YKL205W, YPR095C, YGR116W, YBL069W, YGR121C, YER016W, YER166W, YIL044C, YGR238C, YCR027C, YHR194W, YOL138C, YMR004W, YIL115C, YHR001W-A, YNL272C, YOL158C, YOL018C, YMR012W, YDR331W, YHR115C, YDR206W, YPL221W, YPL158C, YDR130C, YER185W, YLR384C, YGR099W, YLR093C, YPR083W, YOL103W, YBR170C, YOR109W, YLR229C, Y…
GO:0048518	positive regulation of biological process	8.85675e-28	2.49065e-31	451	3436	649	7166	0	0	YGL240W, YNL139C, YLR429W, YKL203C, YOR181W, YEL009C, YLR319C, YHR119W, YPL248C, YPR095C, YGR116W, YBR289W, YKL222C, YER167W, YPL139C, YMR028W, YGL244W, YER016W, YJL090C, YEL015W, YHR099W, YMR172W, YBR279W, YNL025C, YOL138C, YLR362W, YJL103C, YNL199C, YHL023C, YGL249W, YAL015C, YOR047C, YLR403W, YDR130C, YMR153W, YIL084C, YPL015C, YGL013C, YGL209W, YPL140C, YGL092W, YBR170C, YLR229C, YLR361C, YPR…
GO:0048522	positive regulation of cellular process	8.77989e-27	2.46903e-30	440	3436	634	7166	0	0	YGL240W, YNL139C, YLR429W, YKL203C, YOR181W, YEL009C, YLR319C, YHR119W, YPL248C, YPR095C, YGR116W, YBR289W, YKL222C, YPL139C, YMR028W, YGL244W, YER016W, YJL090C, YEL015W, YHR099W, YMR172W, YBR279W, YNL025C, YOL138C, YLR362W, YJL103C, YNL199C, YHL023C, YGL249W, YAL015C, YOR047C, YLR403W, YDR130C, YMR153W, YIL084C, YPL015C, YGL013C, YGL209W, YPL140C, YGL092W, YLR229C, YLR361C, YPR068C, YLR266C, YPL…
GO:0090304	nucleic acid metabolic process	3.8863e-26	1.09289e-29	1063	3436	1787	7166	0	0	YKL203C, YEL009C, YHR119W, YKL205W, YBR057C, YLR085C, YKL222C, YPL139C, YGL244W, YEL015W, YGR275W, YOL005C, YNL062C, YGL236C, YJL081C, YCR092C, YNL292W, YNL215W, YGL175C, YFR032C, YAL015C, YOR047C, YBR163W, YKR019C, YPL207W, YOR250C, YPR031W, YLR384C, YLR467W, YGR093W, YMR223W, YER148W, YLR419W, YGL131C, YLR059C, YGL066W, YFL049W, YKR086W, YLR323C, YCL031C, YJL076W, YBR095C, YNL236W, YGR095C, YER…
GO:0019438	aromatic compound biosynthetic process	1.56267e-25	4.39447e-29	690	3436	1087	7166	0	0	YNL139C, YOR083W, YGL096W, YEL009C, YHR119W, YBR297W, YBL098W, YGR116W, YLR085C, YBR289W, YKL222C, YPR121W, YPL139C, YGL244W, YLR277C, YGR275W, YOL005C, YBL008W, YJL081C, YNL215W, YMR270C, YDR196C, YFR032C, YOR047C, YDR206W, YKR019C, YJR078W, YIL084C, YPR031W, YLR384C, YGR099W, YGL209W, YBR170C, YEL055C, YMR223W, YER148W, YPL042C, YGL131C, YJR049C, YGL190C, YOR202W, YGL066W, YFL049W, YLR005W, YOR…
GO:0009893	positive regulation of metabolic process	2.59325e-25	7.2926e-29	363	3436	508	7166	0	0	YGL240W, YNL139C, YEL009C, YHR119W, YPL248C, YGR116W, YBR289W, YKL222C, YER167W, YPL139C, YMR028W, YGL244W, YJL090C, YEL015W, YHR099W, YMR172W, YBR279W, YNL025C, YLR362W, YJL103C, YNL199C, YGL249W, YAL015C, YOR047C, YLR403W, YMR153W, YIL084C, YPL015C, YGL013C, YGL209W, YPL140C, YGL092W, YPR068C, YLR266C, YPL042C, YJL206C, YKR099W, YGL190C, YOR338W, YOR290C, YMR219W, YDR217C, YIL130W, YGL066W, YFL…
GO:0034654	nucleobase-containing compound biosynthetic process	3.08478e-25	8.67487e-29	652	3436	1019	7166	0	0	YNL139C, YOR083W, YGL096W, YEL009C, YHR119W, YBR297W, YBL098W, YGR116W, YLR085C, YBR289W, YKL222C, YPL139C, YGL244W, YLR277C, YGR275W, YOL005C, YBL008W, YJL081C, YNL215W, YMR270C, YDR196C, YFR032C, YOR047C, YDR206W, YKR019C, YJR078W, YIL084C, YPR031W, YLR384C, YGR099W, YGL209W, YBR170C, YEL055C, YMR223W, YER148W, YPL042C, YGL131C, YJR049C, YGL190C, YGL066W, YFL049W, YLR005W, YOR140W, YMR164C, YJL…
GO:0018130	heterocycle biosynthetic process	4.45257e-25	1.25213e-28	700	3436	1108	7166	0	0	YNL139C, YOR083W, YGL096W, YEL009C, YHR119W, YBR297W, YBL098W, YGR116W, YLR085C, YHR033W, YBR289W, YKL222C, YPR121W, YPL139C, YGL244W, YLR277C, YGR275W, YOL005C, YBL008W, YJL081C, YNL215W, YMR270C, YDR196C, YOR303W, YFR032C, YOR047C, YDR206W, YKR019C, YJR078W, YIL084C, YPR031W, YLR384C, YGR099W, YGL209W, YBR170C, YEL055C, YMR223W, YER148W, YPL042C, YGL131C, YJR049C, YGL190C, YOR202W, YGL066W, YFL…
GO:0010604	positive regulation of macromolecule metabolic process	7.32674e-25	2.06039e-28	349	3436	486	7166	0	0	YGL240W, YNL139C, YEL009C, YHR119W, YPL248C, YGR116W, YBR289W, YKL222C, YER167W, YPL139C, YMR028W, YGL244W, YJL090C, YEL015W, YHR099W, YMR172W, YBR279W, YNL025C, YLR362W, YNL199C, YGL249W, YAL015C, YOR047C, YLR403W, YMR153W, YIL084C, YPL015C, YGL013C, YGL209W, YPL140C, YGL092W, YPR068C, YLR266C, YPL042C, YJL206C, YKR099W, YGL190C, YOR338W, YOR290C, YMR219W, YDR217C, YIL130W, YGL066W, YFL049W, YDR…
GO:0031325	positive regulation of cellular metabolic process	9.63592e-25	2.70976e-28	360	3436	505	7166	0	0	YGL240W, YNL139C, YEL009C, YHR119W, YPL248C, YGR116W, YBR289W, YKL222C, YPL139C, YMR028W, YGL244W, YJL090C, YEL015W, YHR099W, YMR172W, YBR279W, YNL025C, YLR362W, YJL103C, YNL199C, YGL249W, YAL015C, YOR047C, YLR403W, YMR153W, YIL084C, YPL015C, YGL013C, YGL209W, YPL140C, YGL092W, YPR068C, YLR266C, YPL042C, YJL206C, YKR099W, YGL190C, YOR338W, YOR290C, YDR217C, YIL130W, YGL066W, YFL049W, YDR421W, YFL…
GO:0000278	mitotic cell cycle	3.05833e-24	8.60049e-28	304	3436	413	7166	0	0	YMR032W, YGL240W, YOR083W, YKR072C, YLR319C, YJR089W, YMR308C, YMR237W, YGR116W, YLL003W, YPL269W, YER167W, YER016W, YJL090C, YGR238C, YBR279W, YOR299W, YLR381W, YPR111W, YOR178C, YOR326W, YHR115C, YLR096W, YPL158C, YDR130C, YMR153W, YBL051C, YGR229C, YMR198W, YIL106W, YBR170C, YLR229C, YLR361C, YMR076C, YPL253C, YPL042C, YOR269W, YLR045C, YDR113C, YGL190C, YDR217C, YIL046W, YIL122W, YOR262W, YMR…
GO:0051128	regulation of cellular component organization	6.1145e-23	1.71949e-26	314	3436	434	7166	0	0	YMR032W, YLR429W, YKL203C, YOR181W, YEL009C, YLR319C, YJR089W, YHR119W, YMR308C, YLR148W, YGR116W, YBR057C, YPL269W, YPL139C, YGL244W, YER016W, YMR104C, YGR238C, YBR279W, YBL008W, YLR381W, YOR178C, YHL023C, YNL020C, YHR115C, YAL015C, YOR351C, YDR130C, YMR153W, YIL084C, YBR108W, YPL015C, YMR198W, YML068W, YIL106W, YPL140C, YGR042W, YLR229C, YKL126W, YCL027W, YNL261W, YDR113C, YPR131C, YGL190C, YOR…
GO:0007154	cell communication	8.09318e-23	2.27592e-26	344	3436	485	7166	0	0	YKL168C, YMR138W, YKL203C, YEL009C, YJR089W, YPL248C, YPR095C, YGR116W, YOR360C, YKL166C, YBR289W, YMR028W, YIL047C, YMR104C, YML057W, YCR027C, YNL025C, YBR066C, YOR057W, YPL203W, YOL138C, YLR362W, YJL103C, YHR204W, YPR111W, YGR023W, YHL023C, YOR351C, YOR047C, YLR096W, YLR260W, YKR019C, YGL179C, YGL013C, YGL209W, YPL140C, YLR229C, YLR361C, YKL126W, YPL042C, YJL206C, YFL026W, YKL116C, YOR290C, YLR…
GO:0045893	positive regulation of transcription, DNA-templated	1.05581e-22	2.96909e-26	259	3436	344	7166	0	0	YNL139C, YEL009C, YHR119W, YPL248C, YGR116W, YBR289W, YKL222C, YPL139C, YMR028W, YGL244W, YHR099W, YMR172W, YBR279W, YNL025C, YNL199C, YLR403W, YMR153W, YIL084C, YPL015C, YGL013C, YGL209W, YGL092W, YPR068C, YLR266C, YPL042C, YJL206C, YKR099W, YGL190C, YOR338W, YOR290C, YDR217C, YIL130W, YGL066W, YDR421W, YFL049W, YFL031W, YOR140W, YMR263W, YMR164C, YHR006W, YBR095C, YNL236W, YGL162W, YDR443C, YDR…
GO:1902680	positive regulation of RNA biosynthetic process	1.05581e-22	2.96909e-26	259	3436	344	7166	0	0	YNL139C, YEL009C, YHR119W, YPL248C, YGR116W, YBR289W, YKL222C, YPL139C, YMR028W, YGL244W, YHR099W, YMR172W, YBR279W, YNL025C, YNL199C, YLR403W, YMR153W, YIL084C, YPL015C, YGL013C, YGL209W, YGL092W, YPR068C, YLR266C, YPL042C, YJL206C, YKR099W, YGL190C, YOR338W, YOR290C, YDR217C, YIL130W, YGL066W, YDR421W, YFL049W, YFL031W, YOR140W, YMR263W, YMR164C, YHR006W, YBR095C, YNL236W, YGL162W, YDR443C, YDR…
GO:1903508	positive regulation of nucleic acid-templated transcription	1.05581e-22	2.96909e-26	259	3436	344	7166	0	0	YNL139C, YEL009C, YHR119W, YPL248C, YGR116W, YBR289W, YKL222C, YPL139C, YMR028W, YGL244W, YHR099W, YMR172W, YBR279W, YNL025C, YNL199C, YLR403W, YMR153W, YIL084C, YPL015C, YGL013C, YGL209W, YGL092W, YPR068C, YLR266C, YPL042C, YJL206C, YKR099W, YGL190C, YOR338W, YOR290C, YDR217C, YIL130W, YGL066W, YDR421W, YFL049W, YFL031W, YOR140W, YMR263W, YMR164C, YHR006W, YBR095C, YNL236W, YGL162W, YDR443C, YDR…
GO:0043412	macromolecule modification	1.18032e-22	3.31924e-26	656	3436	1041	7166	0	0	YKL168C, YKL203C, YJR089W, YHR119W, YDR140W, YGR116W, YBR057C, YLR085C, YPL139C, YLR143W, YGL244W, YJL090C, YNL062C, YML057W, YBL008W, YGL236C, YJL081C, YPL203W, YLR362W, YHR204W, YNL292W, YNL215W, YGL257C, YGL249W, YDR331W, YHR115C, YOR047C, YPL207W, YIL084C, YNL038W, YPR031W, YGL179C, YLR384C, YNR015W, YNL099C, YOR243C, YJR097W, YKL126W, YMR223W, YPL042C, YDR459C, YGL131C, YNL029C, YPR131C, YGL…
GO:1901362	organic cyclic compound biosynthetic process	3.26126e-22	9.17116e-26	715	3436	1153	7166	0	0	YNL139C, YOR083W, YGL096W, YEL009C, YHR119W, YBR297W, YBL098W, YGR116W, YLR085C, YHR033W, YBR289W, YKL222C, YPR121W, YPL139C, YGL244W, YLR277C, YGR275W, YOL005C, YBL008W, YJL081C, YNL215W, YMR270C, YDR196C, YOR303W, YFR032C, YOR047C, YDR206W, YML075C, YKR019C, YJR078W, YIL084C, YPR031W, YLR384C, YGR099W, YGL209W, YBR170C, YEL055C, YMR223W, YER148W, YPL042C, YGL131C, YJR049C, YGL190C, YOR202W, YGL…
GO:0045934	negative regulation of nucleobase-containing compound metabolic process	5.35417e-22	1.50567e-25	246	3436	325	7166	0	0	YML127W, YML113W, YER162C, YPR009W, YOR083W, YBL079W, YJL168C, YEL009C, YOL113W, YHR119W, YHL020C, YKL005C, YPL031C, YGR116W, YIR002C, YAL051W, YIL131C, YOR144C, YNL206C, YPL139C, YGL244W, YLL022C, YGR048W, YBR279W, YBL008W, YNL025C, YCL010C, YBR066C, YNL199C, YMR070W, YLR335W, YCR092C, YBL052C, YBR050C, YPL001W, YLR288C, YKR019C, YIR018W, YOL017W, YIL084C, YPR070W, YLR417W, YGR280C, YDR448W, YPL…
GO:0051254	positive regulation of RNA metabolic process	6.8539e-22	1.92742e-25	263	3436	353	7166	0	0	YNL139C, YEL009C, YHR119W, YPL248C, YGR116W, YBR289W, YKL222C, YPL139C, YMR028W, YGL244W, YEL015W, YHR099W, YMR172W, YBR279W, YNL025C, YNL199C, YLR403W, YMR153W, YIL084C, YPL015C, YGL013C, YGL209W, YGL092W, YPR068C, YLR266C, YPL042C, YJL206C, YKR099W, YGL190C, YOR338W, YOR290C, YDR217C, YIL130W, YGL066W, YDR421W, YFL049W, YFL031W, YOR140W, YMR263W, YMR164C, YHR006W, YBR095C, YNL236W, YGL162W, YDR…
GO:0045935	positive regulation of nucleobase-containing compound metabolic process	8.65257e-22	2.43323e-25	278	3436	378	7166	0	0	YNL139C, YEL009C, YHR119W, YPL248C, YGR116W, YBR289W, YKL222C, YPL139C, YMR028W, YGL244W, YEL015W, YHR099W, YMR172W, YBR279W, YNL025C, YNL199C, YAL015C, YLR403W, YMR153W, YIL084C, YPL015C, YGL013C, YGL209W, YGL092W, YPR068C, YLR266C, YPL042C, YJL206C, YKR099W, YGL190C, YOR338W, YOR290C, YDR217C, YIL130W, YGL066W, YFL049W, YDR421W, YFL031W, YOR140W, YMR263W, YMR164C, YHR006W, YBR095C, YNL236W, YGL…
GO:1903047	mitotic cell cycle process	9.19135e-22	2.58475e-25	287	3436	393	7166	0	0	YMR032W, YGL240W, YOR083W, YLR319C, YJR089W, YMR308C, YMR237W, YGR116W, YLL003W, YPL269W, YER167W, YER016W, YJL090C, YGR238C, YBR279W, YOR299W, YLR381W, YPR111W, YOR178C, YOR326W, YHR115C, YPL158C, YDR130C, YMR153W, YBL051C, YMR198W, YIL106W, YBR170C, YLR229C, YLR361C, YMR076C, YPL253C, YOR269W, YLR045C, YDR113C, YGL190C, YDR217C, YIL046W, YIL122W, YOR262W, YMR048W, YAL047C, YJR112W, YJL076W, YDR…
GO:0045944	positive regulation of transcription from RNA polymerase II promoter	3.11383e-21	8.75654e-25	231	3436	303	7166	0	0	YPR009W, YLR014C, YEL009C, YHR119W, YHL020C, YPL248C, YGR116W, YAL051W, YIL131C, YBR289W, YKL222C, YPL139C, YER111C, YGL244W, YHR099W, YMR172W, YBR279W, YNL025C, YCL010C, YNL199C, YMR070W, YML007W, YMR168C, YBL005W, YLR403W, YGR005C, YMR236W, YIR018W, YIL084C, YPR070W, YPL026C, YHR124W, YGR163W, YGL013C, YPL230W, YGL209W, YNL097C, YPR068C, YIL101C, YDR303C, YLR266C, YPL042C, YJL206C, YFL021W, YKR…
GO:0009891	positive regulation of biosynthetic process	3.49164e-21	9.819e-25	296	3436	410	7166	0	0	YNL139C, YEL009C, YHR119W, YPL248C, YGR116W, YBR289W, YKL222C, YPL139C, YMR028W, YGL244W, YHR099W, YMR172W, YBR279W, YNL025C, YJL103C, YNL199C, YAL015C, YLR403W, YMR153W, YIL084C, YPL015C, YGL013C, YGL209W, YGL092W, YPR068C, YLR266C, YPL042C, YJL206C, YKR099W, YGL190C, YOR338W, YOR290C, YDR217C, YIL130W, YGL066W, YFL049W, YDR421W, YFL031W, YOR140W, YMR263W, YMR164C, YHR006W, YBR095C, YNL236W, YGL…
GO:0031328	positive regulation of cellular biosynthetic process	3.49164e-21	9.819e-25	296	3436	410	7166	0	0	YNL139C, YEL009C, YHR119W, YPL248C, YGR116W, YBR289W, YKL222C, YPL139C, YMR028W, YGL244W, YHR099W, YMR172W, YBR279W, YNL025C, YJL103C, YNL199C, YAL015C, YLR403W, YMR153W, YIL084C, YPL015C, YGL013C, YGL209W, YGL092W, YPR068C, YLR266C, YPL042C, YJL206C, YKR099W, YGL190C, YOR338W, YOR290C, YDR217C, YIL130W, YGL066W, YFL049W, YDR421W, YFL031W, YOR140W, YMR263W, YMR164C, YHR006W, YBR095C, YNL236W, YGL…
GO:0010557	positive regulation of macromolecule biosynthetic process	4.47339e-21	1.25798e-24	285	3436	392	7166	0	0	YNL139C, YEL009C, YHR119W, YPL248C, YGR116W, YBR289W, YKL222C, YPL139C, YMR028W, YGL244W, YHR099W, YMR172W, YBR279W, YNL025C, YNL199C, YAL015C, YLR403W, YMR153W, YIL084C, YPL015C, YGL013C, YGL209W, YGL092W, YPR068C, YLR266C, YPL042C, YJL206C, YKR099W, YGL190C, YOR338W, YOR290C, YDR217C, YIL130W, YGL066W, YFL049W, YDR421W, YFL031W, YOR140W, YMR263W, YMR164C, YHR006W, YBR095C, YNL236W, YGL162W, YDR…
GO:0010628	positive regulation of gene expression	5.59312e-21	1.57287e-24	283	3436	389	7166	0	0	YNL139C, YEL009C, YHR119W, YPL248C, YGR116W, YBR289W, YKL222C, YER167W, YPL139C, YMR028W, YGL244W, YHR099W, YMR172W, YBR279W, YNL025C, YNL199C, YLR403W, YMR153W, YIL084C, YPL015C, YGL013C, YGL209W, YGL092W, YPR068C, YLR266C, YPL042C, YJL206C, YKR099W, YGL190C, YOR338W, YOR290C, YMR219W, YDR217C, YIL130W, YGL066W, YFL049W, YDR421W, YFL031W, YOR140W, YMR263W, YMR164C, YHR006W, YBR095C, YNL236W, YGL…
GO:0033036	macromolecule localization	8.58483e-21	2.41418e-24	576	3436	905	7166	0	0	YNL139C, YNL242W, YOR223W, YMR237W, YKL205W, YPR095C, YGR116W, YBL069W, YER166W, YOL138C, YMR004W, YIL115C, YNL272C, YOL018C, YDR331W, YHR115C, YDR206W, YPL158C, YDR130C, YLR384C, YGR099W, YBR170C, YOR109W, YLR229C, YGL219C, YPL058C, YKL126W, YOR098C, YPL065W, YMR185W, YGL263W, YJR074W, YGL190C, YPL085W, YGL066W, YMR212C, YPR049C, YAL002W, YGL145W, YNL236W, YGL162W, YDR414C, YGL114W, YBL104C, YKL…
GO:0051234	establishment of localization	1.24316e-20	3.49594e-24	851	3436	1420	7166	0	0	YNL139C, YNL242W, YPL189W, YOR223W, YOR100C, YDR135C, YKL203C, YMR237W, YKL205W, YPR095C, YGR116W, YBL069W, YGR121C, YER016W, YER166W, YIL044C, YGR238C, YCR027C, YOL138C, YMR004W, YIL115C, YHR001W-A, YNL272C, YOL158C, YOL018C, YHR115C, YDR206W, YPL221W, YER185W, YLR384C, YLR093C, YOL103W, YBR170C, YOR109W, YLR229C, YGL219C, YPL058C, YKL126W, YOR098C, YPL065W, YMR185W, YKR106W, YGL263W, YBL007C, Y…
GO:0051173	positive regulation of nitrogen compound metabolic process	5.36706e-20	1.5093e-23	300	3436	421	7166	0	0	YNL139C, YEL009C, YHR119W, YPL248C, YGR116W, YBR289W, YKL222C, YPL139C, YMR028W, YGL244W, YEL015W, YHR099W, YMR172W, YBR279W, YNL025C, YNL199C, YAL015C, YLR403W, YMR153W, YIL084C, YPL015C, YGL013C, YGL209W, YGL092W, YPR068C, YLR266C, YPL042C, YJL206C, YKR099W, YGL190C, YOR338W, YOR290C, YDR217C, YIL130W, YGL066W, YFL049W, YDR421W, YFL031W, YOR140W, YMR263W, YMR164C, YHR006W, YBR095C, YNL236W, YGL…
GO:0010605	negative regulation of macromolecule metabolic process	7.05806e-20	1.98483e-23	295	3436	413	7166	0	0	YER162C, YOR083W, YEL009C, YHR119W, YKL005C, YGR116W, YPL139C, YGL244W, YPL219W, YLL022C, YBR279W, YBL008W, YNL025C, YBR066C, YNL199C, YCR092C, YDR206W, YOL045W, YKR019C, YOL017W, YIL084C, YPL015C, YPR065W, YGL209W, YGR042W, YGL092W, YBR170C, YPR068C, YLL029W, YPL042C, YNL261W, YLR136C, YNL197C, YKL116C, YDR151C, YLL019C, YMR219W, YDR217C, YFL031W, YOR140W, YMR263W, YLR052W, YMR048W, YJL076W, YBR…
GO:0031324	negative regulation of cellular metabolic process	1.56067e-19	4.38884e-23	309	3436	438	7166	0	0	YER162C, YOR083W, YEL009C, YHR119W, YKL005C, YGR116W, YPL139C, YGL244W, YPL219W, YLL022C, YBR279W, YBL008W, YNL025C, YBR066C, YNL199C, YCR092C, YDR206W, YOL045W, YKR019C, YOL017W, YIL084C, YPL015C, YPR065W, YGL209W, YGR042W, YGL092W, YBR170C, YPR068C, YLL029W, YKL126W, YPL042C, YNL261W, YLR136C, YNL197C, YKL116C, YDR151C, YLL019C, YMR219W, YDR217C, YFL031W, YOR140W, YMR263W, YLR052W, YMR048W, YJL…
GO:0051172	negative regulation of nitrogen compound metabolic process	1.58998e-19	4.47126e-23	265	3436	364	7166	0	0	YER162C, YOR083W, YEL009C, YHR119W, YKL005C, YGR116W, YPL139C, YGL244W, YLL022C, YBR279W, YBL008W, YNL025C, YBR066C, YNL199C, YCR092C, YDR206W, YOL045W, YKR019C, YOL017W, YIL084C, YPL015C, YPR065W, YGL209W, YGR042W, YGL092W, YBR170C, YPR068C, YLL029W, YKL126W, YPL042C, YNL261W, YLR136C, YNL197C, YKL116C, YDR151C, YLL019C, YMR219W, YDR217C, YFL031W, YOR140W, YMR263W, YLR052W, YMR048W, YJL076W, YBR…
GO:0009892	negative regulation of metabolic process	1.86575e-19	5.24677e-23	310	3436	440	7166	0	0	YER162C, YOR083W, YEL009C, YHR119W, YKL005C, YGR116W, YPL139C, YGL244W, YPL219W, YLL022C, YBR279W, YBL008W, YNL025C, YBR066C, YNL199C, YCR092C, YDR206W, YOL045W, YKR019C, YOL017W, YIL084C, YPL015C, YPR065W, YGL209W, YGR042W, YGL092W, YBR170C, YPR068C, YLL029W, YKL126W, YPL042C, YNL261W, YLR136C, YNL197C, YKL116C, YDR151C, YLL019C, YMR219W, YDR217C, YFL031W, YOR140W, YMR263W, YLR052W, YMR048W, YJL…
GO:0010558	negative regulation of macromolecule biosynthetic process	2.23939e-18	6.2975e-22	247	3436	338	7166	0	0	YML127W, YML113W, YER162C, YPR009W, YOR083W, YBL079W, YJL168C, YEL009C, YOL113W, YHR119W, YHL020C, YKL005C, YPL031C, YGR116W, YAL051W, YIL131C, YNL206C, YPL139C, YGL244W, YPL219W, YLL022C, YGR048W, YBR279W, YBL008W, YNL025C, YCL010C, YBR066C, YNL199C, YMR070W, YLR335W, YCR092C, YBL052C, YBR050C, YPL001W, YDR206W, YCR077C, YOL045W, YLR288C, YKR019C, YIR018W, YOL017W, YIL084C, YPR070W, YLR417W, YGR…
GO:0006810	transport	2.26013e-18	6.35583e-22	815	3436	1368	7166	0	0	YNL139C, YNL242W, YPL189W, YOR223W, YOR100C, YDR135C, YKL203C, YMR237W, YKL205W, YPR095C, YGR116W, YBL069W, YGR121C, YER016W, YER166W, YIL044C, YGR238C, YCR027C, YOL138C, YMR004W, YIL115C, YHR001W-A, YNL272C, YOL158C, YOL018C, YDR206W, YPL221W, YER185W, YLR384C, YLR093C, YOL103W, YBR170C, YOR109W, YLR229C, YGL219C, YPL058C, YKL126W, YOR098C, YPL065W, YMR185W, YKR106W, YGL263W, YBL007C, YLL051C, Y…
GO:2000113	negative regulation of cellular macromolecule biosynthetic process	2.77859e-18	7.81379e-22	245	3436	335	7166	0	0	YML127W, YML113W, YER162C, YPR009W, YOR083W, YBL079W, YJL168C, YEL009C, YOL113W, YHR119W, YHL020C, YKL005C, YPL031C, YGR116W, YAL051W, YIL131C, YNL206C, YPL139C, YGL244W, YPL219W, YLL022C, YGR048W, YBR279W, YBL008W, YNL025C, YCL010C, YBR066C, YNL199C, YMR070W, YLR335W, YCR092C, YBL052C, YBR050C, YPL001W, YDR206W, YCR077C, YOL045W, YLR288C, YKR019C, YIR018W, YOL017W, YIL084C, YPR070W, YLR417W, YGR…
GO:0009890	negative regulation of biosynthetic process	3.51731e-18	9.8912e-22	261	3436	362	7166	0	0	YER162C, YOR083W, YEL009C, YHR119W, YKL005C, YGR116W, YPL139C, YGL244W, YPL219W, YLL022C, YBR279W, YBL008W, YNL025C, YBR066C, YNL199C, YCR092C, YDR206W, YOL045W, YKR019C, YOL017W, YIL084C, YPL015C, YPR065W, YGL209W, YGL092W, YBR170C, YPR068C, YLL029W, YKL126W, YPL042C, YNL261W, YLR136C, YNL197C, YKL116C, YDR151C, YLL019C, YMR219W, YDR217C, YFL031W, YOR140W, YMR263W, YLR052W, YMR048W, YJL076W, YBR…
GO:0031327	negative regulation of cellular biosynthetic process	3.51731e-18	9.8912e-22	261	3436	362	7166	0	0	YER162C, YOR083W, YEL009C, YHR119W, YKL005C, YGR116W, YPL139C, YGL244W, YPL219W, YLL022C, YBR279W, YBL008W, YNL025C, YBR066C, YNL199C, YCR092C, YDR206W, YOL045W, YKR019C, YOL017W, YIL084C, YPL015C, YPR065W, YGL209W, YGL092W, YBR170C, YPR068C, YLL029W, YKL126W, YPL042C, YNL261W, YLR136C, YNL197C, YKL116C, YDR151C, YLL019C, YMR219W, YDR217C, YFL031W, YOR140W, YMR263W, YLR052W, YMR048W, YJL076W, YBR…
GO:0023052	signaling	6.39374e-18	1.79801e-21	267	3436	373	7166	0	0	YKL168C, YMR138W, YKL203C, YJR089W, YPR095C, YOR360C, YKL166C, YMR028W, YIL047C, YMR104C, YML057W, YCR027C, YOR057W, YPL203W, YOL138C, YLR362W, YHR204W, YPR111W, YHL023C, YOR351C, YOR047C, YLR096W, YLR260W, YKR019C, YGL179C, YPL140C, YLR229C, YLR361C, YKL126W, YFL026W, YKL116C, YLR248W, YFL031W, YHR102W, YJL005W, YIL122W, YOR134W, YJL076W, YNL161W, YBR270C, YNL173C, YGR070W, YNL278W, YFR014C, YBL…
GO:0007165	signal transduction	6.56598e-18	1.84645e-21	264	3436	368	7166	0	0	YKL168C, YMR138W, YKL203C, YJR089W, YPR095C, YOR360C, YKL166C, YMR028W, YIL047C, YMR104C, YML057W, YCR027C, YOR057W, YPL203W, YOL138C, YLR362W, YHR204W, YPR111W, YHL023C, YOR351C, YOR047C, YLR096W, YLR260W, YKR019C, YGL179C, YPL140C, YLR229C, YLR361C, YKL126W, YFL026W, YKL116C, YLR248W, YFL031W, YHR102W, YJL005W, YIL122W, YOR134W, YJL076W, YNL161W, YBR270C, YNL173C, YGR070W, YNL278W, YFR014C, YBL…
GO:0044700	single organism signaling	6.56598e-18	1.84645e-21	264	3436	368	7166	0	0	YKL168C, YMR138W, YKL203C, YJR089W, YPR095C, YOR360C, YKL166C, YMR028W, YIL047C, YMR104C, YML057W, YCR027C, YOR057W, YPL203W, YOL138C, YLR362W, YHR204W, YPR111W, YHL023C, YOR351C, YOR047C, YLR096W, YLR260W, YKR019C, YGL179C, YPL140C, YLR229C, YLR361C, YKL126W, YFL026W, YKL116C, YLR248W, YFL031W, YHR102W, YJL005W, YIL122W, YOR134W, YJL076W, YNL161W, YBR270C, YNL173C, YGR070W, YNL278W, YFR014C, YBL…
GO:0006725	cellular aromatic compound metabolic process	6.9879e-18	1.9651e-21	1196	3436	2114	7166	0	0	YKL203C, YEL009C, YHR119W, YKL205W, YBR057C, YLR085C, YKL222C, YPR121W, YPL139C, YGL244W, YEL015W, YGR275W, YOL005C, YNL062C, YGL236C, YJL081C, YCR092C, YHR001W-A, YNL292W, YNL215W, YOR303W, YGL175C, YFR032C, YAL015C, YOR047C, YBR163W, YML075C, YKR019C, YPL207W, YOR250C, YPR031W, YLR384C, YLR467W, YKL162C, YGR093W, YMR223W, YER148W, YLR419W, YGL131C, YLR059C, YGL066W, YFL049W, YKR086W, YJL005W, Y…
GO:0000280	nuclear division	1.01144e-17	2.84433e-21	263	3436	367	7166	0	0	YMR032W, YGL240W, YLR035C, YJR089W, YHR119W, YMR308C, YBR057C, YLR320W, YLL003W, YPL269W, YPL139C, YER016W, YGR238C, YLR381W, YPR111W, YCR092C, YOR178C, YHL023C, YGL249W, YGL175C, YHR115C, YOR351C, YDR130C, YMR153W, YMR198W, YIL106W, YBR170C, YLR229C, YMR076C, YPL253C, YOR269W, YLR045C, YDR113C, YGL190C, YLR248W, YIL122W, YOR262W, YMR048W, YAL047C, YJR112W, YJL076W, YOR058C, YDR309C, YLR376C, YHR…
GO:0008104	protein localization	1.23261e-17	3.46628e-21	481	3436	750	7166	0	0	YNL242W, YOR223W, YJL204C, YLR319C, YMR308C, YMR237W, YLR148W, YPR095C, YBL069W, YJR005W, YER166W, YOR299W, YOR106W, YOL138C, YMR004W, YIL115C, YNL272C, YOL018C, YHL023C, YOR326W, YDR331W, YHR115C, YPL158C, YDR130C, YMR153W, YLR384C, YGR099W, YGL092W, YBR170C, YOR109W, YLR229C, YER143W, YLR268W, YOR098C, YHR170W, YCL027W, YPL065W, YMR185W, YPL243W, YLR039C, YGL263W, YGL005C, YNL197C, YLR166C, YDR…
GO:0046483	heterocycle metabolic process	1.51184e-17	4.25153e-21	1202	3436	2129	7166	0	0	YKL203C, YEL009C, YHR119W, YKL205W, YBR057C, YLR085C, YHR033W, YKL222C, YPR121W, YPL139C, YGL244W, YEL015W, YGR275W, YOL005C, YNL062C, YGL236C, YJL081C, YCR092C, YHR001W-A, YNL292W, YNL215W, YOR303W, YGL175C, YFR032C, YAL015C, YOR047C, YBR163W, YML075C, YKR019C, YPL207W, YOR250C, YPR031W, YLR384C, YLR467W, YKL162C, YGR093W, YMR223W, YER148W, YLR419W, YGL131C, YLR059C, YGL066W, YFL049W, YKR086W, Y…
GO:0006139	nucleobase-containing compound metabolic process	2.4844e-17	6.98651e-21	1151	3436	2030	7166	0	0	YKL203C, YEL009C, YHR119W, YKL205W, YBR057C, YLR085C, YKL222C, YPL139C, YGL244W, YEL015W, YGR275W, YOL005C, YNL062C, YGL236C, YJL081C, YCR092C, YHR001W-A, YNL292W, YNL215W, YOR303W, YGL175C, YFR032C, YAL015C, YOR047C, YBR163W, YML075C, YKR019C, YPL207W, YOR250C, YPR031W, YLR384C, YLR467W, YKL162C, YGR093W, YMR223W, YER148W, YLR419W, YGL131C, YLR059C, YGL066W, YFL049W, YKR086W, YJL005W, YLR323C, Y…
GO:0051253	negative regulation of RNA metabolic process	3.77193e-17	1.06072e-20	213	3436	286	7166	0	0	YML127W, YML113W, YER162C, YPR009W, YOR083W, YBL079W, YJL168C, YEL009C, YOL113W, YHR119W, YHL020C, YKL005C, YPL031C, YGR116W, YAL051W, YIL131C, YNL206C, YPL139C, YGL244W, YLL022C, YBR279W, YBL008W, YNL025C, YCL010C, YBR066C, YNL199C, YMR070W, YLR335W, YBL052C, YBR050C, YPL001W, YLR288C, YKR019C, YIR018W, YOL017W, YIL084C, YPR070W, YLR417W, YDR448W, YPL015C, YOL145C, YPR065W, YPR175W, YGL209W, YGL…
GO:0048285	organelle fission	4.97864e-17	1.40007e-20	268	3436	378	7166	0	0	YMR032W, YGL240W, YLR035C, YJR089W, YHR119W, YMR308C, YBR057C, YLR320W, YLL003W, YPL269W, YPL139C, YER016W, YGR238C, YLR381W, YPR111W, YCR092C, YOR178C, YHL023C, YGL249W, YGL175C, YHR115C, YOR351C, YDR130C, YMR153W, YMR198W, YIL106W, YPR083W, YBR170C, YLR229C, YMR076C, YPL253C, YOR269W, YLR045C, YDR113C, YGL190C, YLR248W, YIL122W, YOR262W, YMR048W, YAL047C, YJR112W, YJL076W, YOR058C, YDR309C, YLR…
GO:1902679	negative regulation of RNA biosynthetic process	7.32624e-17	2.06025e-20	210	3436	282	7166	0	0	YML127W, YML113W, YER162C, YPR009W, YOR083W, YBL079W, YJL168C, YEL009C, YOL113W, YHR119W, YHL020C, YKL005C, YPL031C, YGR116W, YAL051W, YIL131C, YNL206C, YPL139C, YGL244W, YLL022C, YBR279W, YBL008W, YNL025C, YCL010C, YBR066C, YNL199C, YMR070W, YLR335W, YBL052C, YBR050C, YPL001W, YLR288C, YKR019C, YIR018W, YOL017W, YIL084C, YPR070W, YLR417W, YDR448W, YPL015C, YOL145C, YPR065W, YPR175W, YGL209W, YGL…
GO:1903507	negative regulation of nucleic acid-templated transcription	7.32624e-17	2.06025e-20	210	3436	282	7166	0	0	YML127W, YML113W, YER162C, YPR009W, YOR083W, YBL079W, YJL168C, YEL009C, YOL113W, YHR119W, YHL020C, YKL005C, YPL031C, YGR116W, YAL051W, YIL131C, YNL206C, YPL139C, YGL244W, YLL022C, YBR279W, YBL008W, YNL025C, YCL010C, YBR066C, YNL199C, YMR070W, YLR335W, YBL052C, YBR050C, YPL001W, YLR288C, YKR019C, YIR018W, YOL017W, YIL084C, YPR070W, YLR417W, YDR448W, YPL015C, YOL145C, YPR065W, YPR175W, YGL209W, YGL…
GO:0045892	negative regulation of transcription, DNA-templated	8.92286e-17	2.50924e-20	208	3436	279	7166	0	0	YML127W, YML113W, YER162C, YPR009W, YOR083W, YBL079W, YJL168C, YEL009C, YOL113W, YHR119W, YHL020C, YKL005C, YPL031C, YGR116W, YAL051W, YIL131C, YNL206C, YPL139C, YGL244W, YLL022C, YBR279W, YBL008W, YNL025C, YCL010C, YBR066C, YNL199C, YMR070W, YLR335W, YBL052C, YBR050C, YPL001W, YLR288C, YKR019C, YIR018W, YOL017W, YIL084C, YPR070W, YLR417W, YDR448W, YPL015C, YOL145C, YPR065W, YPR175W, YGL209W, YGL…
GO:1901360	organic cyclic compound metabolic process	1.14396e-16	3.21697e-20	1228	3436	2189	7166	0	0	YKL203C, YEL009C, YHR119W, YKL205W, YBR057C, YLR085C, YHR033W, YKL222C, YPR121W, YPL139C, YGL244W, YEL015W, YGR275W, YOL005C, YNL062C, YGL236C, YJL081C, YCR092C, YHR001W-A, YNL292W, YNL215W, YOR303W, YGL175C, YFR032C, YAL015C, YOR047C, YGR177C, YBR163W, YML075C, YKR019C, YPL207W, YOR250C, YPR031W, YLR384C, YLR467W, YKL162C, YGR093W, YMR223W, YER148W, YLR419W, YGL131C, YLR059C, YGL066W, YFL049W, Y…
GO:0006325	chromatin organization	2.22231e-16	6.24946e-20	247	3436	345	7166	0	0	YML127W, YKL033W, YGL240W, YLR033W, YBL079W, YJL168C, YLR319C, YHR119W, YFR013W, YKR029C, YGR116W, YLR085C, YAL051W, YIL131C, YBR289W, YNL206C, YPL139C, YGL244W, YLL022C, YHR099W, YGR275W, YBR279W, YBL008W, YCL010C, YML102W, YJL081C, YLR335W, YBL052C, YNL215W, YDR145W, YGR056W, YPL001W, YNL059C, YCR077C, YLR288C, YMR236W, YKR019C, YIR018W, YPR133C, YOR250C, YOL017W, YIL084C, YDR448W, YPR031W, YPL…
GO:0006468	protein phosphorylation	3.98752e-16	1.12135e-19	179	3436	234	7166	0	0	YKL168C, YER059W, YJL095W, YKL203C, YNL307C, YDR466W, YOL113W, YGL119W, YPL031C, YKL101W, YKL166C, YFL033C, YOR242C, YGL244W, YJL090C, YPL219W, YJL057C, YPR054W, YMR104C, YBR279W, YNL025C, YIL143C, YDR422C, YPL203W, YLR362W, YPR111W, YGR233C, YNL020C, YOR351C, YOR047C, YOL045W, YLR096W, YIL095W, YPL204W, YPL026C, YGL179C, YOL145C, YMR291W, YPR119W, YIL106W, YPL140C, YJR076C, YIL050W, YKL126W, YKL…
GO:0051726	regulation of cell cycle	5.34753e-16	1.5038e-19	201	3436	270	7166	0	0	YER059W, YKR072C, YKL203C, YJL168C, YJR089W, YHR119W, YMR308C, YBR186W, YPL031C, YKR029C, YKL101W, YPR180W, YPL269W, YIL131C, YFL033C, YER167W, YPL139C, YNL127W, YJR053W, YER016W, YJL090C, YPL219W, YOR014W, YGR238C, YNL025C, YLR381W, YOR178C, YNL201C, YMR168C, YHR115C, YOR351C, YLR288C, YDR130C, YMR153W, YBL051C, YGR229C, YMR198W, YMR291W, YGL116W, YPR119W, YIL106W, YLR229C, YIL050W, YLR361C, YLR…
GO:0010629	negative regulation of gene expression	5.70067e-16	1.60311e-19	230	3436	318	7166	0	0	YML127W, YML113W, YER162C, YPR009W, YOR083W, YBL079W, YJL168C, YEL009C, YOL113W, YHR119W, YHL020C, YKL005C, YPL031C, YGR116W, YAL051W, YIL131C, YNL206C, YPL139C, YGL244W, YLL022C, YBR279W, YBL008W, YNL025C, YCL010C, YBR066C, YNL199C, YMR070W, YLR335W, YBL052C, YBR050C, YPL001W, YDR206W, YCR077C, YOL045W, YLR288C, YKR019C, YIR018W, YOL017W, YIL084C, YPR070W, YLR417W, YDR448W, YPL015C, YOL145C, YPR…
GO:0051641	cellular localization	9.40061e-16	2.64359e-19	549	3436	886	7166	0	0	YNL139C, YNL242W, YLR429W, YOR181W, YKL205W, YPR095C, YGR116W, YBL069W, YER016W, YER166W, YIL044C, YCR027C, YHR194W, YMR004W, YIL115C, YOL018C, YMR012W, YDR331W, YHR115C, YDR206W, YPL158C, YDR130C, YGR099W, YPR083W, YBR170C, YLR229C, YGL219C, YOR098C, YPL065W, YMR185W, YGL263W, YLL051C, YJR074W, YPR131C, YGL190C, YPL085W, YFR019W, YGL066W, YMR212C, YPR049C, YAL002W, YAL047C, YNL236W, YDR414C, YPL…
GO:0071702	organic substance transport	4.11321e-15	1.15669e-18	572	3436	933	7166	0	0	YNL139C, YNL242W, YPL189W, YOR223W, YDR135C, YMR237W, YKL205W, YPR095C, YGR116W, YBL069W, YGR121C, YER166W, YCR027C, YOL138C, YMR004W, YIL115C, YNL272C, YOL158C, YOL018C, YDR206W, YPL221W, YER185W, YLR384C, YOL103W, YBR170C, YOR109W, YGL219C, YPL058C, YKL126W, YOR098C, YPL065W, YMR185W, YKR106W, YGL263W, YJR074W, YPL085W, YGL066W, YHL036W, YPR049C, YAL002W, YGL145W, YJR001W, YGL162W, YDR414C, YPL…
GO:0000003	reproduction	4.85237e-15	1.36456e-18	341	3436	513	7166	0	0	YLR035C, YLR319C, YHR119W, YDR218C, YBR057C, YMR238W, YLR320W, YPL139C, YLR213C, YJL090C, YER166W, YNR044W, YML057W, YGR238C, YCL048W, YNL025C, YLR381W, YLR362W, YER180C, YCR092C, YOR178C, YHL023C, YOR326W, YGL249W, YGL175C, YFR048W, YOR351C, YBR040W, YMR198W, YBR023C, YLR229C, YGR059W, YKL126W, YCL027W, YMR076C, YPL042C, YFL026W, YKL116C, YDR113C, YGL190C, YOR338W, YOR290C, YLR248W, YFL031W, YHR…
GO:0016070	RNA metabolic process	7.00291e-15	1.96932e-18	886	3436	1533	7166	0	0	YNL139C, YOR083W, YKL203C, YGL096W, YEL009C, YHR119W, YBR297W, YKL205W, YGR116W, YBR057C, YLR085C, YBR289W, YKL222C, YPL139C, YGL244W, YEL015W, YLR277C, YGR275W, YOL005C, YNL062C, YBL008W, YMR087W, YGL236C, YJL081C, YPL104W, YNL292W, YNL215W, YMR270C, YPL217C, YFR032C, YOR047C, YDR206W, YKR019C, YPL207W, YOR250C, YIL084C, YPR031W, YDR416W, YLR384C, YNR015W, YGL209W, YOR243C, YBR170C, YEL055C, YBR…
GO:0033043	regulation of organelle organization	3.27692e-14	9.21518e-18	225	3436	316	7166	0	0	YMR032W, YLR429W, YJL168C, YOR181W, YLR319C, YJR089W, YHR119W, YMR308C, YLR148W, YBR186W, YKR029C, YGR116W, YAL051W, YPL269W, YIL131C, YFL033C, YPL139C, YJR053W, YGL244W, YER016W, YOR014W, YGR238C, YBR279W, YBL008W, YLR381W, YOR178C, YNL201C, YHL023C, YMR168C, YHR115C, YAL015C, YOR351C, YDR130C, YOR070C, YIR018W, YMR153W, YIL084C, YGR280C, YDR448W, YBR108W, YPL015C, YOL145C, YMR198W, YER093C, YGL…
GO:0035556	intracellular signal transduction	4.44254e-14	1.24931e-17	182	3436	245	7166	0	0	YKL168C, YLL007C, YJL095W, YMR138W, YKL203C, YDR466W, YLR305C, YPL031C, YPR095C, YKL101W, YOR360C, YKL166C, YKL051W, YNL180C, YFL033C, YMR028W, YJR053W, YPR054W, YMR104C, YCR027C, YOR057W, YPL203W, YOL138C, YLR362W, YPR111W, YNL201C, YHL023C, YLR452C, YOR351C, YPL161C, YNL305C, YLR096W, YLR260W, YKR019C, YBL060W, YPL026C, YGL179C, YDR128W, YMR291W, YER093C, YGR163W, YPL140C, YLR229C, YKL126W, YNR…
GO:0022414	reproductive process	5.47983e-14	1.54101e-17	329	3436	497	7166	0	0	YLR035C, YLR319C, YHR119W, YDR218C, YBR057C, YMR238W, YLR320W, YPL139C, YLR213C, YJL090C, YER166W, YNR044W, YML057W, YGR238C, YCL048W, YNL025C, YLR381W, YLR362W, YER180C, YCR092C, YOR178C, YHL023C, YOR326W, YGL249W, YGL175C, YFR048W, YOR351C, YBR040W, YMR198W, YBR023C, YLR229C, YGR059W, YKL126W, YCL027W, YMR076C, YPL042C, YFL026W, YKL116C, YDR113C, YGL190C, YOR338W, YOR290C, YLR248W, YFL031W, YHR…
GO:0070727	cellular macromolecule localization	9.7975e-14	2.7552e-17	372	3436	575	7166	0	0	YNL242W, YMR308C, YLR148W, YPR095C, YBL069W, YJR005W, YER166W, YOR106W, YMR004W, YIL115C, YOL018C, YDR331W, YHR115C, YPL158C, YDR130C, YMR153W, YGR099W, YGL092W, YBR170C, YLR229C, YOR098C, YCL027W, YPL065W, YMR185W, YPL243W, YLR039C, YGL263W, YGL005C, YNL197C, YIR022W, YJR074W, YGL190C, YPL085W, YDR292C, YMR212C, YGL016W, YPR049C, YAL002W, YEL052W, YOR262W, YPL176C, YNL236W, YPL249C, YPL070W, YDR…
GO:0042221	response to chemical	5.88289e-13	1.65436e-16	349	3436	538	7166	0	0	YDR135C, YEL009C, YOR153W, YLR426W, YPL248C, YGR116W, YBR289W, YOR011W, YER166W, YNR044W, YML057W, YNL025C, YBR066C, YLR362W, YJL103C, YHR204W, YGR023W, YAL015C, YOR351C, YGR177C, YNL155W, YBR040W, YGL013C, YPL196W, YNL099C, YGL209W, YOR380W, YBR170C, YLR229C, YLR361C, YPL058C, YJR115W, YPR200C, YLL029W, YKL126W, YCL027W, YML101C, YPL042C, YJL206C, YGL131C, YFL026W, YKL116C, YPR131C, YJL156C, YFR…
GO:0034613	cellular protein localization	7.07635e-13	1.98997e-16	356	3436	551	7166	0	0	YNL242W, YMR308C, YLR148W, YPR095C, YBL069W, YJR005W, YER166W, YOR106W, YMR004W, YIL115C, YOL018C, YDR331W, YHR115C, YPL158C, YDR130C, YMR153W, YGR099W, YGL092W, YBR170C, YLR229C, YOR098C, YCL027W, YPL065W, YMR185W, YPL243W, YLR039C, YGL263W, YGL005C, YNL197C, YIR022W, YJR074W, YGL190C, YPL085W, YDR292C, YMR212C, YGL016W, YPR049C, YAL002W, YEL052W, YOR262W, YPL176C, YNL236W, YPL249C, YPL070W, YDR…
GO:1902589	single-organism organelle organization	5.0433e-12	1.41825e-15	350	3436	545	7166	0	0	YMR032W, YNL242W, YLR429W, YDR135C, YKL203C, YOR181W, YLR319C, YJR089W, YLR148W, YDR185C, YLR320W, YLL003W, YPL269W, YER016W, YGR238C, YOR106W, YLR381W, YOR178C, YOL018C, YOR326W, YNL020C, YHR115C, YDR130C, YOL017W, YBR108W, YMR198W, YLR093C, YBR170C, YLR229C, YOR037W, YLR268W, YMR076C, YPL253C, YBL007C, YLR045C, YDR113C, YPR131C, YGL190C, YPR049C, YER047C, YAL002W, YEL052W, YOR262W, YMR048W, YAL…
GO:0007067	mitotic nuclear division	5.19179e-12	1.46001e-15	173	3436	237	7166	0	0	YMR032W, YGL240W, YNL307C, YJR089W, YMR308C, YLL003W, YPL269W, YOR144C, YJR053W, YER016W, YOR014W, YGR238C, YMR078C, YAL034W-A, YLR381W, YPR111W, YOR178C, YMR168C, YHR115C, YDR130C, YDR419W, YMR153W, YPL152W, YPL008W, YMR198W, YGL116W, YPR119W, YIL106W, YBR170C, YLR229C, YMR076C, YPL253C, YOR269W, YLR045C, YDR113C, YIR025W, YGL190C, YGL003C, YER133W, YIL122W, YOR262W, YMR048W, YAL047C, YJR112W, Y…
GO:0033554	cellular response to stress	5.80367e-12	1.63208e-15	437	3436	704	7166	0	0	YMR032W, YBR223C, YNL139C, YER162C, YLR035C, YKL203C, YEL009C, YHR119W, YPR095C, YGR116W, YLR320W, YBR289W, YGL244W, YJL090C, YHR099W, YDR489W, YMR172W, YBR279W, YJL081C, YBR066C, YLR362W, YNL085W, YLR032W, YHR204W, YCR092C, YNL215W, YGR023W, YHL023C, YGL175C, YHR192W, YDR317W, YAL015C, YOR351C, YDR501W, YDR074W, YKR019C, YLR183C, YBL051C, YIL084C, YPR065W, YPL196W, YNL099C, YGL092W, YBR170C, YLR…
GO:0007346	regulation of mitotic cell cycle	9.64154e-12	2.71134e-15	116	3436	146	7166	0	0	YNL068C, YKR072C, YJR089W, YMR308C, YKL101W, YER173W, YPR180W, YPL269W, YIL131C, YFL029C, YNL127W, YJR053W, YER016W, YJL090C, YMR273C, YOR014W, YGR040W, YBR274W, YPR120C, YGR238C, YNL088W, YLR381W, YBR214W, YLR127C, YOR178C, YDR118W, YPR141C, YKL108W, YMR168C, YHR115C, YDR195W, YLR288C, YCL024W, YDR130C, YHL027W, YMR153W, YGR098C, YGR229C, YMR198W, YFR027W, YJL030W, YGL116W, YPR119W, YIL106W, YDR…
GO:0000122	negative regulation of transcription from RNA polymerase II promoter	1.14313e-11	3.21466e-15	121	3436	154	7166	0	0	YML127W, YGL220W, YCL055W, YML113W, YER162C, YPR009W, YOR083W, YDR295C, YKL032C, YEL009C, YOL113W, YHR119W, YHL020C, YKL005C, YIL126W, YPL031C, YGR116W, YBL093C, YIL131C, YNL206C, YCR084C, YDR173C, YGL244W, YPL075W, YKL038W, YDR223W, YBL008W, YBR279W, YNL025C, YLR451W, YBR066C, YOL004W, YNL199C, YMR070W, YNL021W, YGL035C, YDR096W, YBR050C, YNL167C, YIR018W, YHL027W, YIL084C, YPR070W, YLR417W, YPR…
GO:0051301	cell division	1.21945e-11	3.42928e-15	212	3436	304	7166	0	0	YMR032W, YGL240W, YBR267W, YOL113W, YLR319C, YJR089W, YDR218C, YNL233W, YMR237W, YMR238W, YLR320W, YLL003W, YJR053W, YER016W, YOR014W, YLR190W, YGR238C, YOR299W, YHR023W, YAL034W-A, YLR381W, YPR111W, YOR326W, YHR115C, YCR077C, YPL242C, YPL158C, YMR153W, YOR353C, YHR124W, YDR182W, YPR188C, YGL116W, YPR119W, YIL106W, YJR076C, YLR229C, YIL050W, YFR012W, YMR076C, YJL157C, YOR269W, YPR164W, YDR113C, Y…
GO:0006974	cellular response to DNA damage stimulus	1.3596e-11	3.82341e-15	234	3436	342	7166	0	0	YOR386W, YMR032W, YBR223C, YNL139C, YER162C, YPR019W, YLR035C, YKL203C, YNL307C, YPL031C, YLR320W, YIR002C, YPR180W, YBR289W, YOR144C, YBR073W, YNL127W, YGL244W, YJL090C, YLR383W, YHR099W, YDR489W, YBR279W, YMR078C, YJL081C, YIL143C, YNL085W, YLR032W, YCR092C, YNL215W, YNL201C, YGR056W, YKL213C, YGL175C, YPL001W, YER041W, YDR317W, YAL015C, YLR288C, YDR501W, YOL095C, YDR419W, YPL204W, YLR183C, YBL…
GO:0040007	growth	2.20185e-11	6.19192e-15	130	3436	169	7166	0	0	YKL149C, YIR019C, YPR009W, YKL203C, YBR267W, YLR319C, YDR497C, YOR315W, YBR057C, YMR238W, YIL131C, YBR289W, YGL192W, YBR066C, YPL203W, YLR362W, YHL023C, YOR326W, YIL084C, YPL026C, YOR353C, YER093C, YGL209W, YNL097C, YLR229C, YJR147W, YNL294C, YPL042C, YPL049C, YNL197C, YER118C, YER113C, YOR290C, YDR207C, YOR140W, YNL119W, YMR263W, YHR102W, YMR164C, YBR095C, YKR102W, YNL161W, YDR507C, YGL162W, YBL…
GO:0006281	DNA repair	2.45308e-11	6.89842e-15	206	3436	295	7166	0	0	YOR386W, YBR223C, YNL139C, YER162C, YPR019W, YLR035C, YKL203C, YNL307C, YLR320W, YIR002C, YBR289W, YOR144C, YBR073W, YGL244W, YJL090C, YLR383W, YHR099W, YDR489W, YBR279W, YMR078C, YJL081C, YIL143C, YNL085W, YLR032W, YCR092C, YNL215W, YNL201C, YGR056W, YKL213C, YGL175C, YPL001W, YER041W, YDR317W, YAL015C, YLR288C, YOL095C, YDR419W, YPL204W, YPL008W, YOL145C, YKL045W, YDR182W, YPL022W, YPR175W, YGL…
GO:0043170	macromolecule metabolic process	2.72573e-11	7.66516e-15	1707	3436	3222	7166	0	0	YKL168C, YKL203C, YEL009C, YHR119W, YMR237W, YDR140W, YKL205W, YBR057C, YLR085C, YKL222C, YPL139C, YGL244W, YEL015W, YGR275W, YOL005C, YNL062C, YML057W, YGL236C, YJL081C, YLR362W, YFR052W, YIL115C, YCR092C, YNL292W, YNL215W, YMR012W, YGL257C, YGL175C, YHR115C, YFR032C, YAL015C, YOR047C, YBR163W, YER050C, YNL155W, YKR019C, YPL207W, YOR250C, YPR031W, YGL179C, YLR384C, YDR430C, YLR467W, YKL126W, YGR…
GO:0006950	response to stress	3.16436e-11	8.89865e-15	486	3436	800	7166	0	0	YMR032W, YBR223C, YNL139C, YER162C, YLR035C, YKR072C, YKL203C, YEL009C, YHR119W, YPR095C, YGR116W, YLR320W, YBR289W, YGL244W, YJL090C, YHR099W, YDR489W, YMR172W, YBR279W, YJL081C, YBR066C, YLR362W, YNL085W, YLR032W, YHR204W, YCR092C, YNL215W, YGR023W, YOR178C, YHL023C, YGL175C, YHR192W, YDR317W, YAL015C, YOR351C, YOR047C, YDR501W, YLR260W, YDR074W, YKR019C, YLR183C, YER185W, YBL051C, YIL084C, YPR…
GO:0044702	single organism reproductive process	3.17892e-11	8.93961e-15	248	3436	368	7166	0	0	YLR035C, YJL168C, YNL307C, YHR119W, YDR218C, YBR186W, YGL251C, YKR029C, YBR057C, YLR320W, YIR002C, YIL131C, YFL033C, YPL139C, YLR213C, YBR073W, YOR242C, YJL090C, YGL192W, YOR014W, YPR192W, YPR054W, YGL213C, YCL048W, YNL025C, YLR381W, YER180C, YCR092C, YOR178C, YNL201C, YHL023C, YGL250W, YGL249W, YGL175C, YFR048W, YOR351C, YLR288C, YPL204W, YBR040W, YHR124W, YMR198W, YMR306W, YPL022W, YBR023C, YGL…
GO:0008152	metabolic process	3.95391e-11	1.1119e-14	2177	3436	4208	7166	0	0	YDR140W, YMR238W, YPR121W, YPL139C, YEL015W, YNL062C, YGL236C, YJL081C, YHR194W, YFR052W, YCR092C, YGL257C, YHR115C, YGR177C, YBR163W, YML075C, YOR250C, YLR384C, YKL126W, YGR093W, YBR007C, YMR223W, YPR001W, YGL131C, YLR059C, YLL051C, YLR248W, YKR086W, YPR049C, YJL005W, YCR036W, YCL031C, YPL170W, YJL076W, YNL236W, YER032W, YDR414C, YCR068W, YPL236C, YDR322W, YPL119C, YJL098W, YKL140W, YPR179C, YLR…
GO:0044770	cell cycle phase transition	4.98224e-11	1.40108e-14	130	3436	170	7166	0	0	YOR083W, YJR089W, YPL031C, YKL101W, YGR116W, YLL003W, YPL269W, YIL131C, YER167W, YER111C, YJR053W, YER016W, YJL090C, YOR014W, YGR238C, YBR279W, YLR381W, YPR111W, YOR178C, YMR168C, YHR115C, YLR288C, YDR130C, YBL051C, YOL145C, YGL116W, YPR119W, YIL106W, YLR229C, YLR361C, YLR103C, YIL101C, YDR113C, YIR025W, YGL190C, YDR217C, YGL003C, YIL046W, YOR066W, YER133W, YAL047C, YJL076W, YDR309C, YJL098W, YFR…
GO:0044772	mitotic cell cycle phase transition	4.98224e-11	1.40108e-14	130	3436	170	7166	0	0	YOR083W, YJR089W, YPL031C, YKL101W, YGR116W, YLL003W, YPL269W, YIL131C, YER167W, YER111C, YJR053W, YER016W, YJL090C, YOR014W, YGR238C, YBR279W, YLR381W, YPR111W, YOR178C, YMR168C, YHR115C, YLR288C, YDR130C, YBL051C, YOL145C, YGL116W, YPR119W, YIL106W, YLR229C, YLR361C, YLR103C, YIL101C, YDR113C, YIR025W, YGL190C, YDR217C, YGL003C, YIL046W, YOR066W, YER133W, YAL047C, YJL076W, YDR309C, YJL098W, YFR…
GO:0065009	regulation of molecular function	7.72256e-11	2.1717e-14	268	3436	405	7166	0	0	YGL240W, YER059W, YKR072C, YKL203C, YLR319C, YNL204C, YPR095C, YJL090C, YPL219W, YIL044C, YNL025C, YLR362W, YIL115C, YNL272C, YOR178C, YOR047C, YDR367W, YPL140C, YGR042W, YBR170C, YKL126W, YGR093W, YCL027W, YML101C, YBR007C, YLR039C, YFL026W, YOR269W, YGL190C, YDR217C, YGL066W, YOR134W, YMR261C, YJL076W, YDR309C, YPL249C, YPL070W, YGL134W, YNL297C, YGL215W, YLR437C, YOR090C, YML051W, YGR070W, YLR…
GO:0045184	establishment of protein localization	1.49853e-10	4.21409e-14	389	3436	625	7166	0	0	YNL242W, YOR223W, YJL204C, YMR308C, YMR237W, YLR148W, YPR095C, YBL069W, YJR005W, YER166W, YOR299W, YOR106W, YOL138C, YMR004W, YIL115C, YNL272C, YOL018C, YHL023C, YOR326W, YMR153W, YLR384C, YGL092W, YBR170C, YOR109W, YER143W, YLR268W, YOR098C, YHR170W, YPL065W, YMR185W, YPL243W, YLR039C, YGL263W, YGL005C, YLR166C, YIR022W, YIL048W, YJR074W, YPL085W, YDR292C, YMR212C, YGL016W, YPR049C, YAL002W, YGL…
GO:0071824	protein-DNA complex subunit organization	2.03047e-10	5.70998e-14	140	3436	188	7166	0	0	YML127W, YLR033W, YBL079W, YPR019W, YJL168C, YEL009C, YGR116W, YLR085C, YBR289W, YNL206C, YLL022C, YGR275W, YMR172W, YGL213C, YBL008W, YML102W, YJL081C, YAL034W-A, YOR057W, YIL143C, YDR145W, YGR056W, YNL059C, YBR123C, YGR005C, YMR236W, YPR133C, YLR103C, YDR303C, YER148W, YNL261W, YER164W, YML015C, YPL121C, YGR002C, YGL112C, YOR290C, YGL066W, YMR094W, YFL013C, YLR052W, YNL236W, YGR047C, YLR376C, Y…
GO:0016458	gene silencing	2.50345e-10	7.04008e-14	125	3436	164	7166	0	0	YML127W, YIL150C, YNL068C, YIR033W, YDR295C, YBL079W, YHR119W, YIL126W, YGR116W, YAL051W, YIL131C, YNL206C, YDR191W, YPL139C, YGL244W, YMR273C, YLL022C, YJL194W, YBL008W, YBR279W, YLR272C, YCL010C, YOL004W, YPR023C, YLR335W, YBL052C, YNL186W, YNL021W, YLR015W, YPL001W, YLR288C, YKR101W, YKR019C, YIR018W, YOL017W, YIL084C, YBR278W, YDR448W, YPL015C, YLR223C, YOL145C, YGR063C, YGR270W, YPL181W, YPR…
GO:0050790	regulation of catalytic activity	3.29573e-10	9.26808e-14	256	3436	387	7166	0	0	YGL240W, YER059W, YKR072C, YKL203C, YLR319C, YNL204C, YPR095C, YJL090C, YPL219W, YIL044C, YNL025C, YLR362W, YIL115C, YNL272C, YOR178C, YOR047C, YDR367W, YPL140C, YGR042W, YBR170C, YKL126W, YGR093W, YCL027W, YML101C, YBR007C, YLR039C, YOR269W, YGL190C, YDR217C, YGL066W, YOR134W, YMR261C, YJL076W, YDR309C, YPL249C, YPL070W, YGL134W, YNL297C, YGL215W, YLR437C, YOR090C, YML051W, YGR070W, YLR291C, YML…
GO:0045786	negative regulation of cell cycle	5.65281e-10	1.58965e-13	101	3436	127	7166	0	0	YJL168C, YJR089W, YBR186W, YKR029C, YKL101W, YER173W, YPL269W, YNL127W, YJR053W, YER016W, YJL090C, YOR014W, YBR274W, YGR238C, YLR272C, YNL088W, YLR381W, YOR178C, YNL201C, YKL108W, YMR168C, YHR115C, YOR351C, YLR288C, YCL024W, YDR130C, YBL051C, YFR031C, YJL030W, YGL116W, YDR318W, YDR440W, YGL194C, YLR135W, YGR188C, YNL262W, YLR215C, YDR075W, YPL014W, YDR499W, YPL153C, YLR263W, YJR090C, YJL157C, YHR…
GO:0032879	regulation of localization	6.62722e-10	1.86367e-13	118	3436	154	7166	0	0	YKR021W, YGL073W, YPR009W, YKL203C, YGR184C, YOL113W, YNL293W, YLR319C, YHR205W, YLR228C, YLR148W, YDR164C, YPL031C, YJL039C, YGR217W, YCR084C, YBL106C, YMR273C, YKL038W, YIL114C, YNL271C, YMR001C, YGR048W, YGR092W, YGR238C, YMR243C, YMR177W, YER107C, YNL098C, YEL005C, YPR194C, YNL020C, YPR115W, YLR360W, YNR026C, YDR195W, YNR039C, YJR040W, YOR018W, YIL095W, YPL228W, YOR070C, YNL229C, YLR368W, YPL…
GO:0071704	organic substance metabolic process	7.15871e-10	2.01314e-13	2092	3436	4045	7166	0	0	YDR140W, YMR238W, YPR121W, YPL139C, YEL015W, YNL062C, YGL236C, YJL081C, YHR194W, YFR052W, YCR092C, YGL257C, YHR115C, YGR177C, YBR163W, YML075C, YOR250C, YLR384C, YKL126W, YGR093W, YBR007C, YMR223W, YPR001W, YGL131C, YLR059C, YLR248W, YKR086W, YPR049C, YJL005W, YCR036W, YCL031C, YPL170W, YJL076W, YNL236W, YER032W, YDR414C, YCR068W, YPL236C, YDR322W, YPL119C, YJL098W, YKL140W, YPR179C, YLR291C, YPL…
GO:0006261	DNA-dependent DNA replication	8.54689e-10	2.40351e-13	109	3436	140	7166	0	0	YIL150C, YOR217W, YNL068C, YPR019W, YJL168C, YLR113W, YJR006W, YGL251C, YBR057C, YLR320W, YIR002C, YIL131C, YOR144C, YJL090C, YDR489W, YBR274W, YPR120C, YJL194W, YMR078C, YNL088W, YOL004W, YLR381W, YPR023C, YNL218W, YCR092C, YLR154C, YFL036W, YKL108W, YAL015C, YDR279W, YNL102W, YGL207W, YBR278W, YLR321C, YKL022C, YKL045W, YPL181W, YBR276C, YPR175W, YLR135W, YDR110W, YNL262W, YLR103C, YDR303C, YDR…
GO:0098813	nuclear chromosome segregation	1.0296e-09	2.89538e-13	138	3436	187	7166	0	0	YNL307C, YJR089W, YFR013W, YGL251C, YLR320W, YPL269W, YOR144C, YBR073W, YJR053W, YER016W, YOR014W, YMR078C, YAL034W-A, YLR381W, YOR178C, YGL249W, YMR168C, YHR115C, YDR130C, YDR419W, YPL204W, YOL017W, YPL008W, YMR198W, YPL022W, YGL116W, YPR119W, YIL073C, YMR076C, YPL253C, YDR113C, YIR025W, YGL190C, YGL003C, YER133W, YOR262W, YMR048W, YAL047C, YLR226W, YOR058C, YHR153C, YBR087W, YJL019W, YDR285W, Y…
GO:0016192	vesicle-mediated transport	1.38403e-09	3.89211e-13	266	3436	408	7166	0	0	YDR388W, YOR223W, YKL203C, YJL204C, YMR237W, YLR148W, YPR095C, YJR005W, YER166W, YIL044C, YGR238C, YCR027C, YOR299W, YOR106W, YMR004W, YNL272C, YOL018C, YOR326W, YNL020C, YLR096W, YLR093C, YOR109W, YLR229C, YER143W, YLR268W, YKL126W, YCL027W, YLR039C, YGL263W, YBL007C, YGL005C, YLR166C, YIL048W, YKR003W, YPL085W, YFR019W, YAL002W, YGL145W, YBR207W, YPL249C, YPL070W, YNL297C, YNL194C, YGR198W, YBR…
GO:0048583	regulation of response to stimulus	1.42543e-09	4.00851e-13	131	3436	176	7166	0	0	YJL095W, YPR009W, YKL203C, YEL009C, YJR089W, YPL031C, YPR095C, YMR028W, YNL127W, YJR053W, YGL244W, YML057W, YBR279W, YBR066C, YOL138C, YLR362W, YNL201C, YML007W, YHL023C, YLR452C, YBL005W, YBL060W, YOL145C, YDR128W, YER093C, YGR163W, YGL013C, YGL209W, YPL140C, YLR229C, YLR361C, YJR084W, YCL027W, YFL026W, YER118C, YFR022W, YIL122W, YOR134W, YJL076W, YER125W, YER151C, YGL162W, YML121W, YGR070W, YMR…
GO:0015031	protein transport	1.74274e-09	4.90085e-13	371	3436	599	7166	0	0	YNL242W, YOR223W, YJL204C, YMR308C, YMR237W, YLR148W, YPR095C, YBL069W, YJR005W, YER166W, YOR299W, YOR106W, YOL138C, YMR004W, YIL115C, YNL272C, YOL018C, YHL023C, YOR326W, YMR153W, YLR384C, YGL092W, YBR170C, YOR109W, YER143W, YLR268W, YOR098C, YHR170W, YPL065W, YMR185W, YPL243W, YLR039C, YGL263W, YGL005C, YLR166C, YIR022W, YIL048W, YJR074W, YPL085W, YDR292C, YGL016W, YPR049C, YAL002W, YGL145W, YEL…
GO:0018193	peptidyl-amino acid modification	1.74391e-09	4.90415e-13	158	3436	221	7166	0	0	YJL095W, YJL168C, YNL307C, YDR466W, YHR119W, YMR308C, YKL101W, YGR116W, YPR180W, YFL033C, YLR143W, YGL244W, YLR383W, YLL022C, YHR099W, YMR104C, YGR147C, YBR279W, YCL010C, YJL081C, YPR111W, YBL052C, YDR145W, YIR042C, YGL249W, YPL001W, YOR351C, YMR236W, YPL204W, YMR153W, YDR448W, YPR031W, YPL152W, YGL179C, YOL145C, YMR291W, YLR347C, YPL140C, YOL110W, YJR129C, YJR097W, YPR068C, YER116C, YKL126W, YIL…
GO:0006342	chromatin silencing	2.00941e-09	5.65075e-13	119	3436	157	7166	0	0	YML127W, YIL150C, YNL068C, YIR033W, YBL079W, YHR119W, YIL126W, YGR116W, YAL051W, YIL131C, YNL206C, YDR191W, YPL139C, YGL244W, YMR273C, YLL022C, YJL194W, YBL008W, YBR279W, YLR272C, YCL010C, YOL004W, YPR023C, YLR335W, YBL052C, YNL186W, YNL021W, YLR015W, YPL001W, YLR288C, YKR101W, YKR019C, YIR018W, YOL017W, YIL084C, YBR278W, YDR448W, YPL015C, YLR223C, YOL145C, YGR063C, YGR270W, YPL181W, YPR175W, YDR…
GO:0045814	negative regulation of gene expression, epigenetic	2.00941e-09	5.65075e-13	119	3436	157	7166	0	0	YML127W, YIL150C, YNL068C, YIR033W, YBL079W, YHR119W, YIL126W, YGR116W, YAL051W, YIL131C, YNL206C, YDR191W, YPL139C, YGL244W, YMR273C, YLL022C, YJL194W, YBL008W, YBR279W, YLR272C, YCL010C, YOL004W, YPR023C, YLR335W, YBL052C, YNL186W, YNL021W, YLR015W, YPL001W, YLR288C, YKR101W, YKR019C, YIR018W, YOL017W, YIL084C, YBR278W, YDR448W, YPL015C, YLR223C, YOL145C, YGR063C, YGR270W, YPL181W, YPR175W, YDR…
GO:0007059	chromosome segregation	2.12551e-09	5.97725e-13	159	3436	223	7166	0	0	YBL079W, YNL307C, YJR089W, YFR013W, YGL251C, YLR320W, YPL269W, YOR144C, YBR073W, YJR053W, YER016W, YLR383W, YOR014W, YGR275W, YMR078C, YAL034W-A, YLR381W, YOR178C, YGL249W, YMR168C, YHR115C, YCR077C, YDR130C, YDR419W, YPL204W, YOL017W, YPL008W, YMR198W, YPL022W, YGL116W, YPR119W, YIL073C, YMR076C, YPL253C, YDR113C, YIR025W, YGL190C, YGL003C, YER133W, YOR262W, YMR048W, YAL047C, YJR112W, YLR226W, Y…
GO:0051321	meiotic cell cycle	2.40862e-09	6.77341e-13	216	3436	321	7166	0	0	YLR035C, YJL168C, YNL307C, YHR119W, YDR218C, YBR186W, YGL251C, YKR029C, YBR057C, YLR320W, YFL033C, YPL139C, YLR213C, YBR073W, YOR242C, YGL192W, YOR014W, YPR192W, YPR054W, YGL213C, YCL048W, YNL025C, YLR381W, YER180C, YCR092C, YOR178C, YNL201C, YHL023C, YGL250W, YGL249W, YGL175C, YFR048W, YOR351C, YLR288C, YPL204W, YHR124W, YMR198W, YMR306W, YPL022W, YBR023C, YGL116W, YGR059W, YFR012W, YNL294C, YIL…
GO:0010564	regulation of cell cycle process	2.61808e-09	7.36244e-13	139	3436	190	7166	0	0	YJL168C, YJR089W, YHR119W, YMR308C, YBR186W, YKR029C, YPL269W, YIL131C, YFL033C, YPL139C, YJR053W, YER016W, YJL090C, YOR014W, YGR238C, YLR381W, YOR178C, YNL201C, YMR168C, YHR115C, YOR351C, YLR288C, YDR130C, YMR153W, YMR198W, YGL116W, YPR119W, YIL106W, YLR229C, YLR361C, YLR103C, YIL073C, YDR303C, YDR113C, YIR025W, YGL190C, YDR217C, YLR248W, YDR207C, YGL003C, YER133W, YMR048W, YAL047C, YJL076W, YDR…
GO:0070647	protein modification by small protein conjugation or removal	2.70256e-09	7.6e-13	154	3436	215	7166	0	0	YGL240W, YGR184C, YJR089W, YPL003W, YBR280C, YMR308C, YPR180W, YGL244W, YLR383W, YDR313C, YMR275C, YIL071C, YBR279W, YLR032W, YGL249W, YHR115C, YMR153W, YJL210W, YPL191C, YOL145C, YLR347C, YML068W, YGL116W, YKL059C, YGR200C, YER116C, YIL073C, YNL311C, YMR223W, YDR306C, YGL131C, YER164W, YLR007W, YMR026C, YIR025W, YGL003C, YGL066W, YLR207W, YIL046W, YLR005W, YDR143C, YJR036C, YNL119W, YBR165W, YLR…
GO:0044260	cellular macromolecule metabolic process	3.14977e-09	8.85762e-13	1638	3436	3107	7166	0	0	YKL168C, YKL203C, YEL009C, YHR119W, YMR237W, YDR140W, YKL205W, YBR057C, YLR085C, YKL222C, YPL139C, YGL244W, YEL015W, YGR275W, YOL005C, YNL062C, YML057W, YGL236C, YJL081C, YLR362W, YFR052W, YCR092C, YNL292W, YNL215W, YMR012W, YGL257C, YGL175C, YHR115C, YFR032C, YAL015C, YOR047C, YBR163W, YER050C, YNL155W, YKR019C, YPL207W, YOR250C, YPR031W, YGL179C, YLR384C, YDR430C, YLR467W, YKL126W, YGR093W, YBR…
GO:0040029	regulation of gene expression, epigenetic	3.61827e-09	1.01751e-12	121	3436	161	7166	0	0	YML127W, YIL150C, YNL068C, YIR033W, YBL079W, YHR119W, YIL126W, YGR116W, YAL051W, YIL131C, YNL206C, YDR191W, YPL139C, YGL244W, YMR273C, YLL022C, YJL194W, YBL008W, YBR279W, YLR272C, YCL010C, YOL004W, YPR023C, YLR335W, YBL052C, YNL186W, YNL021W, YLR015W, YPL001W, YLR288C, YKR101W, YKR019C, YIR018W, YOL017W, YIL084C, YBR278W, YDR448W, YPL015C, YLR223C, YOL145C, YGR063C, YGR270W, YPL181W, YPR175W, YDR…
GO:0040008	regulation of growth	6.86968e-09	1.93186e-12	53	3436	58	7166	0	0	YNL068C, YMR068W, YPR009W, YKL203C, YOR290C, YOL078W, YLR228C, YOR140W, YMR263W, YBR057C, YMR164C, YOL116W, YIL131C, YBR289W, YCR084C, YPR075C, YBR095C, YGL192W, YJR066W, YHR082C, YPL180W, YGL162W, YNL098C, YBR066C, YGR044C, YGL035C, YPR194C, YNL006W, YOR043W, YIL105C, YHR111W, YNL076W, YJL058C, YKL185W, YIL084C, YNL196C, YER093C, YGR270W, YNL047C, YOL051W, YGL209W, YKL043W, YNL097C, YDR213W, YJL…
GO:0051783	regulation of nuclear division	7.23026e-09	2.03326e-12	103	3436	133	7166	0	0	YJL168C, YJR089W, YHR119W, YMR308C, YBR186W, YKR029C, YPL269W, YOL104C, YFL033C, YPL139C, YJR053W, YER016W, YOR014W, YPR120C, YGR238C, YLR272C, YLR182W, YLR381W, YBR214W, YLR127C, YOR178C, YNL201C, YDR118W, YPR141C, YMR168C, YHR115C, YOR351C, YDR130C, YMR153W, YGR098C, YFR031C, YMR198W, YFR027W, YJL030W, YGL116W, YPR119W, YIL106W, YDR318W, YDR440W, YLR229C, YJR094C, YGL194C, YAL041W, YLR135W, YGR…
GO:0033044	regulation of chromosome organization	7.4621e-09	2.09845e-12	108	3436	141	7166	0	0	YNL068C, YJL168C, YJR089W, YHR119W, YFR046C, YGR116W, YAL051W, YPL269W, YIL131C, YOL104C, YPL139C, YJR053W, YGL244W, YER016W, YOR014W, YJL194W, YBL008W, YBR279W, YOL004W, YLR381W, YNL021W, YBR214W, YLR127C, YOR178C, YDR118W, YML041C, YMR168C, YHR115C, YDR130C, YIR018W, YIL084C, YGR098C, YGR280C, YDR448W, YPL015C, YOL145C, YJR140C, YJL030W, YGR270W, YPL181W, YGL116W, YPR119W, YLR233C, YGR042W, YNL…
GO:0030447	filamentous growth	8.34274e-09	2.3461e-12	101	3436	130	7166	0	0	YKL149C, YIL049W, YIR019C, YNL068C, YPR009W, YLR319C, YLR228C, YDR497C, YOR315W, YBR057C, YMR238W, YOL116W, YIL131C, YBR289W, YCR084C, YGL192W, YHR082C, YGR040W, YGR014W, YNL098C, YBR066C, YPL203W, YLR362W, YOR275C, YGL035C, YHL023C, YER124C, YIL084C, YPL026C, YKL048C, YGR270W, YGL209W, YER020W, YNL097C, YLR229C, YJR094C, YJL089W, YDR420W, YDR213W, YJR147W, YHR073W, YNL294C, YHR084W, YCR093W, YPL…
GO:0010639	negative regulation of organelle organization	8.73968e-09	2.45773e-12	106	3436	138	7166	0	0	YMR032W, YNL068C, YLR429W, YJL168C, YJR089W, YFR046C, YBR186W, YKR029C, YPL269W, YPL139C, YJR053W, YER016W, YNL271C, YOR014W, YGR238C, YLR272C, YOL004W, YLR381W, YNL021W, YOR178C, YNL201C, YMR168C, YHR115C, YOR351C, YCL029C, YDR130C, YIR018W, YIL084C, YGR280C, YBR108W, YFR031C, YPL015C, YJL030W, YGR270W, YPL181W, YGL116W, YGR042W, YDR318W, YDR440W, YNL097C, YGL194C, YGR188C, YIL159W, YCR093W, YDR…
GO:0007126	meiotic nuclear division	9.52086e-09	2.67741e-12	133	3436	182	7166	0	0	YLR035C, YJL168C, YNL307C, YHR119W, YBR186W, YGL251C, YKR029C, YBR057C, YLR320W, YFL033C, YPL139C, YBR073W, YGL192W, YOR014W, YGL213C, YCR092C, YOR178C, YNL201C, YHL023C, YGL250W, YGL249W, YGL175C, YOR351C, YPL204W, YHR124W, YMR198W, YPL022W, YGL116W, YFR012W, YIL073C, YMR076C, YPL121C, YDR113C, YIR025W, YPL157W, YGL190C, YJL146W, YLR248W, YDR207C, YER133W, YMR048W, YLR376C, YDR369C, YML095C, YHR…
GO:0006259	DNA metabolic process	1.143e-08	3.21428e-12	337	3436	542	7166	0	0	YBR223C, YNL139C, YER162C, YLR035C, YKL203C, YHR119W, YBR057C, YLR320W, YBR289W, YGL244W, YJL090C, YHR099W, YDR489W, YBR279W, YJL081C, YLR381W, YNL085W, YLR032W, YCR092C, YNL215W, YGL249W, YGL175C, YDR317W, YAL015C, YDR206W, YBR163W, YPL015C, YHR167W, YGR099W, YGR042W, YGL092W, YBR170C, YLR467W, YEL055C, YMR076C, YER148W, YNL261W, YDR113C, YOR290C, YDR217C, YIL046W, YLR005W, YGR196C, YLR052W, YNL…
GO:0006260	DNA replication	1.45413e-08	4.08922e-12	118	3436	158	7166	0	0	YIL150C, YOR217W, YNL068C, YPR019W, YJL168C, YLR113W, YJR006W, YGL251C, YBR057C, YOR005C, YLR320W, YIR002C, YIL131C, YOR144C, YJL090C, YDR489W, YBR274W, YPR120C, YJL194W, YMR078C, YNL088W, YOL004W, YLR381W, YPR023C, YNL218W, YCR092C, YLR154C, YFL036W, YKL108W, YAL015C, YDR279W, YNL102W, YDR419W, YGL207W, YBR278W, YLR321C, YKL022C, YKL045W, YFR027W, YPL181W, YBR276C, YPR175W, YIL066C, YPL167C, YLR…
GO:0051649	establishment of localization in cell	1.48457e-08	4.17483e-12	425	3436	706	7166	0	0	YNL139C, YNL242W, YJL204C, YMR308C, YLR148W, YKL205W, YPR095C, YGR116W, YBL069W, YPL269W, YER016W, YJR005W, YFL042C, YER166W, YIL044C, YCR027C, YOR106W, YMR004W, YIL115C, YOL018C, YOR326W, YHR115C, YDR206W, YMR153W, YMR198W, YHR167W, YGL092W, YBR170C, YLR268W, YOR098C, YHR170W, YPL065W, YMR185W, YPL243W, YLR039C, YGL263W, YGL005C, YOR269W, YMR299C, YLR166C, YOL121C, YIR022W, YJR074W, YPL085W, YFR…
GO:0016310	phosphorylation	1.56334e-08	4.39635e-12	251	3436	387	7166	0	0	YKL168C, YER059W, YJL095W, YKL203C, YPL188W, YNL307C, YDR466W, YOL113W, YLR305C, YGL119W, YBR020W, YPL031C, YKL101W, YKL166C, YHR033W, YFL053W, YFL033C, YDR315C, YOR242C, YGL244W, YJL090C, YPL219W, YJL057C, YHR099W, YPR054W, YMR104C, YBR279W, YNL025C, YIL143C, YEL041W, YDR422C, YPL203W, YLR362W, YJL103C, YPR111W, YNL199C, YHR001W-A, YDR196C, YGR233C, YOL055C, YNL020C, YOR351C, YOR047C, YOL045W, Y…
GO:0044182	filamentous growth of a population of unicellular organisms	1.75804e-08	4.94388e-12	89	3436	112	7166	0	0	YKL149C, YIL049W, YIR019C, YNL068C, YPR009W, YLR319C, YLR228C, YDR497C, YOR315W, YBR057C, YMR238W, YOL116W, YIL131C, YBR289W, YCR084C, YGL192W, YHR082C, YGR040W, YNL098C, YBR066C, YPL203W, YLR362W, YOR275C, YGL035C, YHL023C, YER124C, YIL084C, YPL026C, YKL048C, YGR270W, YGL209W, YER020W, YNL097C, YLR229C, YJR094C, YJL089W, YDR213W, YJR147W, YHR073W, YNL294C, YHR084W, YCR093W, YPL049C, YNL197C, YLR…
GO:0051129	negative regulation of cellular component organization	1.8889e-08	5.31187e-12	111	3436	147	7166	0	0	YMR032W, YNL068C, YLR429W, YJL168C, YJR089W, YFR046C, YBR186W, YKR029C, YPL269W, YPL139C, YJR053W, YER016W, YNL271C, YOR014W, YGR238C, YLR272C, YOL004W, YLR381W, YNL021W, YOR178C, YNL201C, YKL108W, YMR168C, YHR115C, YOR351C, YCL029C, YDR130C, YIR018W, YIL084C, YGR280C, YBR108W, YFR031C, YPL015C, YJL030W, YGR270W, YPL181W, YGL116W, YGR042W, YDR318W, YDR440W, YNL097C, YGL194C, YGR188C, YIL159W, YKL…
GO:0000819	sister chromatid segregation	4.72062e-08	1.32751e-11	117	3436	158	7166	0	0	YNL307C, YJR089W, YFR013W, YLR320W, YPL269W, YOR144C, YOL104C, YBR073W, YJR053W, YER016W, YOR014W, YDR180W, YLR272C, YMR078C, YAL034W-A, YNL088W, YLR381W, YKL052C, YER147C, YBR214W, YLR127C, YOR178C, YDR118W, YPR141C, YMR168C, YHR115C, YCL029C, YDR130C, YDR419W, YOL017W, YGR098C, YFR031C, YPL008W, YMR198W, YIR010W, YFR027W, YJL030W, YPR046W, YGL116W, YPR119W, YOL034W, YGR140W, YDR318W, YBL063W, Y…
GO:0070887	cellular response to chemical stimulus	4.95172e-08	1.3925e-11	255	3436	397	7166	0	0	YML127W, YJL095W, YPR009W, YLR014C, YGR184C, YPL188W, YEL009C, YOR153W, YHL020C, YBR020W, YPL248C, YGR116W, YFL053W, YAL051W, YIL131C, YBR289W, YFL033C, YNL127W, YOR011W, YGR048W, YER166W, YNR044W, YML057W, YNL025C, YDR057W, YBR216C, YBR066C, YLR362W, YJL103C, YHR204W, YGR023W, YNL201C, YML007W, YLR452C, YMR168C, YAL015C, YOR351C, YNL305C, YLR220W, YNL155W, YBL005W, YIR018W, YBR040W, YLR417W, YMR…
GO:0009057	macromolecule catabolic process	5.29269e-08	1.48838e-11	287	3436	455	7166	0	0	YKL149C, YGL240W, YER059W, YER162C, YBR280C, YBR273C, YIR039C, YEL015W, YBL022C, YHR204W, YFR052W, YPR111W, YGL175C, YHR115C, YDR206W, YOR197W, YNL155W, YDR430C, YBR170C, YER143W, YOL038W, YNL311C, YPL065W, YML101C, YOR076C, YMR223W, YDR306C, YPL042C, YLR136C, YGL263W, YGL131C, YNL197C, YDR151C, YLR398C, YPR131C, YIL046W, YOR003W, YJR036C, YMR164C, YEL052W, YPL176C, YGR095C, YDR049W, YPR042C, YFL…
GO:0044093	positive regulation of molecular function	5.50762e-08	1.54882e-11	168	3436	244	7166	0	0	YGL240W, YNL224C, YJL095W, YKL203C, YLR319C, YNL204C, YPR095C, YML097C, YBL106C, YJR053W, YJL090C, YIL044C, YNL025C, YLR362W, YER019C-A, YLR181C, YNL272C, YKL201C, YLR452C, YOR047C, YPL161C, YOR070C, YDR214W, YBL060W, YGR280C, YPL152W, YLR347C, YER093C, YLR386W, YGR163W, YGL116W, YPR119W, YPL140C, YJR076C, YGR042W, YHR004C, YGR166W, YGR093W, YCL027W, YBR007C, YLR039C, YFL026W, YOR269W, YLR022C, Y…
GO:0051049	regulation of transport	5.52154e-08	1.55274e-11	85	3436	107	7166	0	0	YKR021W, YPR009W, YKL203C, YGR184C, YOL113W, YNL293W, YLR228C, YLR148W, YDR164C, YJL039C, YGR217W, YCR084C, YBL106C, YKL038W, YIL114C, YGR238C, YER107C, YPR194C, YNL020C, YPR115W, YLR360W, YNR026C, YJR040W, YOR018W, YIL095W, YOR070C, YNL229C, YLR368W, YPL204W, YMR231W, YPR181C, YCR037C, YGL092W, YLR229C, YDR213W, YER120W, YKL126W, YOL112W, YNR047W, YIL068C, YPL202C, YNL298W, YJL084C, YFR022W, YGR…
GO:1903046	meiotic cell cycle process	6.015e-08	1.69151e-11	195	3436	291	7166	0	0	YLR035C, YJL168C, YNL307C, YHR119W, YDR218C, YBR186W, YGL251C, YKR029C, YBR057C, YLR320W, YFL033C, YPL139C, YLR213C, YBR073W, YOR242C, YGL192W, YOR014W, YPR192W, YPR054W, YGL213C, YCL048W, YCR092C, YOR178C, YNL201C, YHL023C, YGL250W, YGL249W, YGL175C, YOR351C, YLR288C, YPL204W, YHR124W, YMR198W, YMR306W, YPL022W, YBR023C, YGL116W, YGR059W, YFR012W, YNL294C, YIL073C, YMR076C, YPL121C, YDR113C, YIR…
GO:0016569	covalent chromatin modification	6.74456e-08	1.89667e-11	133	3436	185	7166	0	0	YML127W, YKL033W, YLR033W, YJL168C, YHR119W, YKR029C, YGR116W, YLR085C, YPL139C, YGL244W, YLL022C, YHR099W, YBR279W, YBL008W, YCL010C, YJL081C, YBL052C, YNL215W, YDR145W, YGR056W, YPL001W, YMR236W, YIL084C, YDR448W, YPR031W, YOL145C, YBL032W, YNL097C, YPR068C, YIL101C, YDR303C, YMR223W, YDR499W, YGL131C, YER164W, YGR002C, YGL112C, YOR338W, YDR207C, YGL066W, YFL049W, YER133W, YMR263W, YPL254W, YBR…
GO:0000075	cell cycle checkpoint	8.30908e-08	2.33664e-11	75	3436	92	7166	0	0	YJR089W, YBR186W, YKL101W, YER173W, YPL269W, YNL127W, YJR053W, YER016W, YJL090C, YOR014W, YBR274W, YNL088W, YLR381W, YOR178C, YNL201C, YKL108W, YMR168C, YHR115C, YOR351C, YLR288C, YCL024W, YDR130C, YBL051C, YJL030W, YGL116W, YDR440W, YLR135W, YGR188C, YNL262W, YDR075W, YDR499W, YPL153C, YLR263W, YHR129C, YGL190C, YDR217C, YGL003C, YDR283C, YNL273W, YER133W, YJL013C, YMR055C, YAL047C, YMR048W, YOR…
GO:0043085	positive regulation of catalytic activity	9.4882e-08	2.66822e-11	161	3436	233	7166	0	0	YGL240W, YNL224C, YJL095W, YLR319C, YNL204C, YPR095C, YML097C, YBL106C, YJR053W, YJL090C, YIL044C, YNL025C, YLR362W, YER019C-A, YLR181C, YNL272C, YKL201C, YLR452C, YOR047C, YPL161C, YOR070C, YDR214W, YBL060W, YGR280C, YPL152W, YLR347C, YER093C, YLR386W, YGR163W, YGL116W, YPR119W, YPL140C, YJR076C, YGR042W, YHR004C, YGR166W, YGR093W, YCL027W, YBR007C, YLR039C, YOR269W, YLR022C, YDR211W, YDR217C, Y…
GO:0071310	cellular response to organic substance	9.58198e-08	2.69459e-11	141	3436	199	7166	0	0	YJL095W, YPR009W, YGR184C, YEL009C, YHL020C, YIL131C, YNL127W, YGR048W, YER166W, YNR044W, YML057W, YDR057W, YLR362W, YHR204W, YNL201C, YML007W, YLR452C, YNL305C, YBR040W, YGR163W, YNL159C, YBR170C, YLR229C, YLR361C, YDR372C, YKL126W, YJR084W, YCL027W, YNR047W, YJL157C, YFL026W, YFL021W, YDR093W, YPL049C, YKL116C, YCL058C, YFR022W, YBR162W-A, YDR207C, YDR143C, YFL031W, YIL122W, YER125W, YDR049W, Y…
GO:0071103	DNA conformation change	1.14303e-07	3.21437e-11	94	3436	122	7166	0	0	YGL240W, YER162C, YBL079W, YPR019W, YIL126W, YGL251C, YGR116W, YMR033W, YIR002C, YOR249C, YNL206C, YCR084C, YBR195C, YBR073W, YGR296W, YLL022C, YDR489W, YDR180W, YBL008W, YLR272C, YML102W, YJL081C, YNL088W, YIL143C, YLR032W, YNL218W, YER147C, YKL108W, YNL059C, YER176W, YOL095C, YGL207W, YFR031C, YLR276C, YPL008W, YJR140C, YFR027W, YBR215W, YNL250W, YLR467W, YDR110W, YOR141C, YLR103C, YDR303C, YLR…
GO:0000070	mitotic sister chromatid segregation	1.7565e-07	4.93954e-11	103	3436	137	7166	0	0	YNL307C, YJR089W, YPL269W, YOR144C, YJR053W, YER016W, YOR014W, YDR180W, YLR272C, YMR078C, YAL034W-A, YLR381W, YKL052C, YER147C, YBR214W, YLR127C, YOR178C, YDR118W, YPR141C, YMR168C, YHR115C, YCL029C, YDR130C, YDR419W, YGR098C, YFR031C, YPL008W, YMR198W, YIR010W, YFR027W, YJL030W, YPR046W, YGL116W, YPR119W, YGR140W, YDR318W, YBL063W, YGR188C, YNL262W, YBR107C, YKR054C, YOL006C, YMR076C, YPL253C, Y…
GO:0044237	cellular metabolic process	2.53987e-07	7.14249e-11	2044	3436	3981	7166	0	0	YKL168C, YPL095C, YKL203C, YEL009C, YHR119W, YMR237W, YDR140W, YKL205W, YBR057C, YLR085C, YHR033W, YKL222C, YPR121W, YPL139C, YFL030W, YGL244W, YEL015W, YGR275W, YOL005C, YNL062C, YML057W, YGL236C, YJL081C, YHR194W, YLR362W, YFR052W, YCR092C, YHR001W-A, YNL292W, YNL215W, YMR012W, YOR303W, YGL257C, YGL175C, YHR115C, YFR032C, YAL015C, YOR047C, YGR177C, YBR163W, YER050C, YNL155W, YML075C, YKR019C, Y…
GO:1900428	regulation of filamentous growth of a population of unicellular organisms	2.6506e-07	7.45388e-11	39	3436	41	7166	0	0	YNL068C, YPR009W, YOR290C, YLR228C, YOR140W, YMR263W, YBR057C, YMR164C, YOL116W, YIL131C, YBR289W, YCR084C, YPR075C, YBR095C, YGL192W, YHR082C, YGL162W, YNL098C, YBR066C, YGR044C, YGL035C, YHR111W, YNL076W, YKL185W, YIL084C, YNL196C, YGR270W, YOL051W, YGL209W, YKL043W, YDR213W, YJL089W, YLR229C, YNL097C, YER109C, YBR083W, YDR480W, YDR477W, YPL049C
GO:0065008	regulation of biological quality	3.07299e-07	8.6417e-11	330	3436	539	7166	0	0	YKL168C, YLR429W, YOR083W, YDR135C, YOR181W, YOR153W, YHR119W, YGR116W, YML104C, YPR004C, YER166W, YMR104C, YML057W, YHR194W, YLR032W, YOL158C, YGL175C, YDR206W, YLR403W, YBR108W, YHR167W, YGR099W, YGR042W, YLR467W, YGL219C, YGL107C, YKL126W, YCL027W, YKR106W, YPL042C, YLR136C, YLR214W, YNL197C, YDR151C, YLL051C, YIL048W, YKR003W, YJR049C, YMR098C, YER113C, YDR258C, YGL016W, YLR052W, YNL339C, YMR…
GO:0031667	response to nutrient levels	3.35098e-07	9.42346e-11	100	3436	133	7166	0	0	YJL095W, YPR009W, YOR363C, YLR014C, YER040W, YEL009C, YLR228C, YBR020W, YPL248C, YGR116W, YDR040C, YAL051W, YBR289W, YIL056W, YFL033C, YDR191W, YCR084C, YPL075W, YKL038W, YNL025C, YNL098C, YBR066C, YJL103C, YGL035C, YDR096W, YBR214W, YGR023W, YHL023C, YMR168C, YOR358W, YPL280W, YBL005W, YKR019C, YIR023W, YLR417W, YJL056C, YGR163W, YGL013C, YPL230W, YCR081W, YGL209W, YJL089W, YDR213W, YER037W, YFR…
GO:0016049	cell growth	4.20457e-07	1.18239e-10	72	3436	89	7166	0	0	YKL149C, YIL049W, YIR019C, YNL068C, YKL203C, YLR319C, YDR497C, YOR315W, YBR057C, YMR238W, YOL116W, YIL131C, YGL192W, YHR082C, YPL180W, YNL098C, YBR066C, YLR362W, YHL023C, YPR194C, YOR326W, YNL006W, YPL026C, YKL048C, YER093C, YNL047C, YER020W, YLR229C, YJR094C, YHR073W, YJR147W, YHR084W, YKL110C, YCR093W, YPL049C, YNL197C, YLR313C, YMR068W, YER113C, YDR207C, YMR016C, YOL078W, YER149C, YOR140W, YNL…
GO:0045930	negative regulation of mitotic cell cycle	4.88369e-07	1.37337e-10	66	3436	80	7166	0	0	YJR089W, YKL101W, YER173W, YPL269W, YNL127W, YJR053W, YER016W, YJL090C, YOR014W, YBR274W, YGR238C, YNL088W, YLR381W, YOR178C, YKL108W, YMR168C, YHR115C, YLR288C, YDR130C, YCL024W, YJL030W, YGL116W, YDR440W, YGR188C, YNL262W, YJR090C, YJL157C, YHR129C, YDR113C, YGL190C, YDR217C, YGL003C, YER133W, YJL013C, YMR055C, YAL047C, YPR075C, YJL076W, YOR233W, YDR052C, YOR073W, YDR507C, YMR224C, YDR363W, YJL…
GO:0033365	protein localization to organelle	5.70989e-07	1.60571e-10	257	3436	407	7166	0	0	YNL242W, YMR308C, YPR095C, YMR004W, YIL115C, YOL018C, YDR130C, YMR153W, YGR099W, YGL092W, YBR170C, YOR098C, YPL065W, YMR185W, YPL243W, YGL263W, YGL005C, YIR022W, YJR074W, YGL190C, YPL085W, YDR292C, YGL016W, YPR049C, YAL002W, YEL052W, YOR262W, YPL176C, YNL236W, YPL070W, YDR414C, YNL297C, YGR198W, YDR285W, YNL275W, YKL134C, YGR119C, YPL018W, YPL125W, YHR005C-A, YMR018W, YGL093W, YBR211C, YOL031C, Y…
GO:0046907	intracellular transport	6.0352e-07	1.69719e-10	391	3436	655	7166	0	0	YNL139C, YNL242W, YJL204C, YMR308C, YLR148W, YKL205W, YPR095C, YGR116W, YBL069W, YPL269W, YER016W, YJR005W, YFL042C, YER166W, YIL044C, YCR027C, YOR106W, YMR004W, YIL115C, YOL018C, YOR326W, YDR206W, YMR153W, YMR198W, YHR167W, YGL092W, YBR170C, YLR268W, YOR098C, YHR170W, YPL065W, YMR185W, YPL243W, YLR039C, YGL263W, YGL005C, YOR269W, YMR299C, YOL121C, YIR022W, YJR074W, YPL085W, YFR019W, YGL066W, YDR…
GO:0006796	phosphate-containing compound metabolic process	6.13338e-07	1.7248e-10	465	3436	795	7166	0	0	YKL168C, YER059W, YKR072C, YKL203C, YBL098W, YGR202C, YOR149C, YKL166C, YHR033W, YNL217W, YMR028W, YGL244W, YFL060C, YJL090C, YPL219W, YHR099W, YBR084W, YMR104C, YML057W, YLR209C, YGR007W, YBR279W, YNL025C, YMR087W, YHR194W, YEL041W, YPL203W, YLR362W, YJL103C, YPR111W, YNL199C, YHR001W-A, YDR196C, YOL018C, YKL212W, YDR331W, YNL020C, YOR351C, YOR047C, YOL045W, YGR046W, YDR367W, YPL033C, YML075C, Y…
GO:0070783	growth of unicellular organism as a thread of attached cells	6.30498e-07	1.77305e-10	82	3436	105	7166	0	0	YKL149C, YIL049W, YIR019C, YNL068C, YLR319C, YDR497C, YOR315W, YBR057C, YMR238W, YOL116W, YIL131C, YBR289W, YCR084C, YGL192W, YHR082C, YGR040W, YNL098C, YBR066C, YPL203W, YLR362W, YOR275C, YHL023C, YER124C, YIL084C, YPL026C, YKL048C, YGR270W, YER020W, YNL097C, YLR229C, YJR094C, YJL089W, YJR147W, YHR073W, YNL294C, YHR084W, YCR093W, YPL049C, YNL197C, YLR313C, YER113C, YOR290C, YDR207C, YMR016C, YER…
GO:0010033	response to organic substance	6.34508e-07	1.78433e-10	183	3436	275	7166	0	0	YJL095W, YPR009W, YLR057W, YGR184C, YEL009C, YOR153W, YHL020C, YIL131C, YGL039W, YNL127W, YGR048W, YER166W, YNR044W, YML057W, YDR057W, YLR362W, YHR204W, YNL201C, YML007W, YLR452C, YPL161C, YNL305C, YBR040W, YPL026C, YGR163W, YNL159C, YBR170C, YLR229C, YLR361C, YDR372C, YKL126W, YJR084W, YCL027W, YML101C, YNR047W, YJL157C, YFL026W, YFL021W, YDR093W, YPL049C, YKL116C, YCL058C, YPR131C, YJL156C, YFR…
GO:0043547	positive regulation of GTPase activity	9.04505e-07	2.5436e-10	83	3436	107	7166	0	0	YPL241C, YNL293W, YNL204C, YPR095C, YLR425W, YDR389W, YML097C, YBL106C, YJR053W, YBR140C, YER087C-B, YGR057C, YGL181W, YPL115C, YIL044C, YGL124C, YER019C-A, YNL272C, YMR218C, YLR452C, YNR026C, YPL161C, YDR137W, YLR422W, YOR070C, YBL060W, YER122C, YLR347C, YER093C, YGR163W, YAL041W, YOL081W, YGR166W, YCL027W, YOL112W, YKL176C, YLR039C, YER155C, YGR100W, YLR022C, YDR211W, YPR017C, YEL022W, YLR371W,…
GO:1901987	regulation of cell cycle phase transition	9.11945e-07	2.56452e-10	76	3436	96	7166	0	0	YJR089W, YER173W, YPL269W, YJR053W, YER016W, YJL090C, YMR273C, YOR014W, YBR274W, YGR238C, YLR381W, YBR214W, YOR178C, YDR118W, YKL108W, YMR168C, YHR115C, YLR288C, YDR130C, YGR098C, YJL030W, YGL116W, YIL106W, YLR229C, YAL041W, YLR361C, YGR188C, YNL262W, YLR103C, YPL014W, YNL298W, YHR129C, YDR113C, YMR135C, YHR166C, YIR025W, YGL190C, YDR217C, YGL003C, YGL173C, YER133W, YJL013C, YMR055C, YAL047C, YJL…
GO:1901990	regulation of mitotic cell cycle phase transition	9.11945e-07	2.56452e-10	76	3436	96	7166	0	0	YJR089W, YER173W, YPL269W, YJR053W, YER016W, YJL090C, YMR273C, YOR014W, YBR274W, YGR238C, YLR381W, YBR214W, YOR178C, YDR118W, YKL108W, YMR168C, YHR115C, YLR288C, YDR130C, YGR098C, YJL030W, YGL116W, YIL106W, YLR229C, YAL041W, YLR361C, YGR188C, YNL262W, YLR103C, YPL014W, YNL298W, YHR129C, YDR113C, YMR135C, YHR166C, YIR025W, YGL190C, YDR217C, YGL003C, YGL173C, YER133W, YJL013C, YMR055C, YAL047C, YJL…
GO:0044265	cellular macromolecule catabolic process	9.38952e-07	2.64047e-10	259	3436	412	7166	0	0	YKL149C, YGL240W, YER162C, YBR280C, YBR273C, YEL015W, YBL022C, YHR204W, YFR052W, YPR111W, YGL175C, YHR115C, YDR206W, YOR197W, YNL155W, YDR430C, YBR170C, YER143W, YOL038W, YNL311C, YPL065W, YML101C, YOR076C, YMR223W, YDR306C, YPL042C, YLR136C, YGL263W, YGL131C, YNL197C, YDR151C, YLR398C, YPR131C, YIL046W, YJR036C, YEL052W, YPL176C, YGR095C, YDR049W, YPR042C, YFL009W, YHR200W, YML013W, YJL197W, YCL…
GO:0009966	regulation of signal transduction	1.01695e-06	2.85982e-10	96	3436	128	7166	0	0	YGL073W, YJL095W, YKL203C, YJR089W, YPL031C, YPR095C, YCR073C, YLR425W, YDR389W, YPL256C, YMR028W, YNL127W, YJR053W, YBR140C, YGR057C, YPL115C, YML057W, YOL138C, YLR362W, YOR231W, YNL201C, YBL056W, YML007W, YHL023C, YER124C, YDR373W, YLR452C, YOR018W, YBL060W, YLR433C, YDR128W, YER093C, YGR163W, YBR276C, YDR183W, YPL140C, YNR031C, YAL041W, YGL194C, YLR361C, YOL081W, YGL100W, YJR084W, YKL176C, YDR…
GO:0010570	regulation of filamentous growth	1.01719e-06	2.86049e-10	40	3436	43	7166	0	0	YNL068C, YPR009W, YOR290C, YLR228C, YOR140W, YMR263W, YBR057C, YMR164C, YOL116W, YIL131C, YBR289W, YCR084C, YPR075C, YBR095C, YGL192W, YHR082C, YGL162W, YNL098C, YBR066C, YGR044C, YGL035C, YHR111W, YNL076W, YKL185W, YIL084C, YNL196C, YGR270W, YOL051W, YGL209W, YKL043W, YDR213W, YJL089W, YLR229C, YNL097C, YER109C, YBR083W, YPL042C, YDR480W, YDR477W, YPL049C
GO:0023051	regulation of signaling	1.11032e-06	3.12239e-10	99	3436	133	7166	0	0	YGL073W, YJL095W, YKL203C, YJR089W, YPL031C, YPR095C, YCR073C, YLR425W, YDR389W, YPL256C, YMR028W, YNL127W, YJR053W, YBR140C, YGR057C, YPL115C, YML057W, YOL138C, YLR362W, YKL197C, YOR231W, YNL201C, YBL056W, YML007W, YHL023C, YER124C, YDR373W, YLR452C, YOR018W, YBL060W, YLR433C, YDR128W, YER093C, YGR163W, YBR276C, YDR183W, YPL140C, YNR031C, YAL041W, YGL194C, YLR361C, YOL081W, YGL100W, YOL044W, YJR…
GO:0022607	cellular component assembly	1.13961e-06	3.20475e-10	492	3436	849	7166	0	0	YMR032W, YGL240W, YNL242W, YLR429W, YDR388W, YMR138W, YOR181W, YEL009C, YLR319C, YJR089W, YMR308C, YLR148W, YIR012W, YGR116W, YLL003W, YLR213C, YGL244W, YER016W, YEL015W, YLL022C, YBL022C, YMR191W, YMR172W, YMR104C, YGR238C, YCL048W, YBL008W, YJL081C, YOR057W, YLR032W, YFR052W, YPR111W, YDR364C, YHL023C, YGL249W, YNL020C, YHR115C, YBR123C, YPL158C, YBR108W, YDR416W, YBR023C, YLR229C, YOR037W, YBR…
GO:0044238	primary metabolic process	1.20948e-06	3.40124e-10	1988	3436	3874	7166	0	0	YKL168C, YPL095C, YKL203C, YEL009C, YHR119W, YMR237W, YDR140W, YKL205W, YBR057C, YMR238W, YLR085C, YHR033W, YKL222C, YPL139C, YFL030W, YGL244W, YEL015W, YGR275W, YOL005C, YNL062C, YML057W, YGL236C, YJL081C, YHR194W, YLR362W, YFR052W, YCR092C, YHR001W-A, YNL292W, YNL215W, YMR012W, YOR303W, YGL257C, YGL175C, YHR115C, YFR032C, YAL015C, YOR047C, YGR177C, YBR163W, YER050C, YNL155W, YML075C, YKR019C, Y…
GO:2001251	negative regulation of chromosome organization	1.22296e-06	3.43916e-10	70	3436	87	7166	0	0	YNL068C, YJL168C, YJR089W, YFR046C, YPL269W, YPL139C, YJR053W, YER016W, YOR014W, YOL004W, YLR381W, YNL021W, YOR178C, YMR168C, YHR115C, YDR130C, YIR018W, YIL084C, YGR280C, YPL015C, YJL030W, YGR270W, YPL181W, YGL116W, YGR042W, YNL097C, YGR188C, YDR227W, YER164W, YDR216W, YHR129C, YHR031C, YLR442C, YGL190C, YGL003C, YBL023C, YER133W, YMR263W, YJL013C, YMR055C, YAL047C, YBR095C, YLR274W, YOR233W, YOR…
GO:0043087	regulation of GTPase activity	1.51217e-06	4.25245e-10	87	3436	114	7166	0	0	YPL241C, YKL203C, YNL293W, YNL204C, YPR095C, YLR425W, YDR389W, YML097C, YBL106C, YJR053W, YBR140C, YER087C-B, YGR057C, YGL181W, YPL115C, YIL044C, YGL124C, YER019C-A, YNL272C, YMR258C, YMR218C, YLR452C, YNR026C, YPL161C, YDR137W, YPL242C, YLR422W, YOR070C, YBL060W, YER122C, YLR347C, YER093C, YGR163W, YAL041W, YOL081W, YGR166W, YCL027W, YOL112W, YKL176C, YLR039C, YER155C, YGR100W, YLR022C, YDR211W,…
GO:0032446	protein modification by small protein conjugation	1.54203e-06	4.33641e-10	124	3436	175	7166	0	0	YGL240W, YDR265W, YDR131C, YCL008C, YGR184C, YNR069C, YJR089W, YPL003W, YER068W, YBR280C, YJR052W, YGL141W, YPR180W, YOR249C, YML023C, YGL244W, YPR066W, YML088W, YLR383W, YDR313C, YMR275C, YGR072W, YBR279W, YMR119W, YDR409W, YLR032W, YIL038C, YLR127C, YDR118W, YLR097C, YGL249W, YHR115C, YOL054W, YNL229C, YLR368W, YMR231W, YKR017C, YKL022C, YJL210W, YOL145C, YML068W, YKL010C, YAL005C, YGL116W, YIL…
GO:0009605	response to external stimulus	1.99863e-06	5.62045e-10	107	3436	147	7166	0	0	YJL095W, YPR009W, YOR363C, YLR014C, YER040W, YEL009C, YPR026W, YLR228C, YBR020W, YPL248C, YGR116W, YDR040C, YAL051W, YBR289W, YIL056W, YFL033C, YDR191W, YCR084C, YPR189W, YPL075W, YKL038W, YGL213C, YNL025C, YNL098C, YBR066C, YJL103C, YGL035C, YDR096W, YBR214W, YGR023W, YHL023C, YMR168C, YOR358W, YPL280W, YBL005W, YKR019C, YIR023W, YLR417W, YJL056C, YGR163W, YGL013C, YPL230W, YCR081W, YGL209W, YJL…
GO:0006793	phosphorus metabolic process	2.23765e-06	6.2926e-10	478	3436	825	7166	0	0	YKL168C, YER059W, YKR072C, YKL203C, YBL098W, YGR202C, YOR149C, YKL166C, YHR033W, YNL217W, YMR028W, YGL244W, YFL060C, YJL090C, YPL219W, YHR099W, YBR084W, YMR104C, YML057W, YLR209C, YGR007W, YBR279W, YNL025C, YMR087W, YHR194W, YEL041W, YPL203W, YLR362W, YJL103C, YPR111W, YNL199C, YHR001W-A, YDR196C, YOL018C, YKL212W, YDR331W, YNL020C, YOR351C, YOR047C, YOL045W, YGR046W, YDR367W, YPL033C, YML075C, Y…
GO:0006302	double-strand break repair	2.32323e-06	6.53328e-10	91	3436	121	7166	0	0	YIL150C, YBR223C, YPR019W, YNL307C, YIL126W, YHL022C, YOR005C, YLR320W, YBR289W, YOR144C, YOR191W, YJL090C, YLR383W, YDR489W, YDR180W, YMR078C, YOL004W, YLR032W, YER147C, YNL201C, YGR056W, YKL213C, YKL108W, YGL175C, YLR288C, YNL102W, YIL132C, YLR321C, YKL045W, YFR027W, YPL022W, YOL034W, YNL250W, YGL092W, YLR135W, YOR141C, YNL262W, YLR103C, YDR075W, YMR076C, YPL121C, YLR007W, YPR135W, YOR290C, YDR…
GO:0007584	response to nutrient	2.46916e-06	6.94364e-10	53	3436	62	7166	0	0	YDR216W, YJL095W, YPL084W, YOR363C, YLR014C, YER040W, YEL009C, YIL130W, YDR207C, YBR020W, YPL248C, YGR116W, YAL051W, YBR289W, YIL154C, YCR084C, YPL016W, YPL075W, YKL038W, YIL036W, YJL176C, YNL025C, YNL098C, YBR066C, YJL103C, YER028C, YDR443C, YGL035C, YMR280C, YMR168C, YOR358W, YLR256W, YBL005W, YIR023W, YGL252C, YLR417W, YER184C, YGL013C, YPL230W, YKR034W, YCR081W, YGL209W, YJL110C, YJL089W, YMR…
GO:0051052	regulation of DNA metabolic process	2.8778e-06	8.09281e-10	84	3436	110	7166	0	0	YNL068C, YJL168C, YLR113W, YIR002C, YIL131C, YOR144C, YOL104C, YGL244W, YOR191W, YGR048W, YBR274W, YPR120C, YJL194W, YBR279W, YLR182W, YNL088W, YIL143C, YOL004W, YPR023C, YNL218W, YCR092C, YNL201C, YAL015C, YNL039W, YLR321C, YKL022C, YGR280C, YPL015C, YOL145C, YFR027W, YGR063C, YPL181W, YKL010C, YNL250W, YLR233C, YBR170C, YDR318W, YGR042W, YLR135W, YDR110W, YDR303C, YDR296W, YDR075W, YOL006C, YBR…
GO:0006338	chromatin remodeling	3.18648e-06	8.96086e-10	70	3436	88	7166	0	0	YML127W, YHL025W, YLR033W, YNL068C, YBL079W, YJL168C, YFR013W, YIL126W, YGR116W, YMR033W, YLR085C, YIL131C, YBR289W, YNL206C, YCR084C, YGR275W, YPR034W, YJL081C, YNL088W, YPR023C, YGR252W, YNL215W, YGR056W, YML041C, YNL059C, YBR089C-A, YLR321C, YDR448W, YOR141C, YFR034C, YDR303C, YOL006C, YER164W, YGR002C, YGL133W, YLR442C, YOR290C, YOR338W, YDR207C, YFL013C, YLR052W, YPL184C, YPL016W, YMR037C, Y…
GO:1902578	single-organism localization	3.8305e-06	1.07719e-09	447	3436	768	7166	0	0	YPL189W, YGR257C, YDR135C, YJL204C, YOR153W, YMR308C, YLR148W, YDR497C, YKL205W, YPR095C, YDR185C, YML104C, YBL069W, YPL269W, YER016W, YDR119W, YOR011W, YFL042C, YNL003C, YER166W, YCR027C, YIL115C, YHR001W-A, YNL272C, YOL158C, YOL018C, YGR096W, YOR326W, YHR115C, YPR058W, YPL221W, YLR096W, YMR153W, YER185W, YMR198W, YLR093C, YOL103W, YGL092W, YLR229C, YGL219C, YER143W, YPL058C, YKL126W, YOR098C, Y…
GO:0010646	regulation of cell communication	4.51651e-06	1.27011e-09	99	3436	135	7166	0	0	YGL073W, YJL095W, YKL203C, YEL009C, YJR089W, YPL031C, YPR095C, YCR073C, YLR425W, YDR389W, YPL256C, YMR028W, YNL127W, YJR053W, YBR140C, YGR057C, YPL115C, YML057W, YOL138C, YLR362W, YOR231W, YNL201C, YBL056W, YML007W, YHL023C, YER124C, YDR373W, YLR452C, YOR018W, YBL060W, YLR433C, YDR128W, YER093C, YGR163W, YBR276C, YDR183W, YPL140C, YNR031C, YGL194C, YAL041W, YLR361C, YOL081W, YGL100W, YJR084W, YKL…
GO:0006886	intracellular protein transport	5.04775e-06	1.4195e-09	252	3436	404	7166	0	0	YKL068W, YNL242W, YIL090W, YGL223C, YBL079W, YGR141W, YOL009C, YHR108W, YMR308C, YLR148W, YER154W, YPR095C, YJL061W, YBL069W, YLR026C, YML097C, YJL222W, YGR033C, YJR005W, YMR089C, YKL135C, YGR048W, YHR036W, YER166W, YPR024W, YDR057W, YOR106W, YMR004W, YER019C-A, YDR358W, YLR335W, YIL115C, YHR083W, YBL017C, YOL018C, YGL153W, YHL048W, YML071C, YOR070C, YJL004C, YPL204W, YMR153W, YKL065C, YLR417W, Y…
GO:1902531	regulation of intracellular signal transduction	7.08161e-06	1.99145e-09	63	3436	78	7166	0	0	YGL073W, YJL095W, YER155C, YKL203C, YOL078W, YEL022W, YPL031C, YLR371W, YPR095C, YCR073C, YLR425W, YMR055C, YDR389W, YOR134W, YJR053W, YJL076W, YBR140C, YCL014W, YDR170C, YGR057C, YPL115C, YOR208W, YOL138C, YLR362W, YML121W, YGR070W, YOR231W, YBL056W, YMR232W, YHL023C, YBL104C, YHL007C, YJL128C, YJR031C, YBL016W, YKL092C, YOL001W, YBL060W, YNL053W, YKR090W, YJR138W, YER075C, YDR103W, YLR006C, YDR…
GO:0001558	regulation of cell growth	7.24406e-06	2.03714e-09	31	3436	32	7166	0	0	YPR194C, YNL006W, YNL068C, YMR068W, YIL105C, YHR111W, YNL076W, YKL203C, YOL078W, YJL058C, YKL185W, YOR140W, YBR057C, YMR164C, YOL116W, YNL196C, YIL131C, YER093C, YNL047C, YGL192W, YJR066W, YKL043W, YHR082C, YPL180W, YLR229C, YER109C, YNL098C, YBR083W, YHR186C, YDR480W, YPL049C
GO:0031670	cellular response to nutrient	7.98337e-06	2.24504e-09	51	3436	60	7166	0	0	YDR216W, YOR363C, YLR014C, YER040W, YEL009C, YIL130W, YDR207C, YBR020W, YPL248C, YGR116W, YAL051W, YBR289W, YIL154C, YCR084C, YPL016W, YPL075W, YKL038W, YIL036W, YJL176C, YNL025C, YNL098C, YBR066C, YJL103C, YER028C, YDR443C, YGL035C, YMR280C, YMR168C, YOR358W, YLR256W, YBL005W, YIR023W, YGL252C, YLR417W, YER184C, YGL013C, YPL230W, YKR034W, YCR081W, YGL209W, YJL110C, YJL089W, YMR019W, YPL133C, YBR…
GO:0007093	mitotic cell cycle checkpoint	8.39607e-06	2.3611e-09	55	3436	66	7166	0	0	YHR129C, YGL190C, YJR089W, YDR217C, YGL003C, YER133W, YKL101W, YER173W, YJL013C, YPL269W, YMR055C, YAL047C, YNL127W, YJR053W, YER016W, YJL090C, YOR233W, YOR014W, YBR274W, YOR073W, YMR224C, YDR507C, YNL088W, YLR381W, YDR363W, YJL187C, YAL024C, YOR178C, YKL108W, YPL018W, YMR168C, YHR115C, YLR288C, YGL093W, YMR190C, YDR130C, YCL024W, YGL086W, YKL092C, YBR098W, YDR386W, YIL031W, YKR095W, YBR158W, YJL…
GO:0031669	cellular response to nutrient levels	9.96217e-06	2.80151e-09	91	3436	123	7166	0	0	YOR363C, YLR014C, YER040W, YEL009C, YBR020W, YPL248C, YGR116W, YDR040C, YAL051W, YBR289W, YIL056W, YFL033C, YDR191W, YCR084C, YPL075W, YKL038W, YNL025C, YNL098C, YBR066C, YJL103C, YGL035C, YBR214W, YGR023W, YHL023C, YMR168C, YOR358W, YPL280W, YBL005W, YKR019C, YIR023W, YLR417W, YJL056C, YGR163W, YGL013C, YPL230W, YCR081W, YGL209W, YJL089W, YER037W, YFR034C, YJL083W, YPL042C, YJL206C, YEL062W, YFL…
GO:0065004	protein-DNA complex assembly	1.08524e-05	3.05185e-09	97	3436	133	7166	0	0	YPR019W, YHR058C, YEL009C, YFR046C, YML098W, YGR116W, YBL093C, YNL206C, YGR186W, YCR042C, YBR195C, YPL007C, YLL022C, YMR172W, YJL194W, YGL213C, YBL008W, YML102W, YKL058W, YJL081C, YAL034W-A, YOR057W, YDR145W, YKL108W, YBR089C-A, YBR123C, YNL039W, YIL132C, YGR005C, YMR236W, YIR023W, YGL207W, YJR140C, YGR246C, YBR215W, YER022W, YDR318W, YGR188C, YNR010W, YLR103C, YER159C, YER148W, YNL261W, YML114C,…
GO:0019220	regulation of phosphate metabolic process	1.36257e-05	3.83176e-09	120	3436	172	7166	0	0	YER059W, YPR025C, YJL095W, YLR014C, YHL020C, YGL195W, YPL031C, YDR374C, YCR073C, YFL029C, YPL256C, YOL136C, YNL264C, YMR028W, YGR186W, YOR242C, YGL244W, YBR140C, YJL090C, YPL219W, YPL075W, YGL181W, YDR081C, YPR120C, YBR279W, YNL025C, YNL098C, YML059C, YHR194W, YLR362W, YNL199C, YNL087W, YDR096W, YOR231W, YBL056W, YCL051W, YGR233C, YNL006W, YML072C, YOR047C, YPL137C, YGR098C, YBL060W, YOL145C, YKL…
GO:0051174	regulation of phosphorus metabolic process	1.36257e-05	3.83176e-09	120	3436	172	7166	0	0	YER059W, YPR025C, YJL095W, YLR014C, YHL020C, YGL195W, YPL031C, YDR374C, YCR073C, YFL029C, YPL256C, YOL136C, YNL264C, YMR028W, YGR186W, YOR242C, YGL244W, YBR140C, YJL090C, YPL219W, YPL075W, YGL181W, YDR081C, YPR120C, YBR279W, YNL025C, YNL098C, YML059C, YHR194W, YLR362W, YNL199C, YNL087W, YDR096W, YOR231W, YBL056W, YCL051W, YGR233C, YNL006W, YML072C, YOR047C, YPL137C, YGR098C, YBL060W, YOL145C, YKL…
GO:0006629	lipid metabolic process	2.527e-05	7.10629e-09	216	3436	343	7166	0	0	YPL095C, YOR100C, YKL203C, YPL087W, YLR305C, YLR284C, YHL020C, YCR048W, YGL144C, YGL065C, YOR022C, YPL031C, YGR202C, YOR149C, YKL051W, YAL051W, YOL065C, YJL132W, YNL264C, YKR070W, YPR004C, YPL069C, YNL009W, YGR007W, YOR221C, YML059C, YHR194W, YMR070W, YPL103C, YPR113W, YGR143W, YBR183W, YOL018C, YGR233C, YKL212W, YDR331W, YGR177C, YGR046W, YDR367W, YPL221W, YBL082C, YML075C, YGR149W, YPR002W, YLR…
GO:0009991	response to extracellular stimulus	2.57689e-05	7.24661e-09	101	3436	141	7166	0	0	YJL095W, YPR009W, YOR363C, YLR014C, YER040W, YEL009C, YPR026W, YLR228C, YBR020W, YPL248C, YGR116W, YDR040C, YAL051W, YBR289W, YIL056W, YFL033C, YDR191W, YCR084C, YPL075W, YKL038W, YNL025C, YNL098C, YBR066C, YJL103C, YGL035C, YDR096W, YBR214W, YGR023W, YHL023C, YMR168C, YOR358W, YPL280W, YBL005W, YKR019C, YIR023W, YLR417W, YJL056C, YGR163W, YGL013C, YPL230W, YCR081W, YGL209W, YJL089W, YDR213W, YER…
GO:0044248	cellular catabolic process	2.83672e-05	7.97727e-09	376	3436	641	7166	0	0	YKL149C, YGL240W, YER059W, YER162C, YPL095C, YBR280C, YBL098W, YBR001C, YBR289W, YBR273C, YEL015W, YPR004C, YBL022C, YLR209C, YPR127W, YIL172C, YHR204W, YFR052W, YPR111W, YGL175C, YHR115C, YDR206W, YOR197W, YNL155W, YLR245C, YJR078W, YDR430C, YBR170C, YER143W, YOL038W, YOR040W, YNL311C, YPL065W, YML101C, YOR076C, YMR223W, YDR306C, YPR001W, YPL042C, YLR136C, YGL263W, YGL131C, YER019W, YNL197C, YDR…
GO:0009628	response to abiotic stimulus	3.14703e-05	8.8499e-09	129	3436	189	7166	0	0	YKL068W, YJL095W, YKR072C, YNL307C, YFL033C, YER111C, YMR172W, YBR066C, YLR362W, YMR070W, YLR335W, YOR178C, YML007W, YKL201C, YOR047C, YLR138W, YPL242C, YLR260W, YDR074W, YDR214W, YIL084C, YPL152W, YPR065W, YPL230W, YNL097C, YNL294C, YER019W, YER118C, YLR336C, YDR258C, YLR248W, YKL143W, YOR297C, YER133W, YMR263W, YER125W, YKL129C, YER151C, YLR376C, YMR125W, YML095C, YFR028C, YKL088W, YGL166W, YFL…
GO:0045990	carbon catabolite regulation of transcription	3.51564e-05	9.8865e-09	42	3436	48	7166	0	0	YDR216W, YOR363C, YLR014C, YIL130W, YBR020W, YPL248C, YGR116W, YAL051W, YBR289W, YIL154C, YCR084C, YPL016W, YPL075W, YKL038W, YIL036W, YJL176C, YNL025C, YNL098C, YBR066C, YJL103C, YER028C, YDR443C, YGL035C, YMR168C, YMR280C, YOR358W, YBL005W, YLR256W, YLR417W, YER184C, YGL013C, YPL230W, YCR081W, YGL209W, YJL089W, YMR019W, YPL133C, YBR239C, YGL237C, YPL042C, YDR169C, YJL206C
GO:0010948	negative regulation of cell cycle process	4.40927e-05	1.23995e-08	70	3436	91	7166	0	0	YJL168C, YJR089W, YBR186W, YKR029C, YER173W, YPL269W, YJR053W, YER016W, YJL090C, YOR014W, YBR274W, YGR238C, YLR272C, YLR381W, YOR178C, YNL201C, YKL108W, YMR168C, YHR115C, YOR351C, YLR288C, YDR130C, YFR031C, YJL030W, YGL116W, YDR318W, YDR440W, YGL194C, YGR188C, YNL262W, YDR075W, YLR263W, YHR129C, YDR113C, YGL190C, YDR217C, YGL003C, YER133W, YJL013C, YIL112W, YMR055C, YAL047C, YJL076W, YOR233W, YIL…
GO:0042493	response to drug	5.40224e-05	1.51919e-08	39	3436	44	7166	0	0	YOR328W, YHL035C, YBR008C, YOR153W, YML116W, YLR426W, YDR406W, YNR070W, YLR397C, YNL065W, YHR048W, YNL264C, YOR011W, YER125W, YOL075C, YHR032W, YML007W, YGR212W, YIL120W, YOR018W, YBL005W, YPR198W, YNL027W, YKL075C, YML014W, YIL121W, YKL048C, YMR073C, YGL013C, YDR338C, YIL013C, YPL058C, YJR115W, YGR281W, YOR028C, YNL074C, YBR043C, YEL062W, YMR216C
GO:0031399	regulation of protein modification process	5.87797e-05	1.65297e-08	112	3436	161	7166	0	0	YGL240W, YER059W, YPR025C, YJL095W, YCL008C, YJL168C, YHR119W, YGL195W, YMR308C, YGR116W, YCR073C, YFL029C, YPL256C, YGR186W, YOR242C, YGL244W, YJL090C, YPL219W, YPR120C, YBR279W, YNL025C, YBR227C, YDR409W, YLR362W, YOR231W, YBL056W, YCL051W, YGR233C, YNL006W, YML041C, YGL249W, YOR047C, YPL137C, YMR153W, YGR098C, YDR448W, YOL145C, YJR140C, YLR347C, YKL048C, YBR276C, YGL116W, YPR119W, YMR036C, YPL…
GO:0070784	regulation of growth of unicellular organism as a thread of attached cells	6.43074e-05	1.80842e-08	31	3436	33	7166	0	0	YNL068C, YHR111W, YNL076W, YOR290C, YKL185W, YOR140W, YMR263W, YIL084C, YBR057C, YMR164C, YOL116W, YNL196C, YIL131C, YBR289W, YCR084C, YGR270W, YBR095C, YOL051W, YGL192W, YKL043W, YHR082C, YNL097C, YJL089W, YLR229C, YER109C, YNL098C, YBR066C, YBR083W, YGR044C, YDR480W, YPL049C
GO:0030010	establishment of cell polarity	6.82459e-05	1.91918e-08	64	3436	82	7166	0	0	YNL243W, YJL095W, YPL174C, YLR319C, YMR237W, YBL106C, YMR294W, YLR084C, YMR273C, YNL271C, YPL115C, YOR299W, YGR014W, YOR326W, YNL090W, YHR115C, YPL161C, YOR129C, YIR006C, YOR188W, YMR198W, YER093C, YLR229C, YDR420W, YAL041W, YKR054C, YER118C, YHR129C, YER155C, YLR313C, YER149C, YLR371W, YOL072W, YLR330W, YOR127W, YGR041W, YER114C, YCL014W, YJR092W, YDR184C, YDR309C, YHR061C, YKL129C, YPR122W, YCR…
GO:0007088	regulation of mitotic nuclear division	7.16404e-05	2.01463e-08	69	3436	90	7166	0	0	YJR089W, YMR308C, YPL269W, YJR053W, YER016W, YOR014W, YPR120C, YGR238C, YLR381W, YBR214W, YLR127C, YOR178C, YDR118W, YPR141C, YMR168C, YHR115C, YDR130C, YMR153W, YGR098C, YMR198W, YFR027W, YJL030W, YGL116W, YPR119W, YIL106W, YLR229C, YAL041W, YGR188C, YNL298W, YHR129C, YDR113C, YHR166C, YIR025W, YGL190C, YGL003C, YER133W, YJL013C, YMR055C, YAL047C, YJL076W, YDR309C, YOR233W, YHR061C, YDR052C, YOR…
GO:0045927	positive regulation of growth	7.4366e-05	2.09128e-08	24	3436	24	7166	0	0	YPR194C, YOR290C, YLR228C, YKL185W, YMR263W, YMR164C, YOL116W, YBR289W, YPR075C, YGR270W, YBR095C, YOL051W, YGL209W, YKL043W, YNL097C, YDR213W, YLR229C, YER109C, YNL098C, YBR083W, YHR186C, YGR044C, YGL035C, YDR477W
GO:2000241	regulation of reproductive process	8.80158e-05	2.47513e-08	60	3436	76	7166	0	0	YKL116C, YPR009W, YJL168C, YOR290C, YHR119W, YLR248W, YDR207C, YBR186W, YER149C, YKR029C, YIL112W, YFL029C, YOL104C, YFL033C, YPL139C, YPL016W, YIL072W, YER125W, YOR073W, YJL176C, YDR052C, YLR272C, YLR182W, YGL162W, YHR153C, YGR044C, YJL187C, YDR285W, YNL201C, YMR232W, YER124C, YPL138C, YOR351C, YJL106W, YMR190C, YKL185W, YBR098W, YPL179W, YNL053W, YER075C, YFR031C, YGL116W, YDR440W, YDR318W, YMR…
GO:0051784	negative regulation of nuclear division	9.85583e-05	2.77161e-08	58	3436	73	7166	0	0	YHR129C, YDR113C, YJL168C, YGL190C, YJR089W, YGL003C, YBR186W, YER133W, YKR029C, YJL013C, YPL269W, YIL112W, YMR055C, YAL047C, YJR053W, YER016W, YOR233W, YIL072W, YOR014W, YOR073W, YGR238C, YDR052C, YLR272C, YLR381W, YGR044C, YDR285W, YAL024C, YOR178C, YNL201C, YPL018W, YMR168C, YHR115C, YOR351C, YGL093W, YMR190C, YDR130C, YGL086W, YKL092C, YFR031C, YIL031W, YKR095W, YBR158W, YHR158C, YJL030W, YGL…
GO:0046486	glycerolipid metabolic process	0.000110941	3.11983e-08	96	3436	135	7166	0	0	YNL158W, YKL165C, YOR245C, YKL203C, YLR305C, YIL002C, YHL020C, YOR022C, YNL267W, YGR202C, YOR149C, YKR031C, YOL065C, YJL132W, YNL264C, YDR173C, YKR070W, YLR459W, YGL181W, YGR007W, YDR147W, YML059C, YHR194W, YOL011W, YMR313C, YNL087W, YFL025C, YPL103C, YPR113W, YKL212W, YDR331W, YOR084W, YMR165C, YML072C, YLR242C, YGR046W, YNL169C, YGR149W, YBR042C, YBL060W, YNL038W, YCR044C, YDR182W, YLR347C, YLR…
GO:0032502	developmental process	0.000114328	3.21508e-08	212	3436	340	7166	0	0	YJL168C, YNL307C, YLR319C, YHR119W, YDR218C, YNL204C, YDR185C, YBR057C, YIR002C, YAL051W, YIL131C, YFL033C, YLR213C, YBR273C, YOR242C, YJL090C, YGL192W, YPR192W, YPR054W, YMR104C, YCL048W, YJL103C, YDR256C, YER180C, YGR056W, YOR326W, YMR145C, YGL175C, YFR048W, YPL204W, YBR040W, YPL015C, YMR306W, YBR023C, YLR229C, YGR059W, YFR012W, YGL107C, YNL294C, YIL073C, YCL027W, YFL021W, YPL121C, YBL066C, YGL…
GO:0051304	chromosome separation	0.0001193	3.35489e-08	54	3436	67	7166	0	0	YHR129C, YHR166C, YIR025W, YGL190C, YJR089W, YGL003C, YER133W, YJL013C, YPL269W, YMR055C, YAL047C, YJR053W, YER016W, YOR233W, YLR383W, YMR001C, YOR014W, YOR073W, YLR272C, YNL088W, YLR381W, YBR214W, YAL024C, YLR127C, YGL056C, YOR178C, YDR118W, YNL172W, YPL018W, YMR168C, YHR115C, YGL093W, YLR086W, YDR130C, YGL086W, YBR098W, YKL092C, YDR386W, YFR036W, YGR098C, YFR031C, YIL031W, YKR095W, YJL030W, YPL…
GO:0044767	single-organism developmental process	0.000126657	3.56179e-08	208	3436	333	7166	0	0	YJL168C, YNL307C, YLR319C, YHR119W, YDR218C, YNL204C, YDR185C, YBR057C, YIR002C, YAL051W, YIL131C, YFL033C, YLR213C, YBR273C, YOR242C, YJL090C, YGL192W, YPR192W, YPR054W, YMR104C, YCL048W, YJL103C, YDR256C, YER180C, YGR056W, YOR326W, YMR145C, YGL175C, YFR048W, YPL204W, YBR040W, YPL015C, YMR306W, YBR023C, YLR229C, YGR059W, YFR012W, YGL107C, YNL294C, YIL073C, YCL027W, YFL021W, YPL121C, YBL066C, YOR…
GO:0042592	homeostatic process	0.000128766	3.6211e-08	214	3436	344	7166	0	0	YKL168C, YIL090W, YDR135C, YOR228C, YOR153W, YHR119W, YOL152W, YLR073C, YOR144C, YKL220C, YER145C, YPR004C, YHR036W, YPR192W, YML057W, YMR243C, YMR177W, YHR194W, YLR032W, YPR125W, YOR288C, YNL201C, YOL158C, YKL213C, YGL175C, YJL129C, YDR206W, YLR288C, YLR220W, YLR138W, YJR040W, YKL119C, YOL101C, YGR280C, YCR044C, YHR167W, YBL032W, YGR099W, YGR042W, YLR467W, YER037W, YER116C, YLL043W, YKR106W, YDR…
GO:0016567	protein ubiquitination	0.000128797	3.62197e-08	100	3436	142	7166	0	0	YGL240W, YDR265W, YDR131C, YCL008C, YGR184C, YNR069C, YJR089W, YER068W, YBR280C, YJR052W, YGL141W, YOR249C, YGL244W, YML088W, YDR313C, YMR275C, YGR072W, YBR279W, YMR119W, YDR409W, YLR032W, YIL038C, YLR127C, YDR118W, YLR097C, YHR115C, YOL054W, YLR368W, YMR231W, YKR017C, YKL022C, YJL210W, YOL145C, YML068W, YKL010C, YAL005C, YGL116W, YIL030C, YKL059C, YER116C, YNL311C, YLR224W, YMR100W, YJL149W, YDR…
GO:0032392	DNA geometric change	0.000135932	3.82262e-08	50	3436	61	7166	0	0	YBL097W, YHR031C, YPR019W, YBL023C, YHR164C, YGL251C, YDR545W, YPL122C, YIR002C, YNL339C, YBR073W, YLR274W, YGR296W, YDR489W, YER171W, YJL072C, YML095C, YJL081C, YNL088W, YIL143C, YER190W, YLR032W, YNL218W, YGL201C, YML061C, YKL108W, YNL059C, YER176W, YMR190C, YLR086W, YPR204W, YOL095C, YGL163C, YLR276C, YPL008W, YKL017C, YNL250W, YDR291W, YLR467W, YMR284W, YOR141C, YEL032W, YLR103C, YMR106C, YJL…
GO:0007034	vacuolar transport	0.000166156	4.67255e-08	119	3436	175	7166	0	0	YDR490C, YNL242W, YGL023C, YDR495C, YGL223C, YCL008C, YGR141W, YHR108W, YLR148W, YBR128C, YOR036W, YLR431C, YBR097W, YBR147W, YML097C, YFR021W, YLR025W, YJL222W, YLL040C, YHL019C, YMR077C, YKL135C, YGL124C, YNL098C, YOR106W, YOL100W, YMR004W, YDR358W, YLR181C, YMR258C, YBL017C, YMR218C, YOL018C, YNL041C, YML041C, YPR079W, YML001W, YLR360W, YHL048W, YML071C, YKL219W, YJL036W, YGL180W, YPL204W, YMR…
GO:1901575	organic substance catabolic process	0.00016662	4.6856e-08	424	3436	740	7166	0	0	YKL149C, YGL240W, YER059W, YER162C, YPL095C, YHR210C, YBR280C, YBL098W, YBR001C, YMR238W, YBR289W, YBR273C, YIR039C, YEL015W, YPR004C, YBL022C, YLR209C, YPR127W, YIL172C, YHR204W, YFR052W, YPR111W, YNL199C, YGL175C, YHR115C, YDR206W, YOR197W, YNL155W, YLR245C, YJR078W, YLR345W, YDR430C, YBR170C, YKL218C, YER143W, YOL038W, YNR071C, YOR040W, YNL311C, YPL281C, YPL065W, YML101C, YOR076C, YMR223W, YDR…
GO:0045991	carbon catabolite activation of transcription	0.000204341	5.74638e-08	32	3436	35	7166	0	0	YDR216W, YMR280C, YMR168C, YOR363C, YLR014C, YOR358W, YLR256W, YIL130W, YBL005W, YBR020W, YPL248C, YAL051W, YER184C, YBR289W, YPL016W, YGL013C, YPL230W, YCR081W, YKL038W, YIL036W, YJL089W, YMR019W, YJL176C, YNL025C, YPL133C, YNL098C, YBR239C, YGL237C, YDR443C, YPL042C, YDR169C, YJL206C
GO:0048869	cellular developmental process	0.000210503	5.91967e-08	205	3436	329	7166	0	0	YJL168C, YNL307C, YLR319C, YHR119W, YDR218C, YNL204C, YDR185C, YBR057C, YIR002C, YAL051W, YIL131C, YFL033C, YLR213C, YBR273C, YOR242C, YJL090C, YGL192W, YPR192W, YPR054W, YMR104C, YCL048W, YJL103C, YER180C, YGR056W, YOR326W, YMR145C, YGL175C, YFR048W, YPL204W, YBR040W, YPL015C, YMR306W, YBR023C, YLR229C, YGR059W, YFR012W, YGL107C, YNL294C, YIL073C, YCL027W, YFL021W, YPL121C, YBL066C, YOR338W, YOR…
GO:0051345	positive regulation of hydrolase activity	0.000214829	6.04132e-08	103	3436	148	7166	0	0	YPL241C, YNL224C, YNL293W, YNL204C, YPR095C, YLR425W, YDR389W, YML097C, YBL106C, YJR053W, YBR140C, YER087C-B, YGR057C, YGL181W, YPL115C, YIL044C, YGL124C, YBL050W, YER019C-A, YLR181C, YNL272C, YMR218C, YLR452C, YLR090W, YNR026C, YPL161C, YNL227C, YDR137W, YLR422W, YOR070C, YDR214W, YDR320C, YBL060W, YER122C, YLR347C, YER093C, YGR163W, YGR042W, YAL041W, YHR004C, YOL081W, YHR073W, YFL007W, YGR166W,…
GO:0009056	catabolic process	0.00021552	6.06075e-08	426	3436	745	7166	0	0	YKL149C, YGL240W, YER059W, YER162C, YPL095C, YHR210C, YBR280C, YBL098W, YBR001C, YMR238W, YBR289W, YBR273C, YIR039C, YEL015W, YPR004C, YBL022C, YLR209C, YPR127W, YIL172C, YHR204W, YFR052W, YPR111W, YNL199C, YGL175C, YHR115C, YDR206W, YOR197W, YNL155W, YLR245C, YJR078W, YLR345W, YDR430C, YBR170C, YKL218C, YER143W, YOL038W, YNR071C, YOR040W, YNL311C, YPL281C, YPL065W, YML101C, YOR076C, YMR223W, YDR…
GO:0018105	peptidyl-serine phosphorylation	0.000217306	6.11097e-08	39	3436	45	7166	0	0	YDR490C, YKL116C, YBL105C, YNL307C, YLL019C, YDR466W, YLR248W, YHR205W, YKL101W, YFL033C, YJR066W, YOL016C, YBR274W, YGR092W, YNL161W, YMR104C, YOL100W, YBR028C, YPR111W, YFR014C, YHL007C, YKL171W, YKL139W, YOR351C, YHR135C, YPL204W, YER129W, YGL179C, YIL042C, YKL048C, YMR291W, YIL035C, YOR039W, YER123W, YPL209C, YKL126W, YNL154C, YGL059W, YPL153C
GO:0007163	establishment or maintenance of cell polarity	0.0002668	7.5028e-08	85	3436	118	7166	0	0	YNL243W, YJL095W, YKL203C, YPL174C, YLR319C, YMR237W, YPL031C, YBL106C, YMR294W, YLR084C, YMR273C, YNL271C, YPL115C, YER166W, YOR299W, YGR014W, YOR326W, YNL006W, YNL090W, YHR115C, YPL161C, YOR129C, YIR006C, YOR188W, YMR198W, YER093C, YNL047C, YJR076C, YHR001W, YLR229C, YDR420W, YAL041W, YER120W, YHR073W, YKR054C, YDR093W, YER118C, YHR129C, YLR045C, YER155C, YLR313C, YMR068W, YKR003W, YOL078W, YOL…
GO:0007010	cytoskeleton organization	0.000306087	8.60761e-08	163	3436	254	7166	0	0	YMR032W, YLR429W, YIL090W, YKL203C, YOR181W, YLR319C, YJR089W, YDR171W, YLL003W, YKL051W, YPL269W, YER016W, YOR014W, YGR238C, YHR023W, YIL149C, YOR326W, YNL020C, YMR168C, YHR115C, YPL161C, YIL095W, YPL242C, YDR130C, YBR108W, YPL152W, YMR198W, YER093C, YPR119W, YBR170C, YLR229C, YBL007C, YLR045C, YPR131C, YGL003C, YGR028W, YMR094W, YER133W, YER047C, YAL047C, YOR058C, YDR309C, YNL225C, YER125W, YNL…
GO:0090033	positive regulation of filamentous growth	0.000325684	9.15873e-08	22	3436	22	7166	0	0	YOR290C, YLR228C, YKL185W, YMR263W, YMR164C, YOL116W, YBR289W, YPR075C, YGR270W, YBR095C, YOL051W, YGL209W, YKL043W, YDR213W, YLR229C, YNL097C, YER109C, YNL098C, YBR083W, YGR044C, YGL035C, YDR477W
GO:1900430	positive regulation of filamentous growth of a population of unicellular organisms	0.000325684	9.15873e-08	22	3436	22	7166	0	0	YOR290C, YLR228C, YKL185W, YMR263W, YMR164C, YOL116W, YBR289W, YPR075C, YGR270W, YBR095C, YOL051W, YGL209W, YKL043W, YDR213W, YLR229C, YNL097C, YER109C, YNL098C, YBR083W, YGR044C, YGL035C, YDR477W
GO:0071705	nitrogen compound transport	0.000379194	1.06635e-07	192	3436	307	7166	0	0	YKL068W, YJL050W, YNL139C, YGR257C, YDR135C, YBL079W, YLL055W, YGR184C, YOL009C, YMR308C, YKL205W, YGR116W, YJL061W, YOR112W, YGR121C, YDR119W, YMR275C, YHR036W, YCR027C, YIL143C, YLR335W, YIL115C, YFL010W-A, YIL149C, YGR096W, YDR206W, YPR058W, YPL221W, YMR153W, YER185W, YPR133C, YLR417W, YLR347C, YML062C, YHR167W, YBL032W, YGL092W, YBR170C, YOR098C, YJR084W, YPL065W, YMR185W, YKR106W, YHR002W, Y…
GO:0032505	reproduction of a single-celled organism	0.000395068	1.11099e-07	130	3436	196	7166	0	0	YJL168C, YBR267W, YNL307C, YLR319C, YHR119W, YMR238W, YIR002C, YIL131C, YLR213C, YOR242C, YJL090C, YPR192W, YPR054W, YCL048W, YOR326W, YGL175C, YBR040W, YOR353C, YMR306W, YBR023C, YLR229C, YGR059W, YNL294C, YCL027W, YFL026W, YOR338W, YOR290C, YER133W, YGL170C, YCR045C, YHR102W, YDR184C, YKL129C, YNL161W, YDR507C, YHR153C, YNL194C, YBL085W, YOR298W, YDR512C, YMR232W, YFR039C, YGR225W, YER096W, YMR…
GO:0000429	carbon catabolite regulation of transcription from RNA polymerase II promoter	0.000396255	1.11433e-07	38	3436	44	7166	0	0	YDR216W, YOR363C, YLR014C, YIL130W, YPL248C, YGR116W, YAL051W, YBR289W, YIL154C, YCR084C, YPL016W, YPL075W, YKL038W, YIL036W, YJL176C, YBR066C, YJL103C, YER028C, YDR443C, YGL035C, YMR168C, YMR280C, YOR358W, YBL005W, YLR256W, YLR417W, YER184C, YGL013C, YPL230W, YGL209W, YJL089W, YMR019W, YPL133C, YBR239C, YGL237C, YPL042C, YDR169C, YJL206C
GO:1901988	negative regulation of cell cycle phase transition	0.00040429	1.13692e-07	48	3436	59	7166	0	0	YHR129C, YDR113C, YGL190C, YJR089W, YDR217C, YGL003C, YER133W, YER173W, YJL013C, YPL269W, YMR055C, YAL047C, YJR053W, YER016W, YJL090C, YOR233W, YOR014W, YBR274W, YOR073W, YGR238C, YDR052C, YLR381W, YAL024C, YOR178C, YKL108W, YPL018W, YMR168C, YHR115C, YLR288C, YGL093W, YDR130C, YGL086W, YKL185W, YKL092C, YDR386W, YIL031W, YKR095W, YBR158W, YHR158C, YJL030W, YGL116W, YDR254W, YGR188C, YPL209C, YNL…
GO:1901991	negative regulation of mitotic cell cycle phase transition	0.00040429	1.13692e-07	48	3436	59	7166	0	0	YHR129C, YDR113C, YGL190C, YJR089W, YDR217C, YGL003C, YER133W, YER173W, YJL013C, YPL269W, YMR055C, YAL047C, YJR053W, YER016W, YJL090C, YOR233W, YOR014W, YBR274W, YOR073W, YGR238C, YDR052C, YLR381W, YAL024C, YOR178C, YKL108W, YPL018W, YMR168C, YHR115C, YLR288C, YGL093W, YDR130C, YGL086W, YKL185W, YKL092C, YDR386W, YIL031W, YKR095W, YBR158W, YHR158C, YJL030W, YGL116W, YDR254W, YGR188C, YPL209C, YNL…
GO:0018209	peptidyl-serine modification	0.000427691	1.20273e-07	40	3436	47	7166	0	0	YDR490C, YKL116C, YBL105C, YNL307C, YLL019C, YDR466W, YLR248W, YHR205W, YKL101W, YFL033C, YJR066W, YOL016C, YBR274W, YGR092W, YNL161W, YMR104C, YOL100W, YBR028C, YPR111W, YFR014C, YHL007C, YIR042C, YKL171W, YKL139W, YOR351C, YHR135C, YPL204W, YER129W, YGL179C, YIL042C, YKL048C, YMR291W, YIL035C, YOR039W, YER123W, YPL209C, YKL126W, YNL154C, YGL059W, YPL153C
GO:0006352	DNA-templated transcription, initiation	0.000482529	1.35694e-07	65	3436	86	7166	0	0	YMR228W, YHR058C, YEL009C, YML098W, YGR116W, YBL093C, YGR186W, YCR042C, YBR049C, YPL007C, YNL151C, YMR172W, YKL058W, YIL143C, YDR145W, YBR089C-A, YBR123C, YNL039W, YGR005C, YMR236W, YIR023W, YGL207W, YOL145C, YKL125W, YGR246C, YER022W, YNR010W, YER159C, YER148W, YML114C, YDR520C, YER164W, YML015C, YGL112C, YGL066W, YAL001C, YGL173C, YPL082C, YMR005W, YPR086W, YGR274C, YNL236W, YGR047C, YHR041C, Y…
GO:0051336	regulation of hydrolase activity	0.000501046	1.40902e-07	120	3436	179	7166	0	0	YPL241C, YNL224C, YKL203C, YNL293W, YNL204C, YPR095C, YLR425W, YLR073C, YDR389W, YML097C, YGR186W, YBL106C, YJR053W, YBR140C, YER087C-B, YGR057C, YGL181W, YPL115C, YIL044C, YGL124C, YBL050W, YER019C-A, YLR181C, YNL272C, YMR258C, YMR218C, YLR452C, YLR090W, YNR026C, YPL161C, YNL227C, YPL137C, YDR137W, YPL242C, YLR422W, YOR070C, YDR214W, YDR320C, YGR098C, YBL060W, YER122C, YLR347C, YER093C, YGR163W,…
GO:0072594	establishment of protein localization to organelle	0.000545147	1.53303e-07	204	3436	330	7166	0	0	YKL068W, YNL242W, YIL090W, YGL223C, YBL079W, YGR141W, YOL009C, YHR108W, YMR308C, YER154W, YPR095C, YJL061W, YML097C, YJL222W, YGR033C, YMR089C, YOR014W, YPR024W, YMR004W, YER019C-A, YDR358W, YLR335W, YIL115C, YPR125W, YHR083W, YBL017C, YOL018C, YGL153W, YHL048W, YML071C, YOR266W, YJL004C, YPL204W, YMR153W, YLR417W, YJL210W, YOR216C, YLR347C, YKL124W, YFL062W, YGL092W, YOR098C, YPL065W, YMR185W, Y…
GO:0031668	cellular response to extracellular stimulus	0.000559295	1.57282e-07	92	3436	131	7166	0	0	YOR363C, YLR014C, YER040W, YEL009C, YPR026W, YBR020W, YPL248C, YGR116W, YDR040C, YAL051W, YBR289W, YIL056W, YFL033C, YDR191W, YCR084C, YPL075W, YKL038W, YNL025C, YNL098C, YBR066C, YJL103C, YGL035C, YBR214W, YGR023W, YHL023C, YMR168C, YOR358W, YPL280W, YBL005W, YKR019C, YIR023W, YLR417W, YJL056C, YGR163W, YGL013C, YPL230W, YCR081W, YGL209W, YJL089W, YER037W, YFR034C, YJL083W, YPL042C, YJL206C, YEL…
GO:0071496	cellular response to external stimulus	0.000559295	1.57282e-07	92	3436	131	7166	0	0	YOR363C, YLR014C, YER040W, YEL009C, YPR026W, YBR020W, YPL248C, YGR116W, YDR040C, YAL051W, YBR289W, YIL056W, YFL033C, YDR191W, YCR084C, YPL075W, YKL038W, YNL025C, YNL098C, YBR066C, YJL103C, YGL035C, YBR214W, YGR023W, YHL023C, YMR168C, YOR358W, YPL280W, YBL005W, YKR019C, YIR023W, YLR417W, YJL056C, YGR163W, YGL013C, YPL230W, YCR081W, YGL209W, YJL089W, YER037W, YFR034C, YJL083W, YPL042C, YJL206C, YEL…
GO:0007124	pseudohyphal growth	0.000573713	1.61337e-07	58	3436	75	7166	0	0	YNL197C, YKL149C, YIL049W, YIR019C, YNL068C, YLR313C, YER113C, YLR319C, YMR016C, YDR207C, YDR497C, YER149C, YOR315W, YOR140W, YOR127W, YNL119W, YBR057C, YMR238W, YMR164C, YOL116W, YIL131C, YGL192W, YHR082C, YDR107C, YNL098C, YBR066C, YLR362W, YHL023C, YGL197W, YOR032C, YHL007C, YHR111W, YNL076W, YKL185W, YER129W, YPL026C, YNL196C, YKL048C, YDR251W, YLR353W, YKL043W, YMR316W, YER020W, YLR229C, YJR…
GO:0006270	DNA replication initiation	0.000738902	2.0779e-07	45	3436	55	7166	0	0	YIL150C, YNL068C, YPR019W, YJL168C, YPR135W, YDR310C, YIL046W, YBL023C, YIL131C, YOR060C, YLR274W, YJL090C, YDR489W, YLL004W, YJL194W, YDR052C, YJL072C, YMR078C, YOL004W, YLR381W, YLR002C, YPR023C, YLR117C, YGL201C, YKL108W, YBL035C, YBR275C, YNL102W, YML065W, YBR060C, YJR046W, YMR075W, YKL022C, YKL045W, YPL181W, YHR118C, YHR085W, YMR043W, YAL013W, YNL182C, YEL032W, YLR103C, YPR162C, YNL261W, YPL…
GO:0006644	phospholipid metabolic process	0.000761866	2.14248e-07	108	3436	159	7166	0	0	YMR220W, YNL158W, YKL165C, YKL004W, YKL203C, YLR305C, YIL002C, YHL020C, YOR022C, YNL267W, YPL031C, YGR202C, YOR149C, YKR031C, YOL065C, YJL132W, YNL264C, YDR173C, YKR070W, YPL069C, YLR459W, YGL181W, YGR007W, YDR147W, YML059C, YHR194W, YOL011W, YNL087W, YFL025C, YPL103C, YDR096W, YPR113W, YOL018C, YKL212W, YDR331W, YMR165C, YML072C, YLR242C, YNL012W, YGR046W, YDR367W, YNL169C, YML075C, YGR149W, YBR…
GO:0009653	anatomical structure morphogenesis	0.000772111	2.17129e-07	141	3436	217	7166	0	0	YJL168C, YNL307C, YHR119W, YDR218C, YNL204C, YDR185C, YBR057C, YAL051W, YLR213C, YBR273C, YOR242C, YGL192W, YPR192W, YPR054W, YMR104C, YCL048W, YJL103C, YER180C, YGR056W, YOR326W, YFR048W, YPL204W, YBR040W, YMR306W, YBR023C, YLR229C, YGR059W, YFR012W, YGL107C, YNL294C, YIL073C, YCL027W, YPL121C, YBL066C, YOR338W, YER133W, YGL170C, YCR045C, YHR102W, YDR309C, YNL225C, YEL072W, YER125W, YDR369C, YHR…
GO:0048856	anatomical structure development	0.000772111	2.17129e-07	141	3436	217	7166	0	0	YJL168C, YNL307C, YHR119W, YDR218C, YNL204C, YDR185C, YBR057C, YAL051W, YLR213C, YBR273C, YOR242C, YGL192W, YPR192W, YPR054W, YMR104C, YCL048W, YJL103C, YER180C, YGR056W, YOR326W, YFR048W, YPL204W, YBR040W, YMR306W, YBR023C, YLR229C, YGR059W, YFR012W, YGL107C, YNL294C, YIL073C, YCL027W, YPL121C, YBL066C, YOR338W, YER133W, YGL170C, YCR045C, YHR102W, YDR309C, YNL225C, YEL072W, YER125W, YDR369C, YHR…
GO:0006650	glycerophospholipid metabolic process	0.000909023	2.55631e-07	85	3436	120	7166	0	0	YNL158W, YKL165C, YKL203C, YLR305C, YIL002C, YOR022C, YNL267W, YGR202C, YOR149C, YKR031C, YOL065C, YJL132W, YNL264C, YDR173C, YKR070W, YLR459W, YGL181W, YGR007W, YDR147W, YML059C, YHR194W, YOL011W, YNL087W, YFL025C, YPL103C, YPR113W, YKL212W, YDR331W, YML072C, YLR242C, YGR046W, YNL169C, YGR149W, YBR042C, YBL060W, YNL038W, YCR044C, YDR182W, YLR347C, YLR386W, YOR109W, YBL011W, YDR372C, YER120W, YLL…
GO:0048878	chemical homeostasis	0.00106471	2.99413e-07	140	3436	216	7166	0	0	YKL168C, YIL090W, YOR228C, YOR153W, YOL152W, YKL220C, YER145C, YPR004C, YHR036W, YPR192W, YML057W, YMR243C, YMR177W, YHR194W, YPR125W, YNL201C, YOL158C, YJL129C, YLR220W, YLR138W, YJR040W, YKL119C, YOL101C, YCR044C, YER037W, YLL043W, YKR106W, YLR136C, YLR214W, YDR151C, YLL051C, YCL058C, YKR003W, YJR049C, YER113C, YER133W, YMR058W, YDR184C, YBR207W, YHR060W, YNL275W, YHR026W, YJL093C, YJR033C, YGL…
GO:0016197	endosomal transport	0.00116154	3.26643e-07	80	3436	112	7166	0	0	YDR490C, YGL023C, YCL008C, YJL204C, YHR108W, YLR148W, YER031C, YDR425W, YBR097W, YML097C, YFR021W, YLR025W, YLL040C, YMR077C, YCR027C, YJL207C, YOL100W, YMR004W, YDR358W, YLR181C, YKR078W, YDR141C, YMR218C, YAL026C, YML001W, YLR360W, YHR012W, YHL048W, YKL219W, YJL036W, YDR137W, YDR525W-A, YJL004C, YMR231W, YLR417W, YEL048C, YNL047C, YJL053W, YKL124W, YFL062W, YHR001W, YDR484W, YPL065W, YHR009C, Y…
GO:0032508	DNA duplex unwinding	0.00127417	3.58315e-07	44	3436	54	7166	0	0	YBL097W, YHR031C, YPR019W, YBL023C, YHR164C, YGL251C, YDR545W, YPL122C, YIR002C, YNL339C, YBR073W, YLR274W, YGR296W, YDR489W, YER171W, YJL072C, YJL081C, YNL088W, YIL143C, YER190W, YLR032W, YGL201C, YML061C, YNL059C, YER176W, YMR190C, YLR086W, YPR204W, YOL095C, YLR276C, YPL008W, YKL017C, YNL250W, YDR291W, YLR467W, YMR284W, YOR141C, YEL032W, YLR103C, YJL092W, YLR466W, YMR106C, YGL150C, YPL283C
GO:0043618	regulation of transcription from RNA polymerase II promoter in response to stress	0.00127417	3.58315e-07	44	3436	54	7166	0	0	YNR023W, YIR033W, YDR423C, YOR290C, YLR113W, YHR119W, YHR205W, YMR263W, YGR116W, YOL116W, YHR178W, YIL056W, YPL016W, YER111C, YMR037C, YPL089C, YIL036W, YMR172W, YLR182W, YOL004W, YER028C, YMR070W, YML007W, YKL062W, YNL167C, YPR008W, YLR256W, YNL027W, YIL084C, YPR199C, YBR182C, YJL056C, YPR065W, YPL230W, YOR162C, YNL097C, YAL013W, YBR083W, YGL150C, YER159C, YGL071W, YLR266C, YGL131C, YPL202C
GO:0043620	regulation of DNA-templated transcription in response to stress	0.00127417	3.58315e-07	44	3436	54	7166	0	0	YNR023W, YIR033W, YDR423C, YOR290C, YLR113W, YHR119W, YHR205W, YMR263W, YGR116W, YOL116W, YHR178W, YIL056W, YPL016W, YER111C, YMR037C, YPL089C, YIL036W, YMR172W, YLR182W, YOL004W, YER028C, YMR070W, YML007W, YKL062W, YNL167C, YPR008W, YLR256W, YNL027W, YIL084C, YPR199C, YBR182C, YJL056C, YPR065W, YPL230W, YOR162C, YNL097C, YAL013W, YBR083W, YGL150C, YER159C, YGL071W, YLR266C, YGL131C, YPL202C
GO:0044765	single-organism transport	0.00129205	3.63344e-07	403	3436	709	7166	0	0	YPL189W, YGR257C, YDR135C, YJL204C, YOR153W, YMR308C, YLR148W, YDR497C, YKL205W, YPR095C, YDR185C, YBL069W, YPL269W, YER016W, YDR119W, YOR011W, YFL042C, YNL003C, YER166W, YCR027C, YIL115C, YHR001W-A, YNL272C, YOL158C, YOL018C, YGR096W, YOR326W, YPR058W, YPL221W, YLR096W, YMR153W, YER185W, YMR198W, YLR093C, YOL103W, YGL092W, YLR229C, YGL219C, YER143W, YPL058C, YKL126W, YOR098C, YPL065W, YMR185W, Y…
GO:0044255	cellular lipid metabolic process	0.00131035	3.68491e-07	196	3436	318	7166	0	0	YPL095C, YOR100C, YKL203C, YPL087W, YLR305C, YLR284C, YHL020C, YCR048W, YGL144C, YGL065C, YOR022C, YPL031C, YGR202C, YOR149C, YAL051W, YOL065C, YJL132W, YNL264C, YKR070W, YPR004C, YPL069C, YNL009W, YGR007W, YOR221C, YML059C, YHR194W, YMR070W, YPL103C, YPR113W, YGR143W, YBR183W, YOL018C, YKL212W, YDR331W, YGR177C, YGR046W, YDR367W, YPL221W, YBL082C, YML075C, YGR149W, YPR002W, YLR260W, YGL010W, YER…
GO:0010648	negative regulation of cell communication	0.00136769	3.84616e-07	38	3436	45	7166	0	0	YGL073W, YER155C, YOL078W, YPL031C, YLR371W, YMR055C, YDR389W, YOR134W, YMR028W, YJL076W, YBR140C, YPL115C, YOR208W, YNL201C, YBL056W, YHL023C, YLR452C, YPR040W, YOR260W, YBL016W, YKL092C, YPL179W, YOL001W, YER075C, YJR138W, YNL053W, YDR103W, YBR276C, YDR183W, YGL248W, YLR361C, YOL081W, YOR371C, YDR075W, YEL062W, YER089C, YKR010C, YAL056W
GO:0051056	regulation of small GTPase mediated signal transduction	0.00143459	4.03428e-07	29	3436	32	7166	0	0	YER155C, YKL203C, YJR031C, YOL078W, YEL022W, YLR371W, YKL092C, YPR095C, YBL060W, YKR090W, YJR138W, YLR425W, YMR055C, YDR389W, YOR134W, YBR140C, YCL014W, YDR170C, YJL076W, YJR053W, YPL115C, YAL041W, YOL081W, YOR371C, YGR070W, YKR010C, YMR232W, YHL023C, YAL056W
GO:0043933	macromolecular complex subunit organization	0.00171717	4.82894e-07	408	3436	720	7166	0	0	YLR429W, YDR388W, YMR138W, YOR181W, YEL009C, YMR308C, YLR148W, YIR012W, YGR116W, YLR085C, YBR289W, YGL244W, YER016W, YEL015W, YLL022C, YBL022C, YMR191W, YGR275W, YMR172W, YBL008W, YJL081C, YOR057W, YLR032W, YFR052W, YDR364C, YHR115C, YBR123C, YMR153W, YBR108W, YDR416W, YML068W, YOR037W, YBR065C, YKL162C, YER148W, YNL261W, YFL026W, YBL007C, YDR435C, YLR045C, YOL121C, YMR098C, YPL144W, YPL085W, YOR…
GO:0036003	positive regulation of transcription from RNA polymerase II promoter in response to stress	0.00184957	5.20127e-07	31	3436	35	7166	0	0	YNL167C, YKL062W, YNR023W, YIR033W, YDR423C, YPR008W, YOR290C, YLR113W, YNL027W, YMR263W, YIL084C, YPR199C, YOL116W, YBR182C, YJL056C, YPL016W, YER111C, YMR037C, YPL089C, YNL097C, YMR172W, YAL013W, YLR182W, YBR083W, YOL004W, YMR070W, YGL071W, YER159C, YLR266C, YPL202C, YML007W
GO:0060627	regulation of vesicle-mediated transport	0.00201553	5.66797e-07	45	3436	56	7166	0	0	YKR021W, YKL203C, YGR100W, YFR022W, YDR189W, YNL293W, YLR148W, YDR164C, YLR371W, YAL002W, YMR055C, YBL106C, YNL183C, YER125W, YER151C, YGR238C, YPL249C, YMR192W, YNL020C, YLR360W, YNR026C, YDR080W, YOR018W, YIL095W, YJL044C, YOR070C, YDR126W, YGL095C, YPL204W, YMR231W, YOR008C, YCR067C, YNR051C, YHR158C, YPR181C, YPL045W, YOR322C, YDR264C, YLR229C, YGR058W, YLR396C, YBR059C, YOL112W, YIL068C, YJL…
GO:0019236	response to pheromone	0.00218276	6.13825e-07	77	3436	108	7166	0	0	YCL055W, YPR009W, YOR219C, YKR031C, YPL256C, YKL209C, YNL127W, YGR040W, YER166W, YNR044W, YML057W, YLR362W, YER124C, YMR274C, YLR452C, YAL026C, YPL161C, YOR018W, YBR040W, YLR433C, YDR183W, YLR229C, YLR389C, YKL126W, YHR084W, YCR093W, YJR084W, YCL027W, YNR047W, YJR090C, YJL157C, YDR093W, YFL026W, YPL049C, YNL298W, YKL116C, YCL058C, YGL133W, YLR313C, YFR022W, YJR004C, YMR025W, YMR162C, YER149C, YOR…
GO:1901522	positive regulation of transcription from RNA polymerase II promoter involved in cellular response to chemical stimulus	0.00232843	6.5479e-07	41	3436	50	7166	0	0	YDR216W, YCL055W, YIR033W, YOR363C, YLR014C, YIL130W, YPL248C, YFL031W, YAL051W, YOL116W, YBR289W, YPL016W, YMR037C, YKL038W, YIL036W, YJL176C, YDR443C, YML007W, YKL062W, YMR168C, YMR280C, YOR358W, YBL005W, YLR256W, YIR018W, YNL027W, YPR199C, YER184C, YGL013C, YFL052W, YPL230W, YDR183W, YJL089W, YMR019W, YPL133C, YBR239C, YHR084W, YGL237C, YPL042C, YDR169C, YJL206C
GO:0036267	invasive filamentous growth	0.00238294	6.70118e-07	50	3436	64	7166	0	0	YNL197C, YIR019C, YLR313C, YER113C, YOR290C, YOR140W, YOR127W, YNL119W, YMR263W, YMR164C, YOL116W, YBR289W, YCR084C, YBR095C, YKR102W, YGR040W, YDR107C, YBR066C, YPL203W, YLR362W, YGR044C, YER027C, YCR089W, YOR275C, YER124C, YHL007C, YHR111W, YBL016W, YKL092C, YIL084C, YDR103W, YOR212W, YGR270W, YOL051W, YMR316W, YNL097C, YJL089W, YLR229C, YER109C, YOR371C, YBR083W, YHR073W, YLL021W, YNL294C, YHR…
GO:0009968	negative regulation of signal transduction	0.00243173	6.83839e-07	37	3436	44	7166	0	0	YGL073W, YER155C, YOL078W, YPL031C, YLR371W, YMR055C, YDR389W, YOR134W, YMR028W, YJL076W, YBR140C, YPL115C, YOR208W, YNL201C, YBL056W, YHL023C, YLR452C, YPR040W, YBL016W, YKL092C, YPL179W, YOL001W, YER075C, YJR138W, YNL053W, YDR103W, YBR276C, YDR183W, YGL248W, YLR361C, YOL081W, YOR371C, YDR075W, YEL062W, YER089C, YKR010C, YAL056W
GO:0023057	negative regulation of signaling	0.00243173	6.83839e-07	37	3436	44	7166	0	0	YGL073W, YER155C, YOL078W, YPL031C, YLR371W, YMR055C, YDR389W, YOR134W, YMR028W, YJL076W, YBR140C, YPL115C, YOR208W, YNL201C, YBL056W, YHL023C, YLR452C, YPR040W, YBL016W, YKL092C, YPL179W, YOL001W, YER075C, YJR138W, YNL053W, YDR103W, YBR276C, YDR183W, YGL248W, YLR361C, YOL081W, YOR371C, YDR075W, YEL062W, YER089C, YKR010C, YAL056W
GO:0051704	multi-organism process	0.00249792	7.02451e-07	161	3436	256	7166	0	0	YIR019C, YPR009W, YJL168C, YNL307C, YHR119W, YDR218C, YLR213C, YOR242C, YNL127W, YER166W, YPR192W, YPR054W, YNR044W, YML057W, YGR238C, YCL048W, YBR066C, YLR362W, YNL085W, YLR452C, YBR040W, YIL084C, YMR198W, YMR306W, YBR023C, YLR229C, YGR059W, YNL294C, YLL043W, YKL126W, YCR019W, YJR084W, YCL027W, YNR047W, YJL157C, YFL026W, YDR093W, YKL116C, YCL058C, YFR022W, YOR338W, YOR290C, YER133W, YGL170C, YCR…
GO:0006348	chromatin silencing at telomere	0.00252869	7.11105e-07	63	3436	85	7166	0	0	YIL150C, YGL133W, YMR219W, YHR119W, YMR263W, YAL051W, YLR052W, YDR191W, YPL139C, YLR274W, YGL244W, YBR095C, YMR247C, YLL022C, YJL194W, YBR279W, YKR082W, YOL004W, YLR399C, YER088C, YML121W, YLR335W, YJL019W, YBL052C, YNL186W, YNL021W, YLR015W, YPL138C, YPL001W, YOR213C, YLR288C, YJL080C, YNL216W, YBR060C, YIR018W, YIL084C, YMR127C, YDR448W, YPL015C, YLR223C, YDR181C, YOL145C, YKL057C, YPL181W, YMR…
GO:0000436	carbon catabolite activation of transcription from RNA polymerase II promoter	0.00273075	7.67926e-07	28	3436	31	7166	0	0	YDR216W, YMR280C, YMR168C, YOR363C, YLR014C, YOR358W, YLR256W, YIL130W, YBL005W, YPL248C, YAL051W, YBR289W, YER184C, YPL016W, YGL013C, YPL230W, YKL038W, YIL036W, YJL089W, YMR019W, YJL176C, YPL133C, YBR239C, YGL237C, YDR443C, YPL042C, YDR169C, YJL206C
GO:0042325	regulation of phosphorylation	0.00286167	8.04744e-07	85	3436	122	7166	0	0	YER059W, YPR025C, YJL095W, YGL195W, YCR073C, YFL029C, YPL256C, YOL136C, YOR242C, YGL244W, YJL090C, YPL219W, YPL075W, YPR120C, YBR279W, YNL025C, YLR362W, YNL199C, YOR231W, YBL056W, YCL051W, YGR233C, YNL006W, YOR047C, YOL145C, YKL048C, YER093C, YLR386W, YBR276C, YPR119W, YMR036C, YLR345W, YIL106W, YPL140C, YNR031C, YJR076C, YIL050W, YGL194C, YGL115W, YAL040C, YKL126W, YPL014W, YPL153C, YJL157C, YPR…
GO:0016071	mRNA metabolic process	0.00287288	8.07895e-07	199	3436	326	7166	0	0	YLL013C, YKL149C, YJR093C, YJL050W, YDR473C, YNL139C, YER013W, YNL224C, YGR278W, YMR288W, YKL074C, YHR086W, YLR275W, YGR116W, YBR057C, YIL131C, YDR315C, YGL244W, YGL192W, YEL015W, YLR424W, YLR277C, YDR243C, YGL213C, YBR279W, YNL187W, YPR111W, YDR364C, YNL292W, YPR152C, YCR077C, YDR206W, YOR250C, YDR370C, YOR166C, YER029C, YOL145C, YDR416W, YML062C, YDR194C, YOR001W, YOR243C, YKL059C, YHR165C, YNL…
GO:0018205	peptidyl-lysine modification	0.00312763	8.79536e-07	89	3436	129	7166	0	0	YJL168C, YHR119W, YMR308C, YGR116W, YPR180W, YML023C, YKL018W, YNL136W, YGL244W, YLR383W, YLL022C, YHR099W, YBR279W, YCL010C, YJL081C, YDR409W, YPR023C, YGR252W, YBL052C, YLR015W, YDR145W, YGL249W, YPL001W, YHR109W, YMR236W, YMR153W, YDR448W, YPR031W, YOL145C, YJR140C, YFR027W, YLR347C, YOL034W, YJR129C, YBR081C, YDR440W, YPR068C, YER116C, YPL208W, YIL073C, YHL039W, YMR223W, YBR030W, YER164W, YGR…
GO:0016570	histone modification	0.0033362	9.38189e-07	93	3436	136	7166	0	0	YDR295C, YJL168C, YHR119W, YKR029C, YGR116W, YFL029C, YKL018W, YDR191W, YNL136W, YGL244W, YLL022C, YHR099W, YBR279W, YCL010C, YJL081C, YOL004W, YER051W, YPR023C, YGR252W, YBL052C, YNL186W, YNL021W, YDR096W, YLR015W, YDR145W, YML041C, YPL001W, YMR236W, YMR231W, YKR017C, YIL084C, YDR448W, YPR031W, YOL145C, YJR140C, YBR081C, YDR440W, YGL194C, YPR068C, YIL101C, YJR119C, YMR223W, YGL131C, YBR136W, YER…
GO:0051028	mRNA transport	0.00336739	9.46961e-07	73	3436	102	7166	0	0	YMR047C, YKL068W, YJL050W, YNL139C, YFR002W, YCL011C, YBL079W, YMR308C, YGR116W, YJL061W, YJL039C, YMR273C, YDR395W, YBR130C, YHR036W, YER107C, YIL143C, YPL169C, YLR335W, YIL115C, YIL149C, YHR015W, YML103C, YDR206W, YCR035C, YLR368W, YMR153W, YPR133C, YLR347C, YML062C, YHR167W, YBL032W, YPL226W, YLR233C, YBR170C, YGL092W, YGL100W, YOR098C, YNL232W, YJR084W, YOL021C, YNL004W, YJR074W, YGL066W, YOL…
GO:0070897	DNA-templated transcriptional preinitiation complex assembly	0.00338913	9.53073e-07	51	3436	66	7166	0	0	YML015C, YGL112C, YHR058C, YEL009C, YGL066W, YAL001C, YPL082C, YML098W, YBL093C, YMR005W, YGR186W, YCR042C, YPR086W, YPL007C, YNL236W, YGR274C, YHR041C, YGR047C, YMR172W, YOR110W, YGL048C, YDR167W, YKL058W, YGL025C, YPR148C, YOR117W, YDR145W, YBR089C-A, YBR123C, YNL039W, YGR005C, YMR236W, YMR112C, YIR023W, YGL207W, YMR227C, YML043C, YGR246C, YOL051W, YER022W, YDR362C, YBL014C, YJL025W, YJR017C, Y…
GO:0006275	regulation of DNA replication	0.00374278	1.05252e-06	42	3436	52	7166	0	0	YNL068C, YHR031C, YJL168C, YLR113W, YDR310C, YDR217C, YIL046W, YNL273W, YIL131C, YMR048W, YOR060C, YLR274W, YBR274W, YPR120C, YJL194W, YNL088W, YOL004W, YPR023C, YCR092C, YDR097C, YAL021C, YCL016C, YAL015C, YGR109C, YJR046W, YMR075W, YDR069C, YKL022C, YLR321C, YFR027W, YPL181W, YHR085W, YDR110W, YAL013W, YNL182C, YDR303C, YDR296W, YOR080W, YCL061C, YCR028C-A, YBR136W, YER164W
GO:0006914	autophagy	0.00395925	1.1134e-06	114	3436	173	7166	0	0	YLL007C, YNL242W, YJL095W, YBL105C, YKL203C, YLR305C, YLR113W, YIL146C, YKR103W, YBR128C, YPL031C, YOR036W, YLR431C, YER031C, YBR097W, YFL033C, YFR021W, YDR173C, YOR115C, YNL127W, YHR082C, YGL124C, YBL050W, YNL098C, YOR106W, YHR195W, YGL167C, YBR080C, YOR019W, YNL272C, YOR231W, YMR218C, YLR001C, YHL023C, YKL213C, YML001W, YJL036W, YLR422W, YGL180W, YCR079W, YPL166W, YKR019C, YPL204W, YLR417W, YGR…
GO:0023014	signal transduction by protein phosphorylation	0.00422456	1.18801e-06	38	3436	46	7166	0	0	YDR523C, YDR490C, YKL116C, YJL095W, YDR466W, YOL113W, YLR113W, YHR030C, YHR102W, YCR073C, YPL089C, YGR040W, YPR054W, YOR208W, YOL100W, YLR362W, YOR231W, YNL278W, YBL056W, YLR187W, YHL007C, YJL128C, YBL016W, YER075C, YNL053W, YDR103W, YBR182C, YIL147C, YLR006C, YBR276C, YPL140C, YNR031C, YGL194C, YBR103W, YCR033W, YER089C, YCL032W, YNL298W
GO:0001403	invasive growth in response to glucose limitation	0.0045138	1.26935e-06	47	3436	60	7166	0	0	YNL197C, YIR019C, YER113C, YOR290C, YOR140W, YOR127W, YNL119W, YMR263W, YMR164C, YOL116W, YBR289W, YCR084C, YBR095C, YKR102W, YGR040W, YDR107C, YBR066C, YPL203W, YLR362W, YGR044C, YER027C, YCR089W, YOR275C, YER124C, YHL007C, YHR111W, YBL016W, YIL084C, YDR103W, YOR212W, YGR270W, YOL051W, YMR316W, YJL089W, YLR229C, YNL097C, YER109C, YOR371C, YBR083W, YHR073W, YNL294C, YHR084W, YOR080W, YDR480W, YDR…
GO:0030001	metal ion transport	0.00505066	1.42032e-06	63	3436	86	7166	0	0	YOR381W, YLL051C, YGR257C, YFL041W, YBR192W, YJL094C, YDR506C, YGL006W, YDR040C, YOL152W, YLL015W, YNL291C, YLR443W, YGR217W, YMR058W, YLL018C-A, YKL220C, YER145C, YOR079C, YBR235W, YDR456W, YBR207W, YOR384W, YKL064W, YBR024W, YMR243C, YMR177W, YLL048C, YGL167C, YPR125W, YJL093C, YOL158C, YJL129C, YOR334W, YOL130W, YLR220W, YLR138W, YBR187W, YNR039C, YBR295W, YPL060W, YNL027W, YDR205W, YOL122C, Y…
GO:0033047	regulation of mitotic sister chromatid segregation	0.00513174	1.44312e-06	45	3436	57	7166	0	0	YHR129C, YHR166C, YIR025W, YGL190C, YJR089W, YGL003C, YER133W, YJL013C, YPL269W, YMR055C, YAL047C, YJR053W, YER016W, YOR233W, YOR014W, YOR073W, YLR381W, YBR214W, YAL024C, YLR127C, YGL056C, YOR178C, YDR118W, YNL172W, YPL018W, YMR168C, YHR115C, YGL093W, YDR130C, YGL086W, YKL092C, YFR036W, YGR098C, YIL031W, YKR095W, YJL030W, YGL116W, YPR119W, YDR254W, YGR188C, YPL209C, YNL116W, YML064C, YNL164C, YGL…
GO:0046578	regulation of Ras protein signal transduction	0.00518105	1.45699e-06	27	3436	30	7166	0	0	YER155C, YKL203C, YJR031C, YOL078W, YEL022W, YLR371W, YKL092C, YPR095C, YBL060W, YKR090W, YLR425W, YMR055C, YDR389W, YOR134W, YBR140C, YCL014W, YDR170C, YJL076W, YJR053W, YPL115C, YAL041W, YOL081W, YOR371C, YGR070W, YKR010C, YMR232W, YAL056W
GO:0006406	mRNA export from nucleus	0.00535147	1.50491e-06	55	3436	73	7166	0	0	YOL021C, YMR047C, YKL068W, YJL050W, YNL139C, YFR002W, YNL004W, YCL011C, YGL066W, YMR308C, YOL072W, YGR116W, YJL061W, YGL122C, YMR273C, YDR395W, YER125W, YHR036W, YDR192C, YKL214C, YMR125W, YER107C, YKR082W, YIL143C, YJR042W, YPL169C, YLR335W, YIL115C, YIL149C, YDR138W, YHR015W, YML103C, YDR206W, YDR363W-A, YCR035C, YLR368W, YJL140W, YPR133C, YJL041W, YNL253W, YKR095W, YER063W, YKL057C, YML062C, Y…
GO:0071427	mRNA-containing ribonucleoprotein complex export from nucleus	0.00535147	1.50491e-06	55	3436	73	7166	0	0	YOL021C, YMR047C, YKL068W, YJL050W, YNL139C, YFR002W, YNL004W, YCL011C, YGL066W, YMR308C, YOL072W, YGR116W, YJL061W, YGL122C, YMR273C, YDR395W, YER125W, YHR036W, YDR192C, YKL214C, YMR125W, YER107C, YKR082W, YIL143C, YJR042W, YPL169C, YLR335W, YIL115C, YIL149C, YDR138W, YHR015W, YML103C, YDR206W, YDR363W-A, YCR035C, YLR368W, YJL140W, YPR133C, YJL041W, YNL253W, YKR095W, YER063W, YKL057C, YML062C, Y…
GO:0010965	regulation of mitotic sister chromatid separation	0.005762	1.62036e-06	43	3436	54	7166	0	0	YHR129C, YHR166C, YIR025W, YGL190C, YJR089W, YGL003C, YER133W, YJL013C, YPL269W, YMR055C, YAL047C, YJR053W, YER016W, YOR233W, YOR014W, YOR073W, YLR381W, YBR214W, YAL024C, YLR127C, YGL056C, YOR178C, YDR118W, YNL172W, YPL018W, YHR115C, YMR168C, YGL093W, YDR130C, YGL086W, YKL092C, YFR036W, YGR098C, YIL031W, YKR095W, YJL030W, YGL116W, YDR254W, YGR188C, YPL209C, YNL116W, YML064C, YNL164C
GO:0048585	negative regulation of response to stimulus	0.005762	1.62036e-06	43	3436	54	7166	0	0	YGL073W, YER155C, YPR009W, YOL078W, YPL031C, YLR371W, YMR055C, YDR389W, YOR134W, YMR028W, YJL076W, YBR140C, YOR191W, YPL115C, YGL162W, YBR066C, YOR208W, YNL201C, YBL056W, YHL023C, YLR452C, YPR040W, YOR260W, YBL016W, YKL092C, YPL179W, YOL001W, YER075C, YJR138W, YNL053W, YDR103W, YBR276C, YDR183W, YGL248W, YLR361C, YOL081W, YOR371C, YJL092W, YDR075W, YEL062W, YER089C, YKR010C, YAL056W
GO:0051306	mitotic sister chromatid separation	0.005762	1.62036e-06	43	3436	54	7166	0	0	YHR129C, YHR166C, YIR025W, YGL190C, YJR089W, YGL003C, YER133W, YJL013C, YPL269W, YMR055C, YAL047C, YJR053W, YER016W, YOR233W, YOR014W, YOR073W, YLR381W, YBR214W, YAL024C, YLR127C, YGL056C, YOR178C, YDR118W, YNL172W, YPL018W, YHR115C, YMR168C, YGL093W, YDR130C, YGL086W, YKL092C, YFR036W, YGR098C, YIL031W, YKR095W, YJL030W, YGL116W, YDR254W, YGR188C, YPL209C, YNL116W, YML064C, YNL164C
GO:1905818	regulation of chromosome separation	0.005762	1.62036e-06	43	3436	54	7166	0	0	YHR129C, YHR166C, YIR025W, YGL190C, YJR089W, YGL003C, YER133W, YJL013C, YPL269W, YMR055C, YAL047C, YJR053W, YER016W, YOR233W, YOR014W, YOR073W, YLR381W, YBR214W, YAL024C, YLR127C, YGL056C, YOR178C, YDR118W, YNL172W, YPL018W, YHR115C, YMR168C, YGL093W, YDR130C, YGL086W, YKL092C, YFR036W, YGR098C, YIL031W, YKR095W, YJL030W, YGL116W, YDR254W, YGR188C, YPL209C, YNL116W, YML064C, YNL164C
GO:0006605	protein targeting	0.00624692	1.75673e-06	196	3436	323	7166	0	0	YKL068W, YNL242W, YIL090W, YGL223C, YBL079W, YGR141W, YOL009C, YHR108W, YMR308C, YER154W, YPR095C, YJL061W, YBL069W, YML097C, YJL222W, YGR033C, YMR089C, YPR024W, YMR004W, YER019C-A, YDR358W, YLR335W, YIL115C, YHR083W, YBL017C, YOL018C, YGL153W, YHL048W, YML071C, YJL004C, YPL204W, YMR153W, YLR417W, YJL210W, YOR216C, YLR347C, YKL124W, YFL062W, YOL110W, YGL092W, YOR098C, YPL065W, YMR185W, YPL243W, Y…
GO:0045132	meiotic chromosome segregation	0.00644944	1.81368e-06	48	3436	62	7166	0	0	YDR439W, YGL190C, YKL089W, YGL251C, YLR320W, YJL013C, YOL104C, YMR048W, YBR073W, YMR001C, YIL072W, YOR014W, YOR073W, YLR394W, YJL074C, YPL017C, YLR272C, YHR153C, YNL088W, YJL019W, YDR285W, YCR086W, YER106W, YGL249W, YML034W, YGR225W, YJL080C, YMR190C, YLR086W, YIL132C, YPL204W, YBR098W, YML124C, YDR386W, YGR098C, YFR031C, YDR458C, YIR010W, YPL022W, YOR373W, YDR254W, YDR325W, YPL209C, YIL073C, YBR…
GO:0030258	lipid modification	0.00692302	1.94686e-06	39	3436	48	7166	0	0	YDR503C, YDR216W, YNL106C, YOR363C, YKL203C, YOR171C, YLR305C, YLR284C, YIL002C, YFR019W, YNL267W, YDR208W, YAL051W, YOL065C, YDR173C, YBR086C, YPR004C, YNL009W, YNL087W, YNL325C, YJL100W, YKL212W, YIL160C, YML072C, YOR086C, YGR177C, YGL205W, YLR260W, YGR263C, YJR110W, YOR180C, YOR109W, YBL091C-A, YER120W, YDR372C, YLR189C, YKR009C, YLR240W, YKR053C
GO:0006873	cellular ion homeostasis	0.00724766	2.03815e-06	103	3436	155	7166	0	0	YMR105C, YKL168C, YDR495C, YIL090W, YOR267C, YOR153W, YDR506C, YGL006W, YNL291C, YKL220C, YER145C, YMR054W, YDR436W, YGR092W, YML057W, YBR024W, YMR243C, YMR177W, YHR194W, YGL167C, YPR125W, YOL158C, YJL129C, YLR220W, YLR138W, YBR187W, YPR008W, YNR039C, YJR040W, YHR039C-A, YKL119C, YBR295W, YBR294W, YOL101C, YLR433C, YDR376W, YCR044C, YOL122C, YDR270W, YJL059W, YHR175W, YOR291W, YKR106W, YOR316C, Y…
GO:0090329	regulation of DNA-dependent DNA replication	0.00759238	2.13509e-06	35	3436	42	7166	0	0	YNL068C, YHR031C, YJL168C, YLR113W, YDR310C, YIL046W, YNL273W, YIL131C, YMR048W, YOR060C, YLR274W, YBR274W, YJL194W, YNL088W, YOL004W, YPR023C, YCR092C, YDR097C, YAL021C, YAL015C, YJR046W, YMR075W, YKL022C, YLR321C, YPL181W, YHR085W, YDR110W, YAL013W, YNL182C, YDR303C, YDR296W, YCL061C, YCR028C-A, YBR136W, YER164W
GO:1902275	regulation of chromatin organization	0.00759756	2.13655e-06	51	3436	67	7166	0	0	YDR216W, YNL068C, YLR442C, YJL168C, YOR338W, YHR119W, YMR263W, YGR116W, YAL051W, YIL131C, YPL139C, YLR274W, YBR095C, YGL244W, YLR226W, YJL194W, YBL008W, YBR279W, YOR038C, YAL034C, YOL004W, YLR399C, YNL021W, YML041C, YNL246W, YOR123C, YNL216W, YPL128C, YIR018W, YBR245C, YGL252C, YIL084C, YDR448W, YPL015C, YOL145C, YJR140C, YGR270W, YPL181W, YOR229W, YGL014W, YNL097C, YAL013W, YPR161C, YJR017C, YBR…
GO:0000725	recombinational repair	0.00851723	2.39517e-06	54	3436	72	7166	0	0	YIL150C, YPR164W, YPL121C, YDR113C, YLR007W, YPR019W, YPR135W, YBL023C, YLR320W, YIR002C, YBR289W, YOR144C, YOL146W, YLR274W, YJL090C, YLR383W, YDR489W, YDR180W, YLR376C, YJL074C, YMR224C, YJL072C, YDR369C, YMR078C, YDR363W, YGL201C, YML061C, YKL108W, YLR357W, YGL175C, YDR363W-A, YLR288C, YMR190C, YIL132C, YJR046W, YGL163C, YDR386W, YLR247C, YDR076W, YPL022W, YOL034W, YNL250W, YDR440W, YER095W, Y…
GO:0048584	positive regulation of response to stimulus	0.00854745	2.40367e-06	44	3436	56	7166	0	0	YER118C, YLR313C, YJL095W, YKL203C, YEL009C, YLR228C, YDR283C, YPR095C, YCR073C, YPR075C, YGR057C, YOL138C, YLR362W, YML121W, YGL035C, YOR231W, YNL201C, YHL023C, YBL104C, YHL007C, YJL128C, YPR048W, YBL005W, YNL027W, YDR103W, YDR128W, YLR006C, YER093C, YGL013C, YGR163W, YGL209W, YPL140C, YNR031C, YDR213W, YGL194C, YGL100W, YOR371C, YLL021W, YBR103W, YCR033W, YDR075W, YKL176C, YEL062W, YDR477W
GO:0007091	metaphase/anaphase transition of mitotic cell cycle	0.00967785	2.72155e-06	42	3436	53	7166	0	0	YHR129C, YHR166C, YIR025W, YGL190C, YJR089W, YGL003C, YER133W, YJL013C, YPL269W, YMR055C, YAL047C, YJR053W, YER016W, YOR233W, YOR014W, YOR073W, YLR381W, YBR214W, YAL024C, YLR127C, YGL056C, YOR178C, YDR118W, YNL172W, YPL018W, YHR115C, YMR168C, YGL093W, YDR130C, YGL086W, YKL092C, YFR036W, YIL031W, YKR095W, YJL030W, YGL116W, YDR254W, YGR188C, YPL209C, YNL116W, YML064C, YNL164C
GO:0030466	chromatin silencing at silent mating-type cassette	0.00967785	2.72155e-06	42	3436	53	7166	0	0	YIL150C, YOL068C, YNL068C, YIR033W, YLR442C, YHR119W, YDR310C, YMR263W, YIL131C, YBR095C, YLL004W, YLR272C, YKR082W, YOL004W, YLR399C, YDR363W, YLR335W, YKL020C, YBL052C, YBR275C, YJL080C, YKR101W, YNL216W, YML065W, YBR060C, YIL084C, YPL181W, YOR229W, YHR118C, YMR080C, YNL097C, YAL019W, YJL127C, YAL013W, YMR284W, YKL112W, YEL032W, YOR080W, YCL061C, YPR162C, YNL261W, YMR179W
GO:0044784	metaphase/anaphase transition of cell cycle	0.00967785	2.72155e-06	42	3436	53	7166	0	0	YHR129C, YHR166C, YIR025W, YGL190C, YJR089W, YGL003C, YER133W, YJL013C, YPL269W, YMR055C, YAL047C, YJR053W, YER016W, YOR233W, YOR014W, YOR073W, YLR381W, YBR214W, YAL024C, YLR127C, YGL056C, YOR178C, YDR118W, YNL172W, YPL018W, YHR115C, YMR168C, YGL093W, YDR130C, YGL086W, YKL092C, YFR036W, YIL031W, YKR095W, YJL030W, YGL116W, YDR254W, YGR188C, YPL209C, YNL116W, YML064C, YNL164C

## Sheet: 2 process
GO analysis	Process; region 2 of histogram of physiological values of initiation rate (0.1 <=alpha_phys<0.2)
Aspect	P
P-value cutoff	0.01
Calculate FDR	Yes
Regulation links followed	Yes
Bonferroni correction	Yes
Uploaded gene list	sec2_alpha_gnames.dat
Annotation file	gene_association.sgd
Evidence codes used	ISM (1257), IEA (51184), IGI (5539), IEP (122), NAS (102), IBA (4982), IPI (3199), ND (3714), ISO (9), IC (1457), ISS (1909), ISA (314), IMP (13164), IDA (23598), RCA (6), TAS (479)
Unknown identifiers (156)	YAR060C YAR073W YBL053W YBL062W YBL083C YBR051W YBR064W YBR089W YBR099C YBR116C YBR174C YBR190W YBR224W YBR266C YBR277C YBR300C YCL022C YCR013C YCR064C YDR133C YDR149C YDR154C YDR193W YDR215C YDR230W YDR327W YDR340W YDR355C YDR360W YDR396W YDR413C YDR417C YDR445C YDR467C YDR526C YDR535C YEL010W YEL074W YER046W-A YER188W YFL032W YFR036W-A YGL041C YGL069C YGL072C YGL109W YGL132W YGL199C YGL214W YGL…
GOID	TERM	CORRECTED_PVALUE	UNCORRECTED_PVALUE	NUM_LIST_ANNOTATIONS	LIST_SIZE	TOTAL_NUM_ANNOTATIONS	POPULATION_SIZE	FDR_RATE	EXPECTED_FALSE_POSITIVES	ANNOTATED_GENES
GO:0044710	single-organism metabolic process	1.754e-17	7.73369e-21	452	1532	1482	7166	0	0	YOL097C, YMR202W, YHR008C, YHR007C, YGL160W, YBR052C, YHR051W, YLR303W, YHR104W, YOL071W, YDR294C, YPL111W, YMR120C, YHR025W, YBL076C, YJR131W, YBL015W, YBR176W, YDR518W, YDR058C, YMR215W, YBR015C, YDR380W, YLR134W, YER070W, YPL038W, YMR205C, YJR070C, YER141W, YIR034C, YEL047C, YMR079W, YPL262W, YKR066C, YDR031W, YBR160W, YGL037C, YPL273W, YOL059W, YCL040W, YGR207C, YAL053W, YLR377C, YML131W, YGR…
GO:0044281	small molecule metabolic process	8.69745e-16	3.83486e-19	277	1532	814	7166	0	0	YOL097C, YMR202W, YHR007C, YHR051W, YLR303W, YHR104W, YOL071W, YDR294C, YPL111W, YMR120C, YHR025W, YBL076C, YBL015W, YBR176W, YDR380W, YLR134W, YER070W, YPL038W, YMR205C, YIR034C, YPL262W, YBR160W, YGL037C, YPL273W, YOL059W, YCL040W, YLR377C, YGR264C, YJR105W, YCL047C, YHR043C, YKL104C, YGR180C, YNL071W, YOL032W, YBR026C, YBL045C, YOL147C, YNL117W, YBR018C, YBR039W, YMR062C, YHR074W, YOL143C, YKL…
GO:0019752	carboxylic acid metabolic process	2.77407e-13	1.22314e-16	168	1532	442	7166	0	0	YOL097C, YLR060W, YBR249C, YGL196W, YCL064C, YLL027W, YLR303W, YOL071W, YDR294C, YPL111W, YDR300C, YIL125W, YHR025W, YBL076C, YBL015W, YJL200C, YBR176W, YER069W, YPR167C, YJR025C, YDR502C, YPR060C, YOR130C, YDR380W, YBR041W, YLR134W, YPL038W, YMR205C, YJR109C, YMR217W, YIR034C, YLR380W, YCL030C, YOR136W, YML042W, YPL262W, YBL039C, YLR372W, YGR240C, YPL273W, YCL040W, YLR098C, YEL071W, YOR317W, YGR…
GO:0043436	oxoacid metabolic process	5.75838e-13	2.53897e-16	172	1532	459	7166	0	0	YOL097C, YLR060W, YBR249C, YGL196W, YCL064C, YLL027W, YLR303W, YOL071W, YDR294C, YPL111W, YDR300C, YIL125W, YHR025W, YBL076C, YBL015W, YOR163W, YJL200C, YBR176W, YER069W, YPR167C, YJR025C, YDR502C, YPR060C, YOR130C, YDR380W, YBR041W, YLR134W, YPL038W, YMR205C, YJR109C, YMR217W, YIR034C, YLR380W, YCL030C, YOR136W, YML042W, YPL262W, YBL039C, YLR372W, YGR240C, YPL273W, YCL040W, YLR098C, YEL071W, YOR…
GO:0006082	organic acid metabolic process	7.35169e-13	3.24149e-16	172	1532	460	7166	0	0	YOL097C, YLR060W, YBR249C, YGL196W, YCL064C, YLL027W, YLR303W, YOL071W, YDR294C, YPL111W, YDR300C, YIL125W, YHR025W, YBL076C, YBL015W, YOR163W, YJL200C, YBR176W, YER069W, YPR167C, YJR025C, YDR502C, YPR060C, YOR130C, YDR380W, YBR041W, YLR134W, YPL038W, YMR205C, YJR109C, YMR217W, YIR034C, YLR380W, YCL030C, YOR136W, YML042W, YPL262W, YBL039C, YLR372W, YGR240C, YPL273W, YCL040W, YLR098C, YEL071W, YOR…
GO:0055114	oxidation-reduction process	4.47481e-12	1.97302e-15	171	1532	464	7166	0	0	YHR008C, YHR007C, YDR099W, YGL160W, YBR052C, YHR051W, YML080W, YBL021C, YMR081C, YHR104W, YGL018C, YOL071W, YIL125W, YJL200C, YDR518W, YER069W, YPR167C, YER136W, YJR025C, YMR002W, YMR030W, YGL001C, YLR134W, YER070W, YMR226C, YJR070C, YHR190W, YER141W, YIR034C, YCL030C, YEL047C, YOR136W, YPL262W, YKR066C, YBR160W, YBR149W, YDR031W, YDR402C, YOL059W, YGR207C, YEL071W, YPR172W, YML131W, YFR003C, YMR…
GO:0006520	cellular amino acid metabolic process	9.30072e-12	4.10085e-15	110	1532	258	7166	0	0	YPR145W, YOL097C, YLR060W, YBR248C, YBR249C, YPL160W, YLR438W, YMR084W, YGL196W, YCL064C, YLR303W, YGR124W, YDR037W, YPL111W, YDR300C, YBR145W, YNL037C, YJR010W, YHR025W, YHR020W, YBL076C, YKL211C, YJL200C, YNR050C, YKL029C, YMR170C, YER069W, YPR167C, YJR025C, YDR502C, YOL064C, YPR060C, YOR130C, YER090W, YOR335C, YOR184W, YLR017W, YGL256W, YDR035W, YDR380W, YLR134W, YPL038W, YJR109C, YMR217W, YOL…
GO:0044711	single-organism biosynthetic process	3.35851e-11	1.48082e-14	233	1532	703	7166	0	0	YMR202W, YHR007C, YDR099W, YBR249C, YJR133W, YLL027W, YLR303W, YPL111W, YDR300C, YMR120C, YHR025W, YJL200C, YDR047W, YBR176W, YNL141W, YER069W, YPR167C, YCL050C, YJR025C, YDR377W, YPR060C, YOR130C, YDR072C, YMR215W, YGL001C, YDR380W, YBR041W, YLR134W, YIL033C, YER070W, YJR109C, YMR217W, YOR067C, YHR190W, YER141W, YIR034C, YLR380W, YCL030C, YOR136W, YNL220W, YMR079W, YBL039C, YGL037C, YLR372W, YPL…
GO:1901135	carbohydrate derivative metabolic process	2.16439e-08	9.54317e-12	136	1532	376	7166	0	0	YBR205W, YDR099W, YHR051W, YGR189C, YJR133W, YDR483W, YBR127C, YOL071W, YBR111C, YMR120C, YMR149W, YJR131W, YOR163W, YDR307W, YGL022W, YCL050C, YDR377W, YDR072C, YBR015C, YLR134W, YIL033C, YER070W, YMR205C, YMR217W, YOR067C, YNL220W, YBL039C, YGR240C, YJL186W, YPL273W, YNL048W, YOL059W, YCL040W, YLR377C, YJR105W, YKL104C, YJL062W, YGR180C, YML056C, YBL045C, YBR036C, YBR039W, YIL039W, YPL057C, YJL…
GO:0008652	cellular amino acid biosynthetic process	5.47736e-08	2.41506e-11	63	1532	134	7166	0	0	YPR145W, YGL009C, YBR248C, YBR249C, YGL026C, YNR001C, YLR438W, YLR303W, YGR124W, YDR300C, YNL104C, YJR139C, YNL037C, YLL058W, YJR010W, YHR137W, YHR025W, YKL211C, YJL200C, YOR375C, YNR050C, YLR089C, YHR037W, YMR170C, YCR053W, YER069W, YMR009W, YPR167C, YIL074C, YFR055W, YMR062C, YOL064C, YPR060C, YOR130C, YER090W, YOR184W, YLR017W, YDR035W, YMR108W, YER081W, YJR109C, YJR016C, YER023W, YJL088W, YGL…
GO:1901607	alpha-amino acid biosynthetic process	2.91285e-07	1.28432e-10	59	1532	126	7166	0	0	YPR145W, YGL009C, YBR248C, YGL026C, YNR001C, YLR438W, YLR303W, YGR124W, YDR300C, YNL104C, YJR139C, YNL037C, YLL058W, YJR010W, YHR137W, YHR025W, YKL211C, YJL200C, YOR375C, YNR050C, YLR089C, YHR037W, YCR053W, YER069W, YMR009W, YPR167C, YIL074C, YFR055W, YMR062C, YOL064C, YPR060C, YOR130C, YER090W, YOR184W, YLR017W, YMR108W, YER081W, YJR109C, YER023W, YJL088W, YJR016C, YHR208W, YOL140W, YFL018C, YHR…
GO:1901605	alpha-amino acid metabolic process	1.28541e-06	5.66758e-10	78	1532	191	7166	0	0	YPR145W, YBR248C, YLR438W, YMR084W, YGL196W, YCL064C, YLR303W, YGR124W, YPL111W, YDR300C, YNL037C, YJR010W, YHR025W, YKL211C, YJL200C, YNR050C, YER069W, YPR167C, YJR025C, YDR502C, YOL064C, YPR060C, YOR130C, YER090W, YOR184W, YLR017W, YDR380W, YLR134W, YJR109C, YMR217W, YOL140W, YFL018C, YIR034C, YJR148W, YCL030C, YOR136W, YBR263W, YCR005C, YBL039C, YGL202W, YPL273W, YGL009C, YGL026C, YKL104C, YNR…
GO:0016053	organic acid biosynthetic process	2.03716e-06	8.98219e-10	82	1532	206	7166	0	0	YPR145W, YLR056W, YBR248C, YBR249C, YBR159W, YLR438W, YLL027W, YLR303W, YGL055W, YGR124W, YDR300C, YNL037C, YJR010W, YHR025W, YKL211C, YJL200C, YNR050C, YBR176W, YMR170C, YER069W, YPR167C, YOL064C, YPR060C, YOR130C, YER090W, YOR184W, YLR017W, YDR035W, YBR041W, YBR177C, YJR109C, YBR053C, YOL140W, YFL018C, YIR034C, YLR380W, YJR148W, YCL030C, YOR136W, YBR263W, YCR005C, YLR372W, YGL202W, YPL273W, YEL…
GO:0046394	carboxylic acid biosynthetic process	2.03716e-06	8.98219e-10	82	1532	206	7166	0	0	YPR145W, YLR056W, YBR248C, YBR249C, YBR159W, YLR438W, YLL027W, YLR303W, YGL055W, YGR124W, YDR300C, YNL037C, YJR010W, YHR025W, YKL211C, YJL200C, YNR050C, YBR176W, YMR170C, YER069W, YPR167C, YOL064C, YPR060C, YOR130C, YER090W, YOR184W, YLR017W, YDR035W, YBR041W, YBR177C, YJR109C, YBR053C, YOL140W, YFL018C, YIR034C, YLR380W, YJR148W, YCL030C, YOR136W, YBR263W, YCR005C, YLR372W, YGL202W, YPL273W, YEL…
GO:0044283	small molecule biosynthetic process	8.20198e-06	3.61639e-09	118	1532	339	7166	0	0	YPR145W, YMR202W, YOL008W, YLR056W, YHR007C, YBR248C, YBR249C, YBR159W, YLR438W, YLL027W, YEL012W, YLR303W, YGL055W, YGR124W, YDR300C, YBR145W, YNL037C, YJR010W, YHR025W, YKL211C, YJL200C, YNR050C, YBR176W, YMR170C, YCR012W, YGR144W, YFL058W, YER069W, YPR167C, YGL012W, YML008C, YOL064C, YPR060C, YOR130C, YER090W, YJR060W, YOR184W, YGL001C, YLR017W, YGL256W, YDR035W, YKL150W, YBR041W, YDR380W, YLR…
GO:0006790	sulfur compound metabolic process	3.59845e-05	1.58662e-08	61	1532	146	7166	0	0	YOR317W, YOR226C, YFR044C, YDR513W, YNR001C, YNL071W, YOR142W, YLL027W, YPL091W, YLR303W, YGL018C, YML004C, YJR139C, YNL332W, YLL058W, YNL239W, YJR010W, YHR137W, YHR025W, YBL015W, YER178W, YKR071C, YLR369W, YKL040C, YPL135W, YCL017C, YNL334C, YGR144W, YFL058W, YMR009W, YPR167C, YFR055W, YDR502C, YOL064C, YMR246W, YDR253C, YAL054C, YJR060W, YMR251W, YKL192C, YLR017W, YLR299W, YDR380W, YJL212C, YPL…
GO:1901137	carbohydrate derivative biosynthetic process	5.00308e-05	2.20595e-08	89	1532	243	7166	0	0	YBR205W, YDR099W, YHR181W, YBL099W, YJR133W, YDR483W, YMR084W, YHR216W, YMR120C, YKR043C, YMR149W, YJR131W, YBR004C, YDR307W, YPR183W, YMR278W, YGL022W, YDR377W, YGL234W, YER177W, YLR017W, YBR015C, YIL033C, YER070W, YDR302W, YGR227W, YMR217W, YOR067C, YOR281C, YEL042W, YLR420W, YNL220W, YOR103C, YNL219C, YBL039C, YEL036C, YPR020W, YJL186W, YDR454C, YNL048W, YNL138W, YGL225W, YDR399W, YML115C, YER…
GO:0055086	nucleobase-containing small molecule metabolic process	8.01471e-05	3.53382e-08	94	1532	263	7166	0	0	YBL099W, YHR051W, YDR516C, YDR481C, YJR133W, YGL226W, YNR034W, YJR069C, YOR142W, YBR127C, YMR315W, YOL071W, YHR216W, YBR145W, YMR120C, YOR163W, YNL200C, YNL141W, YCR012W, YMR278W, YKL141W, YCL050C, YLR164W, YJR025C, YJL121C, YDR377W, YGL234W, YOR184W, YLR017W, YLR134W, YIL033C, YER070W, YMR205C, YNL052W, YJR109C, YMR323W, YMR217W, YOR281C, YIR028W, YEL024W, YLR420W, YDR305C, YNL220W, YBL039C, YGL…
GO:0006753	nucleoside phosphate metabolic process	0.00033707	1.4862e-07	86	1532	241	7166	0	0	YBL099W, YHR051W, YDR516C, YDR481C, YJR133W, YGL226W, YNR034W, YJR069C, YOR142W, YBR127C, YMR315W, YOL071W, YHR216W, YBR145W, YMR120C, YOR163W, YNL200C, YNL141W, YCR012W, YKL141W, YCL050C, YLR164W, YJR025C, YJL121C, YDR377W, YGL234W, YLR134W, YIL033C, YER070W, YMR205C, YNL052W, YMR323W, YMR217W, YEL024W, YLR420W, YNL220W, YBL039C, YGL037C, YPR020W, YGR240C, YPR191W, YDR454C, YOL059W, YCL040W, YNL…
GO:1901564	organonitrogen compound metabolic process	0.000345458	1.52318e-07	373	1532	1406	7166	0	0	YOL097C, YER102W, YOR187W, YBR079C, YHR051W, YFR044C, YGR189C, YBL087C, YFR009W, YLR303W, YOL071W, YDR294C, YPL111W, YLR167W, YMR120C, YHR025W, YBL076C, YBR176W, YML063W, YMR142C, YLR009W, YOR204W, YML024W, YDR380W, YLR134W, YPL038W, YMR205C, YGR076C, YER141W, YIR034C, YGR173W, YMR079W, YGL037C, YPL273W, YOL059W, YCL040W, YAL053W, YGL103W, YNL096C, YGR264C, YDR064W, YJR105W, YJR067C, YCL047C, YDR…
GO:0009117	nucleotide metabolic process	0.000535799	2.36243e-07	84	1532	236	7166	0	0	YBL099W, YHR051W, YDR516C, YDR481C, YJR133W, YGL226W, YNR034W, YJR069C, YBR127C, YMR315W, YOL071W, YHR216W, YBR145W, YMR120C, YOR163W, YNL200C, YNL141W, YCR012W, YKL141W, YCL050C, YLR164W, YJR025C, YJL121C, YDR377W, YGL234W, YLR134W, YIL033C, YER070W, YMR205C, YNL052W, YMR323W, YMR217W, YEL024W, YLR420W, YNL220W, YBL039C, YGL037C, YPR020W, YGR240C, YPR191W, YDR454C, YOL059W, YCL040W, YNL138W, YDR…
GO:0006091	generation of precursor metabolites and energy	0.000554767	2.44606e-07	73	1532	197	7166	0	0	YOL008W, YDR099W, YHR051W, YDR516C, YGL226W, YOR142W, YBL021C, YMR081C, YGL018C, YOL071W, YKR058W, YIL125W, YBR145W, YNL037C, YJL200C, YNR050C, YCR012W, YFR049W, YKL141W, YHR047C, YLR164W, YMR002W, YAL054C, YER177W, YMR030W, YLR304C, YGL256W, YLR134W, YMR205C, YNL052W, YMR323W, YKL035W, YIR034C, YEL024W, YEL047C, YOR136W, YPL262W, YDR031W, YBR160W, YCR005C, YGR240C, YPR191W, YIL070C, YCL040W, YEL…
GO:0009123	nucleoside monophosphate metabolic process	0.000554842	2.44639e-07	57	1532	142	7166	0	0	YDR399W, YBL099W, YJR105W, YHR051W, YDR516C, YLR432W, YJR133W, YGL226W, YML022W, YBR127C, YOL071W, YML056C, YHR216W, YBL045C, YBR145W, YMR120C, YOR163W, YER178W, YNL141W, YBR039W, YOR393W, YCR012W, YGL187C, YKL141W, YLR164W, YDR377W, YGL234W, YPL078C, YKL016C, YHR144C, YMR300C, YLR134W, YMR205C, YNL052W, YMR323W, YMR217W, YKL148C, YOR074C, YML120C, YEL024W, YBR252W, YLR420W, YNL220W, YOR065W, YEL…
GO:0042273	ribosomal large subunit biogenesis	0.000788235	3.47546e-07	50	1532	120	7166	0	0	YHR197W, YCR072C, YEL054C, YMR290C, YJR067C, YDR418W, YJL177W, YIL148W, YPR016C, YHL001W, YGL031C, YJR055W, YOR272W, YGL099W, YKL009W, YLR075W, YJL122W, YGR103W, YOL080C, YFL002C, YFR001W, YDR091C, YNL061W, YLR009W, YDR083W, YKR060W, YPL093W, YAL025C, YER126C, YLL008W, YHR088W, YEL026W, YNL002C, YNL260C, YPL220W, YGL135W, YKL172W, YER006W, YOR294W, YKL082C, YLR448W, YGR148C, YML073C, YOL127W, YKR…
GO:0019693	ribose phosphate metabolic process	0.00181898	8.02021e-07	65	1532	174	7166	0	0	YBL099W, YHR051W, YDR516C, YJR133W, YGL226W, YNR034W, YBR127C, YOL071W, YHR216W, YBR111C, YBR145W, YMR120C, YKR043C, YOR163W, YCR012W, YKL141W, YLR164W, YDR377W, YJL121C, YGL234W, YLR134W, YIL033C, YMR205C, YNL052W, YMR323W, YMR217W, YEL024W, YLR420W, YNL220W, YBL039C, YPR020W, YGR240C, YPR191W, YDR454C, YCL040W, YNL138W, YDR399W, YJR105W, YPR074C, YLR432W, YML022W, YML056C, YBL045C, YER178W, YBR…
GO:0009126	purine nucleoside monophosphate metabolic process	0.00193436	8.52891e-07	50	1532	123	7166	0	0	YDR399W, YBL099W, YJR105W, YHR051W, YDR516C, YLR432W, YJR133W, YGL226W, YML022W, YBR127C, YOL071W, YML056C, YHR216W, YBL045C, YBR145W, YMR120C, YOR163W, YER178W, YNL141W, YBR039W, YOR393W, YCR012W, YGL187C, YKL141W, YLR164W, YDR377W, YGL234W, YPL078C, YKL016C, YMR300C, YLR134W, YMR205C, YNL052W, YMR323W, YMR217W, YKL148C, YML120C, YEL024W, YNL220W, YOR065W, YFR033C, YFR053C, YPR020W, YGR240C, YPR…
GO:0009167	purine ribonucleoside monophosphate metabolic process	0.00193436	8.52891e-07	50	1532	123	7166	0	0	YDR399W, YBL099W, YJR105W, YHR051W, YDR516C, YLR432W, YJR133W, YGL226W, YML022W, YBR127C, YOL071W, YML056C, YHR216W, YBL045C, YBR145W, YMR120C, YOR163W, YER178W, YNL141W, YBR039W, YOR393W, YCR012W, YGL187C, YKL141W, YLR164W, YDR377W, YGL234W, YPL078C, YKL016C, YMR300C, YLR134W, YMR205C, YNL052W, YMR323W, YMR217W, YKL148C, YML120C, YEL024W, YNL220W, YOR065W, YFR033C, YFR053C, YPR020W, YGR240C, YPR…
GO:0042274	ribosomal small subunit biogenesis	0.00215178	9.48755e-07	57	1532	147	7166	0	0	YNL096C, YMR290C, YJR002W, YER102W, YDR339C, YDR064W, YPL239W, YNR054C, YBR247C, YOR310C, YNL306W, YLR167W, YLR441C, YNL147W, YMR093W, YLR186W, YJL010C, YGR103W, YGR214W, YML063W, YFR001W, YOR056C, YOR096W, YGR118W, YML026C, YOL010W, YKR060W, YML024W, YPL090C, YLR051C, YDR450W, YHR148W, YEL026W, YOR006C, YDR447C, YGR159C, YLR068W, YOR287C, YJR123W, YDR299W, YAL035W, YPR132W, YPR144C, YOR294W, YLR…
GO:0045333	cellular respiration	0.0027785	1.22509e-06	46	1532	111	7166	0	0	YOL008W, YBL030C, YHR051W, YKR046C, YGL226W, YNR001C, YOR142W, YBL021C, YMR081C, YGL018C, YOL071W, YBR026C, YJL209W, YIL125W, YBL045C, YNL037C, YJL200C, YNL117W, YDR487C, YFR049W, YGL187C, YKL141W, YJR120W, YLR164W, YMR002W, YMR030W, YLR304C, YKL085W, YNL052W, YKL148C, YML120C, YEL024W, YEL047C, YDR148C, YOR136W, YPL262W, YOR065W, YDR031W, YCR005C, YFR033C, YPR191W, YDR529C, YBR085W, YIL070C, YEL…
GO:0015980	energy derivation by oxidation of organic compounds	0.00290648	1.28152e-06	61	1532	162	7166	0	0	YOL008W, YMR311C, YDR099W, YBL030C, YFR003C, YHR051W, YKR046C, YGL226W, YNR001C, YOR142W, YBL021C, YMR081C, YGL018C, YOL071W, YBR026C, YJL209W, YKR058W, YIL125W, YBL045C, YBR145W, YNL037C, YJL200C, YNL117W, YDR487C, YFR049W, YGL187C, YIL057C, YKL141W, YJR120W, YHR047C, YLR164W, YMR002W, YAL054C, YER177W, YMR030W, YBL058W, YLR304C, YGL256W, YKL085W, YLR134W, YNL052W, YKL127W, YKL148C, YML120C, YKL…
GO:0002181	cytoplasmic translation	0.00317279	1.39894e-06	68	1532	187	7166	0	0	YER102W, YBR079C, YDR152W, YMR146C, YBL087C, YKL056C, YDR418W, YPR163C, YER117W, YCL037C, YGL031C, YLR167W, YDR172W, YML063W, YMR142C, YNL209W, YML024W, YPL090C, YMR260C, YNL002C, YDR447C, YHR203C, YPL220W, YAL035W, YPR041W, YAL036C, YLR192C, YLR448W, YGR148C, YGR173W, YKL006W, YGL103W, YEL054C, YNL096C, YNL069C, YDR064W, YDR429C, YDR328C, YIL148W, YJL177W, YHL001W, YLR441C, YNL301C, YIL018W, YLR…
GO:0009116	nucleoside metabolic process	0.00326398	1.43914e-06	60	1532	159	7166	0	0	YDR399W, YBL099W, YJR105W, YHR051W, YDR516C, YLR432W, YJR133W, YGL226W, YML022W, YBR127C, YOL071W, YML056C, YNL129W, YHR216W, YBL045C, YBR145W, YOR163W, YER178W, YBR039W, YOR393W, YCR012W, YMR278W, YGL187C, YKL141W, YCL050C, YLR164W, YDR377W, YPL078C, YLR017W, YKL016C, YMR300C, YLR134W, YMR205C, YNL052W, YMR323W, YMR217W, YKL148C, YML120C, YDR530C, YOR281C, YEL024W, YLR420W, YDR305C, YNL220W, YOR…
GO:0042254	ribosome biogenesis	0.00326473	1.43948e-06	144	1532	475	7166	0	0	YHR197W, YCR072C, YMR290C, YER102W, YDR339C, YGL029W, YDR418W, YGL031C, YBL026W, YLR167W, YJR055W, YNR053C, YJL010C, YOL080C, YML063W, YFL002C, YLR009W, YNL209W, YJL148W, YAL025C, YML024W, YLR051C, YHR089C, YLR196W, YER006W, YLR192C, YDR101C, YOR185C, YGR128C, YNL096C, YEL054C, YDR478W, YDR064W, YJR067C, YOR310C, YJL177W, YIL148W, YMR239C, YPR016C, YNR024W, YNL306W, YHL001W, YLR441C, YHR052W, YNL…
GO:0009084	glutamine family amino acid biosynthetic process	0.00371861	1.6396e-06	19	1532	31	7166	0	0	YOR130C, YLR017W, YNR001C, YLR438W, YJR109C, YER023W, YJL088W, YOL140W, YDR300C, YHR018C, YNL037C, YOL058W, YOR136W, YOR375C, YCR005C, YHR037W, YOR323C, YER069W, YMR062C
GO:0072350	tricarboxylic acid metabolic process	0.00371861	1.6396e-06	19	1532	31	7166	0	0	YLR304C, YKL085W, YNR001C, YOR142W, YKL148C, YOL071W, YIL125W, YNL037C, YDR148C, YOL058W, YOR136W, YPL262W, YJL200C, YCR005C, YNL117W, YFR049W, YKL141W, YLR164W, YLL041C
GO:0009161	ribonucleoside monophosphate metabolic process	0.00387141	1.70697e-06	54	1532	139	7166	0	0	YDR399W, YBL099W, YJR105W, YHR051W, YDR516C, YLR432W, YJR133W, YGL226W, YML022W, YBR127C, YOL071W, YML056C, YHR216W, YBL045C, YBR145W, YMR120C, YOR163W, YER178W, YNL141W, YBR039W, YOR393W, YCR012W, YGL187C, YKL141W, YLR164W, YDR377W, YGL234W, YPL078C, YKL016C, YMR300C, YLR134W, YMR205C, YNL052W, YMR323W, YMR217W, YKL148C, YML120C, YEL024W, YLR420W, YNL220W, YOR065W, YEL021W, YFR033C, YFR053C, YPR…
GO:0019637	organophosphate metabolic process	0.00390294	1.72087e-06	133	1532	433	7166	0	0	YHR051W, YJR133W, YBR127C, YOL071W, YBR111C, YMR120C, YOR163W, YMR006C, YNL141W, YCL050C, YJR025C, YDR377W, YDR072C, YLR134W, YIL033C, YER070W, YMR205C, YMR217W, YHR190W, YLR380W, YNL220W, YMR079W, YBL039C, YGL037C, YGR240C, YOL059W, YCL040W, YLR377C, YJR105W, YCL047C, YKL104C, YGR180C, YJL062W, YOL032W, YML056C, YBL045C, YPL117C, YIL124W, YBR039W, YIL039W, YPL057C, YNL334C, YJL026W, YDR434W, YHR…
GO:0009064	glutamine family amino acid metabolic process	0.00689722	3.0411e-06	30	1532	63	7166	0	0	YPR145W, YOR130C, YLR017W, YMR300C, YBR248C, YKL104C, YNR001C, YLR438W, YMR084W, YJR109C, YMR217W, YJL088W, YER023W, YOL140W, YGR124W, YPL111W, YDR300C, YHR018C, YNL037C, YOL058W, YOR136W, YKL211C, YOR375C, YBL039C, YCR005C, YHR037W, YOR323C, YNL334C, YER069W, YMR062C
GO:0000462	maturation of SSU-rRNA from tricistronic rRNA transcript (SSU-rRNA, 5.8S rRNA, LSU-rRNA)	0.00813965	3.58891e-06	44	1532	108	7166	0	0	YMR290C, YJR002W, YER102W, YDR339C, YDR064W, YNR054C, YBR247C, YOR310C, YNL306W, YLR441C, YMR093W, YLR186W, YGR103W, YJL010C, YGR214W, YML063W, YFR001W, YOR056C, YGR118W, YML026C, YOL010W, YKR060W, YPL090C, YLR051C, YDR450W, YEL026W, YLR068W, YOR287C, YDR299W, YAL035W, YPR132W, YPR144C, YOR294W, YLR192C, YNL207W, YKL099C, YOR119C, YER127W, YMR143W, YGR128C, YJL191W, YDR324C, YCL059C, YLL011W
GO:0006457	protein folding	0.00893289	3.93866e-06	46	1532	115	7166	0	0	YPL106C, YJR045C, YGR231C, YGR078C, YDR493W, YJL014W, YKL117W, YDR252W, YNL281W, YGL018C, YML094W, YJL117W, YHR057C, YCL045C, YNR028W, YIL142W, YOR027W, YNL007C, YOR265W, YLR216C, YJL111W, YDR212W, YML074C, YCR060W, YLL026W, YDR518W, YJL008C, YFL016C, YOR232W, YER048C, YNL209W, YLR449W, YOR020C, YNL064C, YPL240C, YML130C, YGL231C, YFR041C, YOR281C, YCL043C, YML048W, YER103W, YDR304C, YDR168W, YKL…

## Sheet: 3 process
GO analysis	Process; region 3 of histogram of physiological values of initiation rate (0.2 <=alpha_phys<0.3)
Aspect	P
P-value cutoff	0.01
Calculate FDR	Yes
Regulation links followed	Yes
Bonferroni correction	Yes
Uploaded gene list	sec3_alpha_gnames.dat
Annotation file	gene_association.sgd
Evidence codes used	ISM (1257), IEA (51184), IGI (5539), IEP (122), NAS (102), IBA (4982), IPI (3199), ND (3714), ISO (9), IC (1457), ISS (1909), ISA (314), IMP (13164), IDA (23598), RCA (6), TAS (479)
Unknown identifiers (96)	YAR047C YAR053W YAR070C YBL012C YBL073W YBR124W YBR232C YBR292C YCL041C YCL065W YCL076W YDR053W YDR187C YDR203W YDR250C YDR269C YDR271C YDR433W YDR442W YDR491C YDR543C YDR544C YEL059W YER097W YFL063W YFR056C YGL024W YGL042C YGL052W YGL074C YGL239C YGR051C YGR069W YGR137W YGR160W YGR164W YIL025C YIL058W YIL086C YIR040C YJL086C YJL135W YJL142C YJL150W YJL169W YJL175W YJR038C YJR071W YJR087W YJR157W…
GOID	TERM	CORRECTED_PVALUE	UNCORRECTED_PVALUE	NUM_LIST_ANNOTATIONS	LIST_SIZE	TOTAL_NUM_ANNOTATIONS	POPULATION_SIZE	FDR_RATE	EXPECTED_FALSE_POSITIVES	ANNOTATED_GENES
GO:XXXXXXX	unannotated	3.92967e-14	4.90596e-17	96	356	814	7166	0	0	YNL303W, YAR053W, YLR184W, YNL017C, YML090W, YGR160W, YOL118C, YJL142C, YCL041C, YOL050C, YNL324W, YBR124W, YJL169W, YJL150W, YLL020C, YDR269C, YIR040C, YML089C, YJR087W, YOR135C, YGL239C, YLR279W, YOR041C, YDR187C, YJR071W, YDR271C, YLL065W, YPR136C, YGL024W, YJL135W, YDR203W, YLR322W, YIL025C, YGR051C, YLR317W, YOL037C, YMR326C, YGL074C, YLR101C, YKR012C, YOL150C, YBR292C, YNL198C, YNL057W, YDR…
GO:0002181	cytoplasmic translation	2.95321e-11	3.68691e-14	38	356	187	7166	0	0	YOR312C, YLL045C, YOL120C, YJL190C, YOR234C, YNL178W, YLR029C, YGL147C, YMR194W, YHL033C, YGR027C, YKR057W, YPL131W, YLR048W, YPL081W, YDR500C, YLR367W, YLR340W, YBR031W, YIL069C, YJR145C, YLR185W, YPR102C, YGL030W, YHR141C, YOR293W, YPL143W, YGL076C, YOR063W, YPR043W, YMR230W, YER074W, YKL156W, YDR382W, YGR085C, YCR031C, YLR344W, YHR021C
GO:0046031	ADP metabolic process	1.81338e-05	2.26389e-08	13	356	39	7166	0	0	YDR226W, YBR196C, YHR174W, YJL052W, YLR044C, YAL038W, YJR009C, YKL152C, YGL253W, YMR111C, YGR254W, YOL086C, YKL060C
GO:0009135	purine nucleoside diphosphate metabolic process	2.56726e-05	3.20507e-08	13	356	40	7166	0	0	YDR226W, YBR196C, YHR174W, YJL052W, YLR044C, YAL038W, YJR009C, YKL152C, YGL253W, YMR111C, YGR254W, YOL086C, YKL060C
GO:0009179	purine ribonucleoside diphosphate metabolic process	2.56726e-05	3.20507e-08	13	356	40	7166	0	0	YDR226W, YBR196C, YHR174W, YJL052W, YLR044C, YAL038W, YJR009C, YKL152C, YGL253W, YMR111C, YGR254W, YOL086C, YKL060C
GO:0009185	ribonucleoside diphosphate metabolic process	2.56726e-05	3.20507e-08	13	356	40	7166	0	0	YDR226W, YBR196C, YHR174W, YJL052W, YLR044C, YAL038W, YJR009C, YKL152C, YGL253W, YMR111C, YGR254W, YOL086C, YKL060C
GO:0009132	nucleoside diphosphate metabolic process	6.81036e-05	8.50233e-08	13	356	43	7166	0	0	YDR226W, YBR196C, YHR174W, YJL052W, YLR044C, YAL038W, YJR009C, YKL152C, YGL253W, YMR111C, YGR254W, YOL086C, YKL060C
GO:0006096	glycolytic process	0.00112409	1.40336e-06	10	356	31	7166	0	0	YBR196C, YHR174W, YJL052W, YAL038W, YJR009C, YGL253W, YKL152C, YMR111C, YGR254W, YKL060C
GO:0006757	ATP generation from ADP	0.00112409	1.40336e-06	10	356	31	7166	0	0	YBR196C, YHR174W, YJL052W, YAL038W, YJR009C, YGL253W, YKL152C, YMR111C, YGR254W, YKL060C
GO:0046939	nucleotide phosphorylation	0.00149039	1.86067e-06	11	356	39	7166	0	0	YDR226W, YBR196C, YHR174W, YJL052W, YAL038W, YJR009C, YKL152C, YGL253W, YMR111C, YGR254W, YKL060C
GO:0006165	nucleoside diphosphate phosphorylation	0.0015636	1.95206e-06	10	356	32	7166	0	0	YBR196C, YHR174W, YJL052W, YAL038W, YJR009C, YGL253W, YKL152C, YMR111C, YGR254W, YKL060C
GO:0019362	pyridine nucleotide metabolic process	0.0022731	2.83783e-06	16	356	84	7166	0	0	YHR174W, YJL052W, YLR044C, YAL038W, YKL152C, YGL253W, YGR254W, YOL086C, YKL060C, YBR196C, YHR183W, YPL061W, YGR248W, YMR303C, YJR009C, YMR111C
GO:0046496	nicotinamide nucleotide metabolic process	0.0022731	2.83783e-06	16	356	84	7166	0	0	YHR174W, YJL052W, YLR044C, YAL038W, YKL152C, YGL253W, YGR254W, YOL086C, YKL060C, YBR196C, YHR183W, YPL061W, YGR248W, YMR303C, YJR009C, YMR111C
GO:0006090	pyruvate metabolic process	0.00329359	4.11185e-06	12	356	50	7166	0	0	YBR196C, YHR174W, YJL052W, YLR044C, YAL038W, YJR009C, YGL253W, YKL152C, YMR111C, YGR254W, YOL086C, YKL060C

## Sheet: 4 process
GO analysis	Process; region 4 of histogram of physiological values of initiation rate (alpha_phys>=0.3)
Aspect	P
P-value cutoff	0.01
Calculate FDR	Yes
Regulation links followed	Yes
Bonferroni correction	Yes
Uploaded gene list	sec4_alpha_gnames.dat
Annotation file	gene_association.sgd
Evidence codes used	ISM (1257), IEA (51184), IGI (5539), IEP (122), NAS (102), IBA (4982), IPI (3199), ND (3714), ISO (9), IC (1457), ISS (1909), ISA (314), IMP (13164), IDA (23598), RCA (6), TAS (479)
Unknown identifiers (59)	YAR075W YBL048W YBL070C YBL094C YBL096C YBL108W YBR113W YBR144C YBR178W YCL023C YCR049C YDR048C YDR112W YDR220C YDR521W YEL045C YGL177W YGL188C YGR228W YGR242W YGR265W YGR291C YIL028W YJL022W YJL064W YJL075C YJL182C YJR037W YJR162C YKL111C YKL131W YKL147C YKL223W YLL037W YLR140W YLR202C YLR217W YLR232W YLR255C YLR379W YLR428C YNL170W YNL296W YOL160W YOR024W YOR072W YOR139C YOR170W YOR218C YOR277C…
GOID	TERM	CORRECTED_PVALUE	UNCORRECTED_PVALUE	NUM_LIST_ANNOTATIONS	LIST_SIZE	TOTAL_NUM_ANNOTATIONS	POPULATION_SIZE	FDR_RATE	EXPECTED_FALSE_POSITIVES	ANNOTATED_GENES
GO:XXXXXXX	unannotated	1.91052e-15	3.89901e-18	59	163	777	7166	0	0	YPL251W, YLR379W, YBR178W, YPR092W, YKL147C, YLL037W, YPL044C, YGL177W, YBL096C, YBL094C, YKL111C, YOR024W, YGR242W, YJL182C, YPL102C, YLR217W, YBL048W, YAR075W, YPR130C, YPR177C, YLR428C, YOR170W, YPL136W, YCL023C, YDR048C, YKL223W, YIL028W, YEL045C, YDR521W, YPR087W, YGR291C, YCR049C, YJL064W, YGR228W, YJL075C, YNL170W, YBR144C, YDR112W, YGR265W, YLR202C, YOR072W, YBR113W, YGL188C, YOL160W, YJL…

## Sheet: 1 function
GO analysis	Function; region 1 of histogram of physiological values of initiation rate (alpha_phys<0.1)
Aspect	F
P-value cutoff	0.01
Calculate FDR	Yes
Regulation links followed	Yes
Bonferroni correction	Yes
Uploaded gene list	sec1_alpha_gnames.dat
Annotation file	gene_association.sgd
Evidence codes used	ISM (1257), IEA (51184), IGI (5539), IEP (122), NAS (102), IBA (4982), IPI (3199), ND (3714), ISO (9), IC (1457), ISS (1909), ISA (314), IMP (13164), IDA (23598), RCA (6), TAS (479)
Unknown identifiers (115)	YAL004W YAL019W-A YAL034C-B YAL045C YAR069C YBR012C YBR191W-A YBR209W YBR226C YCL007C YCL046W YCR018C-A YDR094W YDR095C YDR136C YDR199W YDR241W YDR290W YDR401W YDR426C YDR524C-A YDR537C YER066C-A YER088C-A YER091C-A YER119C-A YER133W-A YER147C-A YER148W-A YER172C-A YFL013W-A YFL019C YGL102C YGL165C YGL182C YGR022C YGR064W YGR114C YGR139W YGR182C YGR190C YGR269W YHR049C-A YHR069C-A YHR145C YHR212C…
GOID	TERM	CORRECTED_PVALUE	UNCORRECTED_PVALUE	NUM_LIST_ANNOTATIONS	LIST_SIZE	TOTAL_NUM_ANNOTATIONS	POPULATION_SIZE	FDR_RATE	EXPECTED_FALSE_POSITIVES	ANNOTATED_GENES
GO:0003824	catalytic activity	1.9085e-26	1.72872e-29	1398	3436	2446	7166	0	0	YKL168C, YPL189W, YPL095C, YKL203C, YHR119W, YDR140W, YIR035C, YMR238W, YHR033W, YPR121W, YFL030W, YGR275W, YER166W, YOL005C, YNL062C, YML057W, YGL236C, YJL081C, YLR362W, YHL014C, YHR001W-A, YNL292W, YOR303W, YGL257C, YGL175C, YHR115C, YAL015C, YGR177C, YBR163W, YML075C, YPL207W, YOR250C, YGL179C, YKL001C, YER152C, YDR430C, YOR109W, YLR467W, YLR229C, YKL162C, YKL126W, YGR093W, YMR223W, YPR001W, Y…
GO:0043565	sequence-specific DNA binding	1.08083e-25	9.79013e-29	223	3436	280	7166	0	0	YML113W, YPR009W, YPR019W, YLR014C, YBR267W, YGL096W, YEL009C, YPL248C, YAL051W, YIL131C, YKL222C, YER111C, YLR375W, YNL025C, YBR066C, YJL103C, YMR070W, YML007W, YFL036W, YMR168C, YDR206W, YBR123C, YBL005W, YIR018W, YHR124W, YPR065W, YPR022C, YGL013C, YPL230W, YGR099W, YGL209W, YOR380W, YNR063W, YJR147W, YLR103C, YIL101C, YDR303C, YLR266C, YER148W, YNL261W, YLR141W, YJL206C, YPL153C, YFL021W, YER…
GO:0043167	ion binding	3.52677e-25	3.19454e-28	965	3436	1609	7166	0	0	YKL168C, YNL242W, YDR135C, YLR035C, YKL203C, YJR089W, YBR297W, YBL098W, YNL204C, YBR001C, YHR033W, YHL050C, YKL222C, YLR143W, YGL244W, YLR277C, YLR375W, YER166W, YML057W, YIL044C, YCR027C, YGL236C, YPL203W, YPL104W, YOL138C, YMR004W, YLR362W, YHL014C, YHR204W, YCR092C, YNL272C, YDR196C, YPL217C, YOR303W, YHR192W, YHR115C, YBR163W, YNL155W, YPL207W, YJR078W, YOR250C, YPR031W, YGL179C, YKL001C, YHR…
GO:0003677	DNA binding	5.80383e-25	5.25709e-28	431	3436	628	7166	0	0	YBR223C, YNL139C, YER162C, YLR035C, YGL096W, YEL009C, YBR297W, YPL248C, YGR116W, YKL222C, YOR341W, YGL244W, YBL022C, YLR375W, YOL005C, YBL008W, YNL025C, YBR066C, YJL103C, YLR032W, YCR092C, YNL215W, YPR190C, YGL249W, YGL175C, YAL015C, YDR206W, YBR163W, YBR123C, YGR071C, YLR403W, YMR153W, YER064C, YGR229C, YPR065W, YPR022C, YGL013C, YGR099W, YGL209W, YOR380W, YEL055C, YLR266C, YER148W, YNL261W, YJL…
GO:0001071	nucleic acid binding transcription factor activity	2.14285e-22	1.94098e-25	172	3436	209	7166	0	0	YPR009W, YLR014C, YEL009C, YBR297W, YPL248C, YGR116W, YAL051W, YIL131C, YKL222C, YER111C, YMR172W, YBR279W, YJL103C, YMR070W, YMR270C, YDR145W, YML007W, YMR168C, YBR123C, YBL005W, YLR403W, YMR236W, YIR018W, YDR448W, YHR124W, YPR065W, YGL013C, YGL209W, YOR380W, YNR063W, YJR147W, YIL101C, YDR303C, YLR266C, YER148W, YLR141W, YJL206C, YFL021W, YML015C, YKR099W, YBL066C, YGL112C, YOR338W, YIL130W, YDR…
GO:0003700	transcription factor activity, sequence-specific DNA binding	2.14285e-22	1.94098e-25	172	3436	209	7166	0	0	YPR009W, YLR014C, YEL009C, YBR297W, YPL248C, YGR116W, YAL051W, YIL131C, YKL222C, YER111C, YMR172W, YBR279W, YJL103C, YMR070W, YMR270C, YDR145W, YML007W, YMR168C, YBR123C, YBL005W, YLR403W, YMR236W, YIR018W, YDR448W, YHR124W, YPR065W, YGL013C, YGL209W, YOR380W, YNR063W, YJR147W, YIL101C, YDR303C, YLR266C, YER148W, YLR141W, YJL206C, YFL021W, YML015C, YKR099W, YBL066C, YGL112C, YOR338W, YIL130W, YDR…
GO:0000981	RNA polymerase II transcription factor activity, sequence-specific DNA binding	1.15048e-18	1.0421e-21	131	3436	155	7166	0	0	YPR009W, YLR014C, YEL009C, YBR297W, YPL248C, YAL051W, YIL131C, YKL222C, YER111C, YMR172W, YBR279W, YJL103C, YMR070W, YDR145W, YMR168C, YBL005W, YLR403W, YMR236W, YIR018W, YPR065W, YGL013C, YGL209W, YOR380W, YNR063W, YIL101C, YDR303C, YLR266C, YER148W, YJL206C, YFL021W, YML015C, YKR099W, YBL066C, YGL112C, YDR207C, YIL130W, YDR421W, YFL031W, YMR164C, YHR178W, YHR006W, YDR167W, YGL162W, YGL166W, YDR…
GO:0016773	phosphotransferase activity, alcohol group as acceptor	1.40124e-18	1.26924e-21	158	3436	196	7166	0	0	YKL168C, YJL095W, YKL203C, YPL188W, YNL307C, YDR466W, YOL113W, YLR305C, YGL119W, YBR020W, YPL031C, YKL101W, YKL166C, YFL053W, YFL033C, YDR315C, YJL057C, YPR054W, YMR104C, YEL041W, YDR422C, YPL203W, YLR362W, YPR111W, YDR196C, YOL055C, YNL020C, YOR351C, YOL045W, YLR096W, YIL095W, YLR260W, YPL204W, YOR250C, YPL026C, YGL179C, YMR291W, YKL001C, YLR345W, YPL140C, YKL126W, YKL025C, YNR047W, YPL042C, YPL…
GO:0005524	ATP binding	2.37001e-18	2.14675e-21	435	3436	666	7166	0	0	YKL168C, YDR135C, YLR035C, YKL203C, YOR153W, YKL166C, YHR033W, YHL050C, YLR143W, YOR011W, YBR084W, YBL022C, YER166W, YMR104C, YEL041W, YPL203W, YPL104W, YLR362W, YHL014C, YLR032W, YPR111W, YCR092C, YDR196C, YPL217C, YOR326W, YOR303W, YNL020C, YOR351C, YOL045W, YLR096W, YLR260W, YOR250C, YGL179C, YKL194C, YKL001C, YLR345W, YPL140C, YLR467W, YNL132W, YLR361C, YPL058C, YKL126W, YCR011C, YPL042C, YNL…
GO:0032559	adenyl ribonucleotide binding	3.68181e-18	3.33497e-21	435	3436	667	7166	0	0	YKL168C, YDR135C, YLR035C, YKL203C, YOR153W, YKL166C, YHR033W, YHL050C, YLR143W, YOR011W, YBR084W, YBL022C, YER166W, YMR104C, YEL041W, YPL203W, YPL104W, YLR362W, YHL014C, YLR032W, YPR111W, YCR092C, YDR196C, YPL217C, YOR326W, YOR303W, YNL020C, YOR351C, YOL045W, YLR096W, YLR260W, YOR250C, YGL179C, YKL194C, YKL001C, YLR345W, YPL140C, YLR467W, YNL132W, YLR361C, YPL058C, YKL126W, YCR011C, YPL042C, YNL…
GO:0030554	adenyl nucleotide binding	4.41421e-18	3.99838e-21	437	3436	671	7166	0	0	YKL168C, YDR135C, YLR035C, YKL203C, YOR153W, YKL166C, YHR033W, YHL050C, YLR143W, YOR011W, YBR084W, YBL022C, YER166W, YMR104C, YEL041W, YPL203W, YPL104W, YLR362W, YHL014C, YLR032W, YPR111W, YIL115C, YCR092C, YDR196C, YPL217C, YOR326W, YOR303W, YNL020C, YOR351C, YOL045W, YLR096W, YLR260W, YOR250C, YGL179C, YKL194C, YKL001C, YLR345W, YPL140C, YLR467W, YNL132W, YLR361C, YPL058C, YKL126W, YCR011C, YPL…
GO:1990837	sequence-specific double-stranded DNA binding	3.04862e-17	2.76143e-20	143	3436	176	7166	0	0	YML113W, YPR019W, YLR014C, YEL009C, YPL248C, YAL051W, YIL131C, YKL222C, YER111C, YNL025C, YJL103C, YMR070W, YFL036W, YMR168C, YBR123C, YBL005W, YPR065W, YGL013C, YGL209W, YLR103C, YIL101C, YDR303C, YLR266C, YER148W, YNL261W, YLR141W, YJL206C, YPL153C, YFL021W, YER164W, YKR099W, YOR290C, YDR207C, YIL130W, YMR094W, YFL031W, YOR140W, YHR006W, YJL076W, YGR047C, YLL004W, YOR110W, YGL025C, YGL201C, YGL…
GO:0043168	anion binding	3.99735e-17	3.62079e-20	600	3436	975	7166	0	0	YKL168C, YNL242W, YDR135C, YLR035C, YKL203C, YBL098W, YHR033W, YHL050C, YLR143W, YGL244W, YER166W, YCR027C, YGL236C, YPL203W, YPL104W, YMR004W, YLR362W, YHL014C, YCR092C, YNL272C, YDR196C, YPL217C, YOR303W, YPL207W, YOR250C, YGL179C, YKL001C, YHR112C, YER152C, YNR015W, YLR467W, YLR229C, YGR059W, YPL058C, YKL126W, YMR296C, YOR076C, YPL042C, YLR419W, YLR398C, YJR049C, YDR258C, YFR019W, YLR248W, YKR…
GO:0003690	double-stranded DNA binding	4.55427e-17	4.12524e-20	176	3436	228	7166	0	0	YBR223C, YML113W, YPR019W, YLR035C, YLR014C, YEL009C, YPL248C, YAL051W, YIL131C, YNL206C, YKL222C, YER111C, YBR073W, YNL025C, YJL103C, YMR070W, YCR092C, YFL036W, YGL175C, YMR168C, YBR123C, YBL005W, YPR065W, YGL013C, YPR175W, YGL209W, YLR103C, YIL101C, YDR303C, YJR084W, YLR266C, YER148W, YNL261W, YLR141W, YJL206C, YPL153C, YFL021W, YER164W, YKR099W, YOR290C, YDR217C, YIL130W, YDR207C, YMR094W, YFL…
GO:0004672	protein kinase activity	1.07324e-16	9.7214e-20	117	3436	138	7166	0	0	YKL168C, YDR490C, YJL095W, YBL105C, YOR267C, YKL203C, YNL307C, YDR466W, YOL113W, YLR113W, YJL141C, YHR205W, YGL119W, YPL031C, YKL101W, YKL166C, YCR073C, YFL029C, YDR247W, YBR097W, YFL033C, YJL057C, YMR001C, YHR082C, YGR092W, YGR040W, YBR274W, YPR054W, YMR104C, YDR422C, YPL203W, YOL100W, YLR362W, YPR111W, YOR231W, YNL020C, YOR351C, YOL045W, YLR096W, YIL095W, YGL180W, YCL024W, YPL204W, YHR079C, YAL…
GO:0016301	kinase activity	4.60074e-16	4.16734e-19	173	3436	226	7166	0	0	YKL168C, YJL095W, YKL203C, YPL188W, YNL307C, YDR466W, YOL113W, YLR305C, YGL119W, YBR020W, YPL031C, YKL101W, YKL166C, YHR033W, YFL053W, YFL033C, YDR315C, YJL057C, YHR099W, YPR054W, YMR104C, YEL041W, YDR422C, YPL203W, YLR362W, YPR111W, YDR196C, YOL055C, YNL020C, YOR351C, YOL045W, YLR096W, YIL095W, YLR260W, YPL204W, YOR250C, YPL026C, YGL179C, YMR291W, YKL001C, YLR345W, YPL140C, YOL061W, YKL126W, YCR…
GO:0001882	nucleoside binding	6.90379e-16	6.25344e-19	482	3436	765	7166	0	0	YKL168C, YMR138W, YDR135C, YLR035C, YKL203C, YOR153W, YDR218C, YKL166C, YHR033W, YHL050C, YLR143W, YOR011W, YBR084W, YBL022C, YER166W, YMR104C, YCR027C, YEL041W, YPL203W, YPL104W, YLR362W, YHL014C, YLR032W, YPR111W, YCR092C, YDR196C, YPL217C, YOR326W, YOR303W, YNL020C, YOR351C, YOL045W, YLR096W, YLR260W, YOR250C, YGL179C, YKL194C, YKL001C, YLR345W, YPL140C, YLR467W, YLR229C, YGR059W, YNL132W, YLR…
GO:0032549	ribonucleoside binding	9.44632e-16	8.55645e-19	481	3436	764	7166	0	0	YKL168C, YMR138W, YDR135C, YLR035C, YKL203C, YOR153W, YDR218C, YKL166C, YHR033W, YHL050C, YLR143W, YOR011W, YBR084W, YBL022C, YER166W, YMR104C, YCR027C, YEL041W, YPL203W, YPL104W, YLR362W, YHL014C, YLR032W, YPR111W, YCR092C, YDR196C, YPL217C, YOR326W, YOR303W, YNL020C, YOR351C, YOL045W, YLR096W, YLR260W, YOR250C, YGL179C, YKL194C, YKL001C, YLR345W, YPL140C, YLR467W, YLR229C, YGR059W, YNL132W, YLR…
GO:0097367	carbohydrate derivative binding	1.00407e-15	9.09486e-19	494	3436	788	7166	0	0	YKL168C, YMR138W, YDR135C, YLR035C, YKL203C, YOR153W, YDR218C, YKL166C, YHR033W, YHL050C, YLR143W, YOR011W, YBR084W, YBL022C, YER166W, YMR104C, YCR027C, YEL041W, YPL203W, YPL104W, YLR362W, YHL014C, YLR032W, YPR111W, YCR092C, YDR196C, YPL217C, YOR326W, YOR303W, YNL020C, YOR351C, YOL045W, YLR096W, YLR260W, YPL207W, YOR250C, YGL179C, YKL194C, YKL001C, YLR345W, YPL140C, YLR467W, YLR229C, YGR059W, YNL…
GO:0032553	ribonucleotide binding	2.11522e-15	1.91596e-18	488	3436	779	7166	0	0	YKL168C, YMR138W, YDR135C, YLR035C, YKL203C, YOR153W, YDR218C, YKL166C, YHR033W, YHL050C, YLR143W, YOR011W, YBR084W, YBL022C, YER166W, YMR104C, YCR027C, YEL041W, YPL203W, YPL104W, YLR362W, YHL014C, YLR032W, YPR111W, YCR092C, YDR196C, YPL217C, YOR326W, YOR303W, YNL020C, YOR351C, YOL045W, YLR096W, YLR260W, YPL207W, YOR250C, YGL179C, YKL194C, YKL001C, YLR345W, YPL140C, YLR467W, YLR229C, YGR059W, YNL…
GO:0001883	purine nucleoside binding	2.40627e-15	2.17959e-18	478	3436	761	7166	0	0	YKL168C, YMR138W, YDR135C, YLR035C, YKL203C, YOR153W, YDR218C, YKL166C, YHR033W, YHL050C, YLR143W, YOR011W, YBR084W, YBL022C, YER166W, YMR104C, YCR027C, YEL041W, YPL203W, YPL104W, YLR362W, YHL014C, YLR032W, YPR111W, YCR092C, YDR196C, YPL217C, YOR326W, YOR303W, YNL020C, YOR351C, YOL045W, YLR096W, YLR260W, YOR250C, YGL179C, YKL194C, YKL001C, YLR345W, YPL140C, YLR467W, YLR229C, YGR059W, YNL132W, YLR…
GO:0032550	purine ribonucleoside binding	2.40627e-15	2.17959e-18	478	3436	761	7166	0	0	YKL168C, YMR138W, YDR135C, YLR035C, YKL203C, YOR153W, YDR218C, YKL166C, YHR033W, YHL050C, YLR143W, YOR011W, YBR084W, YBL022C, YER166W, YMR104C, YCR027C, YEL041W, YPL203W, YPL104W, YLR362W, YHL014C, YLR032W, YPR111W, YCR092C, YDR196C, YPL217C, YOR326W, YOR303W, YNL020C, YOR351C, YOL045W, YLR096W, YLR260W, YOR250C, YGL179C, YKL194C, YKL001C, YLR345W, YPL140C, YLR467W, YLR229C, YGR059W, YNL132W, YLR…
GO:0035639	purine ribonucleoside triphosphate binding	2.40627e-15	2.17959e-18	478	3436	761	7166	0	0	YKL168C, YMR138W, YDR135C, YLR035C, YKL203C, YOR153W, YDR218C, YKL166C, YHR033W, YHL050C, YLR143W, YOR011W, YBR084W, YBL022C, YER166W, YMR104C, YCR027C, YEL041W, YPL203W, YPL104W, YLR362W, YHL014C, YLR032W, YPR111W, YCR092C, YDR196C, YPL217C, YOR326W, YOR303W, YNL020C, YOR351C, YOL045W, YLR096W, YLR260W, YOR250C, YGL179C, YKL194C, YKL001C, YLR345W, YPL140C, YLR467W, YLR229C, YGR059W, YNL132W, YLR…
GO:0017076	purine nucleotide binding	2.89463e-15	2.62195e-18	481	3436	767	7166	0	0	YKL168C, YMR138W, YDR135C, YLR035C, YKL203C, YOR153W, YDR218C, YKL166C, YHR033W, YHL050C, YLR143W, YOR011W, YBR084W, YBL022C, YER166W, YMR104C, YCR027C, YEL041W, YPL203W, YPL104W, YLR362W, YHL014C, YLR032W, YPR111W, YIL115C, YCR092C, YDR196C, YPL217C, YOR326W, YOR303W, YNL020C, YOR351C, YOL045W, YLR096W, YLR260W, YOR250C, YGL179C, YKL194C, YKL001C, YLR345W, YPL140C, YLR467W, YLR229C, YGR059W, YNL…
GO:0032555	purine ribonucleotide binding	3.488e-15	3.15942e-18	478	3436	762	7166	0	0	YKL168C, YMR138W, YDR135C, YLR035C, YKL203C, YOR153W, YDR218C, YKL166C, YHR033W, YHL050C, YLR143W, YOR011W, YBR084W, YBL022C, YER166W, YMR104C, YCR027C, YEL041W, YPL203W, YPL104W, YLR362W, YHL014C, YLR032W, YPR111W, YCR092C, YDR196C, YPL217C, YOR326W, YOR303W, YNL020C, YOR351C, YOL045W, YLR096W, YLR260W, YOR250C, YGL179C, YKL194C, YKL001C, YLR345W, YPL140C, YLR467W, YLR229C, YGR059W, YNL132W, YLR…
GO:0004674	protein serine/threonine kinase activity	6.31918e-15	5.72389e-18	110	3436	131	7166	0	0	YKL168C, YDR490C, YJL095W, YBL105C, YOR267C, YKL203C, YNL307C, YDR466W, YOL113W, YLR113W, YJL141C, YHR205W, YPL031C, YKL101W, YKL166C, YCR073C, YFL029C, YDR247W, YBR097W, YFL033C, YJL057C, YMR001C, YHR082C, YGR092W, YGR040W, YBR274W, YPR054W, YMR104C, YDR422C, YPL203W, YOL100W, YLR362W, YPR111W, YOR231W, YNL020C, YOR351C, YOL045W, YLR096W, YIL095W, YGL180W, YCL024W, YPL204W, YHR079C, YAL017W, YPL…
GO:0001067	regulatory region nucleic acid binding	1.95877e-13	1.77425e-16	123	3436	154	7166	0	0	YML127W, YOR363C, YLR014C, YER040W, YMR228W, YEL009C, YPL190C, YLR228C, YPL248C, YAL051W, YIL131C, YBR240C, YKL222C, YIL056W, YER111C, YCR042C, YPL007C, YPL075W, YKL038W, YLL054C, YBL022C, YDR081C, YNL025C, YMR136W, YLR182W, YJL103C, YMR070W, YGL035C, YDR096W, YLR015W, YFL036W, YNL167C, YMR168C, YMR165C, YBR123C, YOR358W, YPR008W, YBL005W, YMR236W, YOR337W, YJL056C, YPR065W, YGL013C, YGL209W, YER…
GO:0005515	protein binding	2.56266e-13	2.32125e-16	506	3436	826	7166	0	0	YMR032W, YER059W, YLR429W, YDR388W, YKL203C, YOR181W, YJL204C, YLR319C, YKL005C, YMR237W, YLR148W, YIR012W, YPL248C, YKL205W, YGR116W, YBR057C, YBR289W, YMR028W, YGL244W, YER016W, YJL090C, YPL219W, YOL087C, YLL022C, YMR191W, YOL005C, YNR044W, YML057W, YBR279W, YJL081C, YOR106W, YOR057W, YLR362W, YNL199C, YOR178C, YMR270C, YOL018C, YOR326W, YOR351C, YNL155W, YDR130C, YIL084C, YPR031W, YMR198W, YLR…
GO:0017111	nucleoside-triphosphatase activity	3.30241e-13	2.99131e-16	280	3436	417	7166	0	0	YDR135C, YLR035C, YOR153W, YHL050C, YBR289W, YOR011W, YDR489W, YBL022C, YGR275W, YER166W, YCR027C, YJL081C, YHL014C, YLR032W, YPL217C, YOR326W, YMR198W, YLR467W, YLR229C, YPL058C, YOR076C, YCR011C, YLR419W, YMR299C, YKR024C, YLR398C, YIL048W, YDR258C, YOR290C, YOR092W, YFL049W, YKR086W, YBR142W, YEL077C, YNL014W, YER047C, YNL339C, YOR262W, YLR376C, YOL075C, YPL101W, YML133C, YPL270W, YPL119C, YPL…
GO:0000166	nucleotide binding	4.33983e-13	3.93101e-16	565	3436	938	7166	0	0	YKL168C, YDR135C, YLR035C, YKL203C, YBL098W, YHR033W, YHL050C, YLR143W, YER166W, YCR027C, YGL236C, YPL203W, YPL104W, YLR362W, YHL014C, YIL115C, YCR092C, YDR196C, YPL217C, YOR303W, YGL249W, YFR032C, YML075C, YPL207W, YOR250C, YGL179C, YKL001C, YNR015W, YLR467W, YLR229C, YGR059W, YPL058C, YEL055C, YKL126W, YOR076C, YPL042C, YLR419W, YLR398C, YJR049C, YDR258C, YFR019W, YLR248W, YKR086W, YHR102W, YEL…
GO:1901265	nucleoside phosphate binding	4.33983e-13	3.93101e-16	565	3436	938	7166	0	0	YKL168C, YDR135C, YLR035C, YKL203C, YBL098W, YHR033W, YHL050C, YLR143W, YER166W, YCR027C, YGL236C, YPL203W, YPL104W, YLR362W, YHL014C, YIL115C, YCR092C, YDR196C, YPL217C, YOR303W, YGL249W, YFR032C, YML075C, YPL207W, YOR250C, YGL179C, YKL001C, YNR015W, YLR467W, YLR229C, YGR059W, YPL058C, YEL055C, YKL126W, YOR076C, YPL042C, YLR419W, YLR398C, YJR049C, YDR258C, YFR019W, YLR248W, YKR086W, YHR102W, YEL…
GO:0000975	regulatory region DNA binding	5.61228e-13	5.08359e-16	121	3436	152	7166	0	0	YML127W, YOR363C, YLR014C, YER040W, YMR228W, YEL009C, YLR228C, YPL248C, YAL051W, YIL131C, YBR240C, YKL222C, YIL056W, YER111C, YCR042C, YPL007C, YPL075W, YKL038W, YLL054C, YBL022C, YDR081C, YNL025C, YMR136W, YLR182W, YJL103C, YMR070W, YGL035C, YDR096W, YLR015W, YFL036W, YNL167C, YMR168C, YMR165C, YBR123C, YOR358W, YPR008W, YBL005W, YMR236W, YOR337W, YJL056C, YPR065W, YGL013C, YGL209W, YER022W, YJL…
GO:0044212	transcription regulatory region DNA binding	5.61228e-13	5.08359e-16	121	3436	152	7166	0	0	YML127W, YOR363C, YLR014C, YER040W, YMR228W, YEL009C, YLR228C, YPL248C, YAL051W, YIL131C, YBR240C, YKL222C, YIL056W, YER111C, YCR042C, YPL007C, YPL075W, YKL038W, YLL054C, YBL022C, YDR081C, YNL025C, YMR136W, YLR182W, YJL103C, YMR070W, YGL035C, YDR096W, YLR015W, YFL036W, YNL167C, YMR168C, YMR165C, YBR123C, YOR358W, YPR008W, YBL005W, YMR236W, YOR337W, YJL056C, YPR065W, YGL013C, YGL209W, YER022W, YJL…
GO:0016787	hydrolase activity	7.47184e-13	6.76797e-16	637	3436	1076	7166	0	0	YPL095C, YDR135C, YLR035C, YBR001C, YMR238W, YHL050C, YBR289W, YPR121W, YNL217W, YLR277C, YOL042W, YGR275W, YER166W, YML057W, YCR027C, YMR087W, YJL081C, YHL014C, YNL085W, YHR204W, YPL217C, YKL212W, YDR331W, YGL175C, YAL015C, YDR206W, YBR163W, YIL084C, YNL099C, YDR430C, YOR109W, YLR467W, YLR229C, YPL058C, YOR040W, YJL126W, YOR076C, YMR223W, YLR419W, YKR053C, YLR398C, YLR059C, YGL190C, YDR258C, YOR…
GO:0036094	small molecule binding	8.44783e-13	7.65202e-16	584	3436	976	7166	0	0	YKL168C, YDR135C, YLR035C, YKL203C, YBL098W, YHR033W, YHL050C, YLR143W, YGL244W, YER166W, YCR027C, YGL236C, YPL203W, YPL104W, YLR362W, YHL014C, YIL115C, YCR092C, YDR196C, YPL217C, YOR303W, YGL249W, YFR032C, YML075C, YPL207W, YOR250C, YGL179C, YKL001C, YNR015W, YLR467W, YLR229C, YGR059W, YPL058C, YEL055C, YKL126W, YOR076C, YPL042C, YLR419W, YLR398C, YJR049C, YDR258C, YFR019W, YLR248W, YKR086W, YHR…
GO:0016887	ATPase activity	2.87546e-12	2.60459e-15	207	3436	295	7166	0	0	YML127W, YJL050W, YLR033W, YHL035C, YER013W, YDR135C, YPR019W, YLR035C, YOR153W, YFR013W, YKR103W, YGL119W, YBR186W, YBR289W, YGL171W, YBR073W, YOR011W, YMR089C, YLR424W, YDR243C, YBL022C, YGR275W, YER166W, YPR024W, YJL081C, YIL143C, YHL014C, YLR032W, YGR056W, YNL059C, YOL095C, YJL033W, YPL008W, YMR198W, YDR194C, YPL058C, YDR303C, YKL188C, YCR011C, YNR038W, YLR419W, YDR093W, YER164W, YKR024C, YOR…
GO:0000976	transcription regulatory region sequence-specific DNA binding	3.03769e-12	2.75153e-15	103	3436	126	7166	0	0	YOR363C, YLR014C, YER040W, YMR228W, YEL009C, YLR228C, YPL248C, YAL051W, YIL131C, YBR240C, YKL222C, YIL056W, YER111C, YPL007C, YPL075W, YKL038W, YLL054C, YDR081C, YNL025C, YMR136W, YLR182W, YJL103C, YMR070W, YGL035C, YDR096W, YFL036W, YNL167C, YMR168C, YBR123C, YOR358W, YPR008W, YBL005W, YJL056C, YPR065W, YGL013C, YGL209W, YER022W, YJL089W, YDR213W, YIL101C, YDR303C, YNL023C, YML027W, YLR266C, YER…
GO:0016740	transferase activity	3.12359e-12	2.82934e-15	561	3436	937	7166	0	0	YKL168C, YPL189W, YPL095C, YKL203C, YJR089W, YHR119W, YDR140W, YGR202C, YHR033W, YFL030W, YOL005C, YNL062C, YGR007W, YJL081C, YPL203W, YLR362W, YDR196C, YGL257C, YHR115C, YGR177C, YOR250C, YNL038W, YGL179C, YKL001C, YHR112C, YER152C, YBR003W, YEL055C, YKL162C, YKL126W, YMR296C, YPR001W, YPL042C, YDR459C, YGL131C, YNL029C, YJR049C, YPR131C, YFR019W, YLR248W, YGL066W, YLR005W, YJR036C, YHR102W, YCR…
GO:0016462	pyrophosphatase activity	2.75133e-11	2.49215e-14	287	3436	439	7166	0	0	YDR135C, YLR035C, YOR153W, YHL050C, YBR289W, YOR011W, YDR489W, YBL022C, YGR275W, YER166W, YCR027C, YJL081C, YHL014C, YLR032W, YPL217C, YOR326W, YMR198W, YLR467W, YLR229C, YPL058C, YOR076C, YCR011C, YLR419W, YMR299C, YKR024C, YLR398C, YIL048W, YDR258C, YOR290C, YOR092W, YFL049W, YKR086W, YBR142W, YEL077C, YNL014W, YER047C, YNL339C, YOR262W, YLR376C, YOL075C, YPL101W, YML133C, YPL270W, YPL119C, YPL…
GO:0016817	hydrolase activity, acting on acid anhydrides	2.75133e-11	2.49215e-14	287	3436	439	7166	0	0	YDR135C, YLR035C, YOR153W, YHL050C, YBR289W, YOR011W, YDR489W, YBL022C, YGR275W, YER166W, YCR027C, YJL081C, YHL014C, YLR032W, YPL217C, YOR326W, YMR198W, YLR467W, YLR229C, YPL058C, YOR076C, YCR011C, YLR419W, YMR299C, YKR024C, YLR398C, YIL048W, YDR258C, YOR290C, YOR092W, YFL049W, YKR086W, YBR142W, YEL077C, YNL014W, YER047C, YNL339C, YOR262W, YLR376C, YOL075C, YPL101W, YML133C, YPL270W, YPL119C, YPL…
GO:0016818	hydrolase activity, acting on acid anhydrides, in phosphorus-containing anhydrides	2.75133e-11	2.49215e-14	287	3436	439	7166	0	0	YDR135C, YLR035C, YOR153W, YHL050C, YBR289W, YOR011W, YDR489W, YBL022C, YGR275W, YER166W, YCR027C, YJL081C, YHL014C, YLR032W, YPL217C, YOR326W, YMR198W, YLR467W, YLR229C, YPL058C, YOR076C, YCR011C, YLR419W, YMR299C, YKR024C, YLR398C, YIL048W, YDR258C, YOR290C, YOR092W, YFL049W, YKR086W, YBR142W, YEL077C, YNL014W, YER047C, YNL339C, YOR262W, YLR376C, YOL075C, YPL101W, YML133C, YPL270W, YPL119C, YPL…
GO:0003682	chromatin binding	4.47701e-11	4.05526e-14	109	3436	138	7166	0	0	YNL068C, YDR295C, YBL079W, YER040W, YGL096W, YEL009C, YLR113W, YKL005C, YFR013W, YHL022C, YGR116W, YER173W, YLR085C, YIL131C, YOR144C, YKL018W, YOR341W, YCR042C, YDR180W, YJL194W, YBL008W, YBR279W, YMR136W, YLR272C, YJL081C, YNL021W, YDR145W, YGR056W, YML041C, YPL001W, YCR077C, YBR089C-A, YDR195W, YKR101W, YDR501W, YMR236W, YLR183C, YGL207W, YFR031C, YDR448W, YDR458C, YJR140C, YFR027W, YGR270W, Y…
GO:0008094	DNA-dependent ATPase activity	7.57964e-11	6.86561e-14	75	3436	87	7166	0	0	YML127W, YHL025W, YLR033W, YOR217W, YPR019W, YDR073W, YIL126W, YHL022C, YER173W, YMR033W, YJR052W, YBR289W, YBR073W, YOR191W, YGR275W, YPR034W, YJL081C, YNL088W, YIL143C, YLR032W, YNL218W, YGR056W, YNL059C, YOL095C, YLR321C, YLR276C, YPL008W, YNL250W, YOR141C, YDR303C, YER164W, YBR114W, YNR023W, YHR031C, YOR290C, YBL023C, YFL049W, YHR164C, YPL122C, YPL016W, YLR274W, YDR332W, YER171W, YJL176C, YLR…
GO:0004386	helicase activity	8.96337e-11	8.11899e-14	93	3436	114	7166	0	0	YJL050W, YER013W, YPR019W, YIL126W, YGL251C, YIR002C, YHL050C, YGL171W, YBR073W, YOR191W, YGR296W, YGL064C, YLR424W, YDR243C, YDR489W, YJL081C, YIL143C, YLR032W, YNL059C, YER176W, YGL120C, YGR005C, YOL095C, YJL033W, YFR038W, YLR276C, YPL008W, YDR194C, YNL250W, YLR467W, YOR141C, YLR103C, YLR466W, YGR271W, YPL283C, YNR038W, YLR419W, YER164W, YKR024C, YBR114W, YLR398C, YHR031C, YKL078W, YOR290C, YBL…
GO:0000982	transcription factor activity, RNA polymerase II core promoter proximal region sequence-specific binding	9.24797e-10	8.37678e-13	75	3436	89	7166	0	0	YDR423C, YOR363C, YLR014C, YLR228C, YPL248C, YAL051W, YIL131C, YKL222C, YER111C, YPL075W, YKL038W, YLL054C, YLR182W, YLR451W, YGL035C, YDR096W, YNL167C, YMR168C, YOR358W, YPR008W, YBL005W, YHL027W, YPR065W, YGL013C, YGL209W, YJL089W, YDR213W, YDR303C, YIL101C, YNL023C, YLR266C, YKR064W, YJL206C, YFL021W, YPL202C, YDR216W, YDR310C, YDR207C, YIL130W, YMR164C, YHR006W, YMR037C, YPL089C, YIL036W, YER…
GO:0000977	RNA polymerase II regulatory region sequence-specific DNA binding	4.51129e-09	4.08631e-12	82	3436	101	7166	0	0	YOR363C, YLR014C, YER040W, YEL009C, YLR228C, YPL248C, YAL051W, YIL131C, YBR240C, YKL222C, YIL056W, YER111C, YPL075W, YKL038W, YLL054C, YDR081C, YNL025C, YMR136W, YLR182W, YJL103C, YMR070W, YGL035C, YDR096W, YNL167C, YMR168C, YOR358W, YPR008W, YBL005W, YJL056C, YGL013C, YER022W, YGL209W, YJL089W, YDR213W, YIL101C, YDR303C, YNL023C, YML027W, YLR266C, YER148W, YJL206C, YFL021W, YPL202C, YDR216W, YNL…
GO:0008270	zinc ion binding	4.60041e-09	4.16704e-12	170	3436	245	7166	0	0	YPR009W, YLR014C, YGR184C, YBR267W, YOL033W, YKL005C, YBR297W, YPL248C, YAL061W, YKR029C, YAL051W, YKL222C, YOR341W, YMR089C, YLR388W, YDR313C, YOL138C, YJL103C, YLR032W, YPL103C, YMR168C, YHR115C, YNL155W, YBL005W, YLR245C, YOL066C, YLR417W, YDR448W, YPR031W, YPL015C, YPR022C, YML068W, YGL013C, YOR380W, YKL059C, YDR430C, YNL097C, YHR113W, YNR063W, YER116C, YDR303C, YIL137C, YMR223W, YLR266C, YJR…
GO:0042623	ATPase activity, coupled	1.10631e-08	1.00209e-11	155	3436	221	7166	0	0	YML127W, YJL050W, YLR033W, YHL035C, YER013W, YDR135C, YPR019W, YOR153W, YKR103W, YBR289W, YGL171W, YBR073W, YOR011W, YMR089C, YLR424W, YDR243C, YBL022C, YGR275W, YER166W, YPR024W, YJL081C, YIL143C, YLR032W, YGR056W, YNL059C, YOL095C, YJL033W, YPL008W, YDR194C, YPL058C, YDR303C, YKL188C, YCR011C, YNR038W, YLR419W, YDR093W, YER164W, YKR024C, YOR328W, YLR398C, YIL048W, YKL078W, YHR031C, YOR290C, YKR…
GO:0001012	RNA polymerase II regulatory region DNA binding	1.122e-08	1.0163e-11	84	3436	105	7166	0	0	YOR363C, YLR014C, YER040W, YEL009C, YLR228C, YPL248C, YAL051W, YIL131C, YBR240C, YKL222C, YIL056W, YER111C, YPL075W, YKL038W, YLL054C, YDR081C, YNL025C, YMR136W, YLR182W, YJL103C, YMR070W, YGL035C, YDR096W, YNL167C, YMR168C, YOR358W, YPR008W, YBL005W, YJL056C, YGL013C, YER022W, YGL209W, YJL089W, YDR213W, YIL101C, YDR303C, YNL023C, YML027W, YLR266C, YER148W, YJL206C, YFL021W, YPL202C, YDR216W, YNL…
GO:0098772	molecular function regulator	2.86603e-08	2.59604e-11	207	3436	313	7166	0	0	YGL240W, YER059W, YKR072C, YNL307C, YLR319C, YNL204C, YPR095C, YLR073C, YML097C, YBL106C, YJR053W, YJL090C, YPL219W, YOR014W, YIL044C, YNL025C, YER019C-A, YLR181C, YIL115C, YNL272C, YOR178C, YNL201C, YBR050C, YKL201C, YGR233C, YLR452C, YCR024C-A, YPR115W, YOR047C, YPL161C, YDR367W, YER021W, YOR070C, YDR214W, YBL060W, YGR280C, YPL152W, YLR347C, YER093C, YGL116W, YPR119W, YIL106W, YIL050W, YGR166W,…
GO:0005488	binding	2.90543e-08	2.63173e-11	1751	3436	3362	7166	0	0	YKL168C, YKL203C, YEL009C, YHR119W, YMR237W, YIR012W, YDR140W, YKL205W, YBR057C, YLR085C, YHR033W, YKL222C, YGL244W, YEL015W, YLR375W, YER166W, YOL005C, YNR044W, YNL062C, YML057W, YGL236C, YJL081C, YOL138C, YLR362W, YHL014C, YIL115C, YCR092C, YNL292W, YNL272C, YNL215W, YMR012W, YOR303W, YGL175C, YHR192W, YHR115C, YFR032C, YAL015C, YBR163W, YNL155W, YML075C, YDR501W, YDR130C, YPL207W, YOR250C, YPR…
GO:0000987	core promoter proximal region sequence-specific DNA binding	1.30536e-07	1.18239e-10	72	3436	89	7166	0	0	YOR363C, YLR014C, YER040W, YEL009C, YLR228C, YPL248C, YAL051W, YIL131C, YBR240C, YKL222C, YER111C, YPL075W, YKL038W, YLL054C, YDR081C, YLR182W, YMR070W, YGL035C, YDR096W, YNL167C, YMR168C, YOR358W, YPR008W, YBL005W, YPR065W, YGL013C, YGL209W, YDR213W, YJL089W, YDR303C, YIL101C, YLR266C, YJL206C, YPL202C, YDR216W, YDR310C, YDR207C, YIL130W, YOR140W, YOR295W, YHR006W, YMR037C, YPL177C, YER028C, YGR…
GO:0001159	core promoter proximal region DNA binding	1.30536e-07	1.18239e-10	72	3436	89	7166	0	0	YOR363C, YLR014C, YER040W, YEL009C, YLR228C, YPL248C, YAL051W, YIL131C, YBR240C, YKL222C, YER111C, YPL075W, YKL038W, YLL054C, YDR081C, YLR182W, YMR070W, YGL035C, YDR096W, YNL167C, YMR168C, YOR358W, YPR008W, YBL005W, YPR065W, YGL013C, YGL209W, YDR213W, YJL089W, YDR303C, YIL101C, YLR266C, YJL206C, YPL202C, YDR216W, YDR310C, YDR207C, YIL130W, YOR140W, YOR295W, YHR006W, YMR037C, YPL177C, YER028C, YGR…
GO:0000988	transcription factor activity, protein binding	1.72165e-07	1.55947e-10	113	3436	155	7166	0	0	YPR025C, YNL068C, YFL023W, YOR083W, YMR228W, YHR058C, YEL009C, YHL020C, YPL248C, YML098W, YGR116W, YBL093C, YIL056W, YCR084C, YPL139C, YGR186W, YCR042C, YPL007C, YGL244W, YKL038W, YGL181W, YDR223W, YBL008W, YBR279W, YLR182W, YCL010C, YKL058W, YIL143C, YOL004W, YNL199C, YGR252W, YNL167C, YMR165C, YBR123C, YOR372C, YNL039W, YLR403W, YGR005C, YNL229C, YIR023W, YPR133C, YPR070W, YDR448W, YLR223C, YOL…
GO:0000989	transcription factor activity, transcription factor binding	1.8082e-07	1.63786e-10	102	3436	137	7166	0	0	YNL068C, YFL023W, YOR083W, YHR058C, YEL009C, YHL020C, YPL248C, YML098W, YBL093C, YIL056W, YCR084C, YPL139C, YCR042C, YPL007C, YGL244W, YKL038W, YGL181W, YDR223W, YBL008W, YBR279W, YLR182W, YCL010C, YKL058W, YOL004W, YNL199C, YGR252W, YNL167C, YMR165C, YBR123C, YOR372C, YNL039W, YLR403W, YNL229C, YIR023W, YPR133C, YPR070W, YDR448W, YLR223C, YOL145C, YKL125W, YJR140C, YPR065W, YGR246C, YCR081W, YER…
GO:0000978	RNA polymerase II core promoter proximal region sequence-specific DNA binding	1.36814e-06	1.23926e-09	62	3436	76	7166	0	0	YDR216W, YOR363C, YLR014C, YER040W, YEL009C, YDR310C, YIL130W, YDR207C, YLR228C, YPL248C, YOR140W, YAL051W, YIL131C, YBR240C, YKL222C, YHR006W, YER111C, YPL075W, YKL038W, YLL054C, YDR081C, YPL177C, YLR182W, YER028C, YGR044C, YMR070W, YGL035C, YDR096W, YLR176C, YGL166W, YOR113W, YNL167C, YMR280C, YMR168C, YML099C, YOR358W, YPR008W, YLR256W, YBL005W, YKL015W, YPL128C, YPR199C, YER184C, YGL013C, YOR…
GO:0003678	DNA helicase activity	8.97288e-06	8.12761e-09	40	3436	45	7166	0	0	YHR031C, YPR019W, YBL023C, YHR164C, YGL251C, YDR545W, YPL122C, YIR002C, YNL339C, YLR274W, YGR296W, YDR489W, YER171W, YJL072C, YJL081C, YER190W, YIL143C, YLR032W, YGL201C, YML061C, YNL059C, YER176W, YMR190C, YPR204W, YOL095C, YLR276C, YPL008W, YKL017C, YDR291W, YNL250W, YLR467W, YMR284W, YOR141C, YEL032W, YLR103C, YJL092W, YLR466W, YMR106C, YGL150C, YPL283C
GO:0019899	enzyme binding	1.42942e-05	1.29477e-08	104	3436	147	7166	0	0	YKR021W, YER059W, YGL023C, YJR132W, YNL293W, YGR068C, YGL195W, YDR228C, YMR237W, YKL205W, YCR084C, YMR028W, YBL106C, YGL244W, YMR054W, YPL219W, YDR395W, YNL271C, YBR279W, YLR335W, YER008C, YLR127C, YML041C, YNL167C, YNR026C, YPL137C, YDR137W, YOR018W, YDR525W-A, YOR070C, YKR017C, YIL084C, YOR216C, YOL145C, YKL125W, YGR063C, YLR347C, YGR246C, YBR170C, YIL050W, YGL233W, YDR372C, YDR484W, YIL159W, Y…
GO:0046914	transition metal ion binding	5.06433e-05	4.58725e-08	190	3436	301	7166	0	0	YPR009W, YLR014C, YGR184C, YBR267W, YOL033W, YKL005C, YBR297W, YPL248C, YAL061W, YKR029C, YAL051W, YKL222C, YOR341W, YLL018C-A, YMR089C, YLR388W, YDR313C, YOL138C, YJL103C, YLR032W, YPL103C, YMR168C, YHR115C, YNL155W, YBL005W, YLR245C, YOL066C, YLR417W, YDR448W, YPR031W, YPL015C, YPR022C, YML068W, YGL013C, YOR380W, YKL059C, YDR430C, YNL097C, YJR097W, YHR113W, YNR063W, YER116C, YDR303C, YIL137C, Y…
GO:0019787	ubiquitin-like protein transferase activity	5.18257e-05	4.69436e-08	80	3436	109	7166	0	0	YGL240W, YDR265W, YDR131C, YGR184C, YNR069C, YJR089W, YER068W, YBR280C, YJR052W, YGL141W, YOR249C, YML023C, YML088W, YLR383W, YDR313C, YMR275C, YMR119W, YDR409W, YIL038C, YLR127C, YDR118W, YLR097C, YHR115C, YOL054W, YLR368W, YMR231W, YKR017C, YKL022C, YJL210W, YML068W, YKL010C, YIL030C, YOL034W, YER116C, YNL311C, YLR224W, YJL149W, YDR306C, YPR072W, YJR090C, YGL131C, YGR003W, YNL008C, YBR114W, YHR…
GO:0004842	ubiquitin-protein transferase activity	5.49321e-05	4.97573e-08	72	3436	96	7166	0	0	YGL240W, YDR265W, YDR131C, YGR184C, YNR069C, YJR089W, YER068W, YBR280C, YJR052W, YGL141W, YOR249C, YML088W, YDR313C, YMR275C, YMR119W, YIL038C, YLR127C, YDR118W, YLR097C, YHR115C, YOL054W, YLR368W, YMR231W, YKR017C, YKL022C, YJL210W, YML068W, YKL010C, YIL030C, YER116C, YNL311C, YLR224W, YDR306C, YJL149W, YPR072W, YJR090C, YGL131C, YGR003W, YNL008C, YBR114W, YHR166C, YLR007W, YMR026C, YLR207W, YDR…
GO:0030234	enzyme regulator activity	7.04731e-05	6.38343e-08	169	3436	264	7166	0	0	YGL240W, YER059W, YKR072C, YNL307C, YLR319C, YNL204C, YLR073C, YBL106C, YJR053W, YJL090C, YPL219W, YOR014W, YIL044C, YNL025C, YLR181C, YIL115C, YOR178C, YNL201C, YBR050C, YKL201C, YGR233C, YLR452C, YCR024C-A, YOR047C, YPL161C, YDR367W, YER021W, YOR070C, YDR214W, YGR280C, YPL152W, YER093C, YGL116W, YPR119W, YIL106W, YIL050W, YGR093W, YFR017C, YML101C, YBR007C, YJL157C, YHR031C, YGL190C, YDR217C, Y…
GO:0001077	transcriptional activator activity, RNA polymerase II core promoter proximal region sequence-specific binding	7.29126e-05	6.6044e-08	49	3436	60	7166	0	0	YDR423C, YOR363C, YLR014C, YIL130W, YLR228C, YPL248C, YMR164C, YAL051W, YIL131C, YKL222C, YHR006W, YER111C, YPL075W, YKL038W, YIL036W, YLR182W, YLR451W, YDR096W, YDR123C, YOR113W, YNL167C, YMR280C, YMR168C, YOR358W, YBL005W, YLR256W, YKL015W, YNL027W, YER045C, YPR199C, YER184C, YGL013C, YOR162C, YMR043W, YDR213W, YJL089W, YMR019W, YER109C, YKL112W, YPL133C, YDR034C, YBR083W, YIL101C, YMR021C, YGL…
GO:0001228	transcriptional activator activity, RNA polymerase II transcription regulatory region sequence-specific binding	9.61429e-05	8.7086e-08	54	3436	68	7166	0	0	YDR423C, YOR363C, YLR014C, YER040W, YIL130W, YLR228C, YPL248C, YMR164C, YAL051W, YIL131C, YKL222C, YHR006W, YER111C, YPL075W, YKL038W, YIL036W, YMR136W, YLR182W, YLR451W, YDR096W, YDR123C, YOR113W, YNL167C, YMR280C, YMR168C, YOR358W, YLR256W, YBL005W, YKL015W, YKL185W, YNL027W, YER045C, YPR199C, YER184C, YGL013C, YFL052W, YOR162C, YJL110C, YMR043W, YDR213W, YJL089W, YMR019W, YER109C, YKL112W, YPL…
GO:0046872	metal ion binding	0.00014775	1.33832e-07	465	3436	824	7166	0	0	YEL020C, YJR089W, YKL005C, YBR297W, YNL204C, YLR148W, YPL248C, YBR001C, YOR360C, YKL222C, YOR341W, YCL018W, YLR388W, YLR277C, YLR375W, YER166W, YML057W, YIL044C, YBR066C, YOL138C, YJL103C, YLR032W, YHR204W, YHR192W, YHR115C, YBR163W, YNL155W, YGR071C, YLR403W, YLR245C, YPL207W, YJR078W, YPR031W, YPL015C, YPR022C, YML068W, YGL013C, YBR003W, YIL106W, YGL209W, YOR380W, YKL059C, YDR430C, YJR097W, YOR…
GO:0043169	cation binding	0.000229727	2.08086e-07	468	3436	832	7166	0	0	YEL020C, YJR089W, YKL005C, YBR297W, YNL204C, YLR148W, YPL248C, YBR001C, YOR360C, YKL222C, YOR341W, YCL018W, YLR388W, YLR277C, YLR375W, YER166W, YML057W, YIL044C, YBR066C, YOL138C, YJL103C, YLR032W, YHR204W, YHR192W, YHR115C, YBR163W, YNL155W, YGR071C, YLR403W, YLR245C, YPL207W, YJR078W, YPR031W, YPL015C, YPR022C, YML068W, YGL013C, YBR003W, YIL106W, YGL209W, YOR380W, YKL059C, YDR430C, YJR097W, YOR…
GO:0016772	transferase activity, transferring phosphorus-containing groups	0.000802616	7.27007e-07	224	3436	372	7166	0	0	YKL168C, YJL095W, YKL203C, YPL188W, YNL307C, YDR466W, YOL113W, YLR305C, YHL012W, YGL119W, YBR020W, YPL031C, YGR202C, YKL101W, YKL166C, YHR033W, YFL053W, YFL033C, YOR341W, YDR315C, YJL057C, YHR099W, YPR054W, YOL005C, YMR104C, YGR007W, YEL041W, YDR422C, YPL203W, YLR362W, YPR111W, YPR190C, YPR113W, YDR196C, YFL036W, YOL055C, YNL020C, YOR116C, YOR351C, YOL045W, YGR046W, YLR096W, YIL095W, YLR260W, YDR…
GO:0005096	GTPase activator activity	0.0010603	9.60413e-07	44	3436	55	7166	0	0	YPL241C, YER155C, YGR100W, YNL293W, YNL204C, YOR127W, YGL164C, YMR055C, YDR389W, YOR134W, YBL106C, YJR053W, YBR140C, YOR107W, YDR309C, YGR057C, YGL181W, YHR061C, YPL115C, YIL044C, YPL249C, YPL070W, YMR192W, YFL047W, YLR452C, YNR026C, YPL161C, YOR349W, YOR370C, YJL044C, YPR088C, YOR070C, YKL092C, YFL027C, YJR138W, YCR067C, YER122C, YMR235C, YPR181C, YHR035W, YOL081W, YKL176C, YOL112W, YDR524C
GO:0030695	GTPase regulator activity	0.00140136	1.26935e-06	47	3436	60	7166	0	0	YPL241C, YER155C, YGR100W, YNL293W, YNL204C, YOR127W, YGL164C, YMR055C, YDR389W, YOR134W, YBL106C, YJR053W, YBR140C, YOR107W, YDR309C, YGR057C, YGL181W, YHR061C, YPL115C, YIL119C, YIL044C, YPL249C, YPL070W, YMR258C, YMR192W, YFL047W, YLR452C, YNR026C, YPL161C, YOR349W, YOR370C, YJL044C, YPR088C, YOR070C, YKL092C, YFL027C, YJR138W, YKR090W, YCR067C, YER122C, YMR235C, YPR181C, YHR035W, YOL081W, YOL…
GO:0015616	DNA translocase activity	0.00160852	1.45699e-06	27	3436	30	7166	0	0	YML127W, YHL025W, YLR357W, YLR033W, YNR023W, YOR290C, YKR008W, YDR073W, YIL126W, YFL049W, YGL163C, YMR033W, YLR321C, YBR289W, YPL016W, YBR073W, YGR275W, YPR034W, YOR304W, YJL176C, YDR303C, YIL143C, YFR037C, YHR056C, YCR052W, YMR091C, YGR056W
GO:0051020	GTPase binding	0.00197875	1.79235e-06	41	3436	51	7166	0	0	YGL023C, YJR074W, YJR132W, YGR100W, YNL293W, YOL078W, YMR237W, YKL205W, YLR330W, YAL002W, YMR055C, YBL106C, YGL198W, YDR309C, YDR395W, YNL271C, YHR061C, YPL249C, YLR335W, YER008C, YGL161C, YMR192W, YPL125W, YNR026C, YOR370C, YDR080W, YDR137W, YJL044C, YOR070C, YFL027C, YCR067C, YOR216C, YLR347C, YGL233W, YDR484W, YGR218W, YIL159W, YGL241W, YOR160W, YOL112W, YLR039C
GO:0005085	guanyl-nucleotide exchange factor activity	0.00439963	3.98517e-06	43	3436	55	7166	0	0	YER155C, YLR022C, YDR211W, YPR017C, YEL022W, YLR371W, YPR095C, YLR425W, YML097C, YER114C, YCL014W, YDR170C, YER087C-B, YGL124C, YPL070W, YNL297C, YER019C-A, YAL024C, YNL272C, YGR070W, YMR218C, YLR291C, YMR232W, YNR026C, YJR031C, YOR260W, YDR137W, YDR472W, YLR422W, YLR310C, YBL060W, YCR067C, YDR407C, YER093C, YLR347C, YBR131W, YAL041W, YGR166W, YCR038C, YCL027W, YGR083C, YDR477W, YLR039C

## Sheet: 2 function
GO analysis	Function; region 2 of histogram of physiological values of initiation rate (0.1 <=alpha_phys<0.2)
Aspect	F
P-value cutoff	0.01
Calculate FDR	Yes
Regulation links followed	Yes
Bonferroni correction	Yes
Uploaded gene list	sec2_alpha_gnames.dat
Annotation file	gene_association.sgd
Evidence codes used	ISM (1257), IEA (51184), IGI (5539), IEP (122), NAS (102), IBA (4982), IPI (3199), ND (3714), ISO (9), IC (1457), ISS (1909), ISA (314), IMP (13164), IDA (23598), RCA (6), TAS (479)
Unknown identifiers (156)	YAR060C YAR073W YBL053W YBL062W YBL083C YBR051W YBR064W YBR089W YBR099C YBR116C YBR174C YBR190W YBR224W YBR266C YBR277C YBR300C YCL022C YCR013C YCR064C YDR133C YDR149C YDR154C YDR193W YDR215C YDR230W YDR327W YDR340W YDR355C YDR360W YDR396W YDR413C YDR417C YDR445C YDR467C YDR526C YDR535C YEL010W YEL074W YER046W-A YER188W YFL032W YFR036W-A YGL041C YGL069C YGL072C YGL109W YGL132W YGL199C YGL214W YGL…
GOID	TERM	CORRECTED_PVALUE	UNCORRECTED_PVALUE	NUM_LIST_ANNOTATIONS	LIST_SIZE	TOTAL_NUM_ANNOTATIONS	POPULATION_SIZE	FDR_RATE	EXPECTED_FALSE_POSITIVES	ANNOTATED_GENES
GO:0016491	oxidoreductase activity	1.22426e-07	1.61087e-10	126	1532	353	7166	0	0	YLR205C, YLR056W, YHR008C, YHR007C, YGL160W, YFL057C, YBR052C, YHR051W, YGL226W, YBR159W, YML080W, YMR315W, YHR104W, YGL055W, YHR179W, YIL125W, YHR216W, YDR353W, YBR145W, YNL037C, YKR043C, YNR050C, YKL029C, YMR170C, YDR518W, YGR144W, YFR049W, YER069W, YHR039C, YPR167C, YKL141W, YKL069W, YGL012W, YER136W, YLR164W, YJR025C, YGL001C, YHR106W, YGL256W, YKL150W, YER070W, YMR226C, YNL052W, YDR302W, YML…
GO:0003824	catalytic activity	3.57219e-05	4.70025e-08	612	1532	2446	7166	0	0	YOL097C, YMR202W, YIL123W, YHR007C, YOR187W, YBR052C, YHR051W, YFR044C, YOL090W, YGR189C, YGR253C, YHR068W, YDR294C, YMR120C, YKL154W, YBR176W, YDR518W, YOL080C, YDR045C, YNL036W, YDR058C, YNL249C, YLR009W, YOR204W, YBL024W, YFR006W, YDR380W, YGL210W, YER006W, YIR034C, YIL075C, YEL047C, YOR286W, YKR066C, YEL027W, YGL037C, YPL273W, YCL040W, YJR045C, YHR043C, YDR328C, YKL104C, YDR190C, YMR305C, YBR…
GO:0008135	translation factor activity, RNA binding	0.000158878	2.0905e-07	31	1532	60	7166	0	0	YOL114C, YOR204W, YOR187W, YDR429C, YBR079C, YMR146C, YKL081W, YMR260C, YPR163C, YMR309C, YAL035W, YPR016C, YPR041W, YBR143C, YLR192C, YER025W, YJR007W, YOR133W, YLR249W, YDR172W, YDR385W, YHR038W, YJR014W, YPL048W, YBR118W, YIR038C, YNL244C, YDR091C, YGR054W, YOL139C, YKR026C
GO:0003729	mRNA binding	0.000336203	4.42373e-07	70	1532	189	7166	0	0	YNL016W, YHL034C, YBR079C, YPR163C, YCL037C, YMR061W, YHR104W, YDR037W, YHR216W, YDR172W, YOR362C, YJL010C, YER035W, YNL210W, YGL044C, YPR129W, YOR204W, YIL062C, YLR017W, YMR205C, YNL002C, YMR309C, YLR147C, YER006W, YKL204W, YOL149W, YIR034C, YNL069C, YGL245W, YLR244C, YLR432W, YOR310C, YML056C, YNL306W, YGR074W, YJL209W, YOR198C, YNL239W, YGL099W, YDR432W, YOR027W, YIL061C, YGR103W, YFR001W, YER…
GO:0044822	poly(A) RNA binding	0.00196247	2.5822e-06	70	1532	197	7166	0	0	YNL016W, YHL034C, YBR079C, YPR163C, YCL037C, YMR061W, YHR104W, YDR037W, YHR216W, YDR172W, YOR362C, YJL010C, YER035W, YNL210W, YGL044C, YPR129W, YOR204W, YIL062C, YLR017W, YMR205C, YNL002C, YMR309C, YLR147C, YER006W, YKL204W, YOL149W, YIR034C, YNL069C, YGL245W, YLR244C, YLR432W, YOR310C, YML056C, YNL306W, YGR074W, YJL209W, YOR198C, YNL239W, YGL099W, YDR432W, YOR027W, YIL061C, YGR103W, YFR001W, YER…
GO:0008238	exopeptidase activity	0.00536177	7.05496e-06	17	1532	28	7166	0	0	YBL091C, YNL239W, YMR297W, YLR244C, YKL103C, YJL172W, YGL203C, YKL157W, YFR044C, YLR299W, YFR006W, YBR139W, YNL045W, YDR415C, YHR047C, YHR132C, YBR286W
GO:0048037	cofactor binding	0.00563369	7.41275e-06	58	1532	159	7166	0	0	YOL008W, YBR052C, YGL026C, YCR004C, YML080W, YLR438W, YCL064C, YOR142W, YPL091W, YLR303W, YDR294C, YHR179W, YJR139C, YIL125W, YNL037C, YLL058W, YBL036C, YHR137W, YML086C, YLR089C, YKL029C, YCR053W, YCL017C, YLR290C, YER069W, YIL074C, YFR055W, YKL141W, YLR164W, YKL192C, YMR108W, YKL150W, YDR380W, YER081W, YLR134W, YGR175C, YKL148C, YGL148W, YHR208W, YOL140W, YBR035C, YGR019W, YFL018C, YJR148W, YCL…

## Sheet: 3 function
GO analysis	Function; region 3 of histogram of physiological values of initiation rate (0.2 <=alpha_phys<0.3)
Aspect	F
P-value cutoff	0.01
Calculate FDR	Yes
Regulation links followed	Yes
Bonferroni correction	Yes
Uploaded gene list	sec3_alpha_gnames.dat
Annotation file	gene_association.sgd
Evidence codes used	ISM (1257), IEA (51184), IGI (5539), IEP (122), NAS (102), IBA (4982), IPI (3199), ND (3714), ISO (9), IC (1457), ISS (1909), ISA (314), IMP (13164), IDA (23598), RCA (6), TAS (479)
Unknown identifiers (96)	YAR047C YAR053W YAR070C YBL012C YBL073W YBR124W YBR232C YBR292C YCL041C YCL065W YCL076W YDR053W YDR187C YDR203W YDR250C YDR269C YDR271C YDR433W YDR442W YDR491C YDR543C YDR544C YEL059W YER097W YFL063W YFR056C YGL024W YGL042C YGL052W YGL074C YGL239C YGR051C YGR069W YGR137W YGR160W YGR164W YIL025C YIL058W YIL086C YIR040C YJL086C YJL135W YJL142C YJL150W YJL169W YJL175W YJR038C YJR071W YJR087W YJR157W…
GOID	TERM	CORRECTED_PVALUE	UNCORRECTED_PVALUE	NUM_LIST_ANNOTATIONS	LIST_SIZE	TOTAL_NUM_ANNOTATIONS	POPULATION_SIZE	FDR_RATE	EXPECTED_FALSE_POSITIVES	ANNOTATED_GENES
GO:XXXXXXX	unannotated	1.10384e-14	4.90596e-17	96	356	814	7166	0	0	YNL303W, YAR053W, YLR184W, YNL017C, YML090W, YGR160W, YOL118C, YJL142C, YCL041C, YOL050C, YNL324W, YBR124W, YJL169W, YJL150W, YLL020C, YDR269C, YIR040C, YML089C, YJR087W, YOR135C, YGL239C, YLR279W, YOR041C, YDR187C, YJR071W, YDR271C, YLL065W, YPR136C, YGL024W, YJL135W, YDR203W, YLR322W, YIL025C, YGR051C, YLR317W, YOL037C, YMR326C, YGL074C, YLR101C, YKR012C, YOL150C, YBR292C, YNL198C, YNL057W, YDR…
GO:0003735	structural constituent of ribosome	1.3493e-12	5.99687e-15	44	356	234	7166	0	0	YOR312C, YLL045C, YNR037C, YOL120C, YJL190C, YOR234C, YNL178W, YLR029C, YGL147C, YMR194W, YHL033C, YGR027C, YKR057W, YPL131W, YPL013C, YLR048W, YPL081W, YDR500C, YLR367W, YLR340W, YGL123W, YBR031W, YIL069C, YNL122C, YJR145C, YLR185W, YPR102C, YGL030W, YOR293W, YHR141C, YPL143W, YGL076C, YGR215W, YOR063W, YPR043W, YMR230W, YKL138C, YER074W, YDR382W, YKL156W, YGR085C, YCR031C, YLR344W, YHR021C
GO:0005198	structural molecule activity	2.4593e-12	1.09302e-14	59	356	400	7166	0	0	YOR312C, YLL045C, YNR037C, YOL120C, YJL190C, YOR234C, YNL178W, YOR010C, YLR029C, YKL224C, YIL176C, YGL147C, YER011W, YMR194W, YIR041W, YHL033C, YGR027C, YKR057W, YPL131W, YPL013C, YLR048W, YPL081W, YDR500C, YDR086C, YHL046C, YLR367W, YLR340W, YKL164C, YJL158C, YBR031W, YGL123W, YKL042W, YLR461W, YIL069C, YNL122C, YJL223C, YLR185W, YJR145C, YPR102C, YEL049W, YGL030W, YOR293W, YHR141C, YPL143W, YGL…
GO:0005199	structural constituent of cell wall	0.000274629	1.22057e-06	12	356	45	7166	0	0	YLL064C, YOR010C, YKL224C, YIL176C, YHL046C, YER011W, YKL164C, YEL049W, YJL158C, YIR041W, YLR461W, YJL223C

## Sheet: 4 function
GO analysis	Function; region 4 of histogram of physiological values of initiation rate (alpha_phys>=0.3
Aspect	F
P-value cutoff	0.01
Calculate FDR	Yes
Regulation links followed	Yes
Bonferroni correction	Yes
Uploaded gene list	sec4_alpha_gnames.dat
Annotation file	gene_association.sgd
Evidence codes used	ISM (1257), IEA (51184), IGI (5539), IEP (122), NAS (102), IBA (4982), IPI (3199), ND (3714), ISO (9), IC (1457), ISS (1909), ISA (314), IMP (13164), IDA (23598), RCA (6), TAS (479)
Unknown identifiers (59)	YAR075W YBL048W YBL070C YBL094C YBL096C YBL108W YBR113W YBR144C YBR178W YCL023C YCR049C YDR048C YDR112W YDR220C YDR521W YEL045C YGL177W YGL188C YGR228W YGR242W YGR265W YGR291C YIL028W YJL022W YJL064W YJL075C YJL182C YJR037W YJR162C YKL111C YKL131W YKL147C YKL223W YLL037W YLR140W YLR202C YLR217W YLR232W YLR255C YLR379W YLR428C YNL170W YNL296W YOL160W YOR024W YOR072W YOR139C YOR170W YOR218C YOR277C…
GOID	TERM	CORRECTED_PVALUE	UNCORRECTED_PVALUE	NUM_LIST_ANNOTATIONS	LIST_SIZE	TOTAL_NUM_ANNOTATIONS	POPULATION_SIZE	FDR_RATE	EXPECTED_FALSE_POSITIVES	ANNOTATED_GENES
GO:XXXXXXX	unannotated	2.96325e-16	3.89901e-18	59	163	777	7166	0	0	YPL251W, YLR379W, YBR178W, YPR092W, YKL147C, YLL037W, YPL044C, YGL177W, YBL096C, YBL094C, YKL111C, YOR024W, YGR242W, YJL182C, YPL102C, YLR217W, YBL048W, YAR075W, YPR130C, YPR177C, YLR428C, YOR170W, YPL136W, YCL023C, YDR048C, YKL223W, YIL028W, YEL045C, YDR521W, YPR087W, YGR291C, YCR049C, YJL064W, YGR228W, YJL075C, YNL170W, YBR144C, YDR112W, YGR265W, YLR202C, YOR072W, YBR113W, YGL188C, YOL160W, YJL…
GO:0005199	structural constituent of cell wall	4.36284e-05	5.74058e-07	9	163	45	7166	0	0	YMR325W, YLL025W, YLR110C, YJL159W, YLR037C, YER150W, YDR542W, YBR301W, YGR294W
GO:0005198	structural molecule activity	0.000247618	3.25813e-06	25	163	400	7166	0	0	YLR325C, YKL180W, YMR325W, YLL025W, YKR094C, YOR167C, YLR110C, YJL136C, YJL159W, YPL198W, YJL189W, YBR301W, YGR294W, YNR022C, YHL015W, YOR182C, YBR189W, YER150W, YLR037C, YDR542W, YLR264W, YDR115W, YKL167C, YKL003C, YPR100W
GO:0003735	structural constituent of ribosome	0.00585102	7.69871e-05	16	163	234	7166	0	0	YLR325C, YKL180W, YNR022C, YKR094C, YOR167C, YHL015W, YOR182C, YBR189W, YJL136C, YPL198W, YLR264W, YJL189W, YDR115W, YKL167C, YKL003C, YPR100W
GO:0004866	endopeptidase inhibitor activity	0.00849232	0.000111741	3	163	5	7166	0.008	0.04	YHR138C, YLR178C, YNL015W
GO:0030414	peptidase inhibitor activity	0.00849232	0.000111741	3	163	5	7166	0.0067	0.04	YHR138C, YLR178C, YNL015W

## Sheet: 1 component
GO analysis	Component; region 1 of histogram of physiological values of initiation rate (alpha_phys<0.1)
Aspect	C
P-value cutoff	0.01
Calculate FDR	Yes
Regulation links followed	Yes
Bonferroni correction	Yes
Uploaded gene list	sec1_alpha_gnames.dat
Annotation file	gene_association.sgd
Evidence codes used	ISM (1257), IEA (51184), IGI (5539), IEP (122), NAS (102), IBA (4982), IPI (3199), ND (3714), ISO (9), IC (1457), ISS (1909), ISA (314), IMP (13164), IDA (23598), RCA (6), TAS (479)
Unknown identifiers (115)	YAL004W YAL019W-A YAL034C-B YAL045C YAR069C YBR012C YBR191W-A YBR209W YBR226C YCL007C YCL046W YCR018C-A YDR094W YDR095C YDR136C YDR199W YDR241W YDR290W YDR401W YDR426C YDR524C-A YDR537C YER066C-A YER088C-A YER091C-A YER119C-A YER133W-A YER147C-A YER148W-A YER172C-A YFL013W-A YFL019C YGL102C YGL165C YGL182C YGR022C YGR064W YGR114C YGR139W YGR182C YGR190C YGR269W YHR049C-A YHR069C-A YHR145C YHR212C…
GOID	TERM	CORRECTED_PVALUE	UNCORRECTED_PVALUE	NUM_LIST_ANNOTATIONS	LIST_SIZE	TOTAL_NUM_ANNOTATIONS	POPULATION_SIZE	FDR_RATE	EXPECTED_FALSE_POSITIVES	ANNOTATED_GENES
GO:0005623	cell	1.05442e-77	1.32966e-80	3115	3436	5864	7166	0	0	YDR140W, YMR238W, YPL139C, YDR275W, YEL015W, YNR044W, YNL062C, YCL048W, YGL236C, YJL081C, YHR194W, YHL014C, YFR052W, YCR092C, YGL257C, YHR192W, YHR115C, YGR177C, YBR163W, YBR129C, YML075C, YJL043W, YDR501W, YPL158C, YDR130C, YPL247C, YOR250C, YLR384C, YLR093C, YGR059W, YKR100C, YKL126W, YGR093W, YMR185W, YBR007C, YMR223W, YPR001W, YGL131C, YLR059C, YLL051C, YIL158W, YLR248W, YKR086W, YPR049C, YJL…
GO:0044464	cell part	2.2697e-77	2.86217e-80	3114	3436	5863	7166	0	0	YDR140W, YMR238W, YPL139C, YDR275W, YEL015W, YNR044W, YNL062C, YCL048W, YGL236C, YJL081C, YHR194W, YHL014C, YFR052W, YCR092C, YGL257C, YHR192W, YHR115C, YGR177C, YBR163W, YBR129C, YML075C, YJL043W, YDR501W, YPL158C, YDR130C, YPL247C, YOR250C, YLR384C, YLR093C, YGR059W, YKR100C, YKL126W, YGR093W, YMR185W, YBR007C, YMR223W, YPR001W, YGL131C, YLR059C, YLL051C, YIL158W, YLR248W, YKR086W, YPR049C, YJL…
GO:0043227	membrane-bounded organelle	5.49091e-65	6.92422e-68	2512	3436	4502	7166	0	0	YDR140W, YMR238W, YPL139C, YEL015W, YNL062C, YGL236C, YJL081C, YHR194W, YHL014C, YFR052W, YCR092C, YGL257C, YHR192W, YGR177C, YBR163W, YBR129C, YML075C, YJL043W, YDR501W, YDR130C, YPL247C, YOR250C, YLR384C, YLR093C, YGR093W, YMR223W, YPR001W, YGL131C, YLR059C, YLL051C, YIL158W, YKR086W, YPR049C, YJL005W, YCR036W, YAL002W, YCL031C, YPL170W, YJL076W, YNL236W, YDR414C, YCR068W, YPL236C, YDR322W, YPL…
GO:0005622	intracellular	1.40207e-64	1.76806e-67	3024	3436	5699	7166	0	0	YDR140W, YMR238W, YPL139C, YDR275W, YEL015W, YNL062C, YCL048W, YGL236C, YJL081C, YHR194W, YHL014C, YFR052W, YCR092C, YGL257C, YHR192W, YHR115C, YGR177C, YBR163W, YBR129C, YML075C, YJL043W, YDR501W, YDR130C, YPL247C, YOR250C, YLR384C, YLR093C, YGR059W, YKR100C, YKL126W, YGR093W, YMR185W, YMR223W, YPR001W, YGL131C, YLR059C, YLL051C, YIL158W, YLR248W, YKR086W, YPR049C, YJL005W, YCR036W, YAL002W, YCL…
GO:0044424	intracellular part	2.55607e-64	3.22329e-67	3017	3436	5683	7166	0	0	YDR140W, YMR238W, YPL139C, YDR275W, YEL015W, YNL062C, YCL048W, YGL236C, YJL081C, YHR194W, YHL014C, YFR052W, YCR092C, YGL257C, YHR192W, YHR115C, YGR177C, YBR163W, YBR129C, YML075C, YJL043W, YDR501W, YDR130C, YPL247C, YOR250C, YLR384C, YLR093C, YGR059W, YKR100C, YKL126W, YGR093W, YMR185W, YMR223W, YPR001W, YGL131C, YLR059C, YLL051C, YIL158W, YLR248W, YKR086W, YPR049C, YJL005W, YCR036W, YAL002W, YCL…
GO:0043226	organelle	1.89636e-61	2.39138e-64	2652	3436	4837	7166	0	0	YDR140W, YMR238W, YPL139C, YDR275W, YEL015W, YNL062C, YGL236C, YJL081C, YHR194W, YHL014C, YFR052W, YCR092C, YGL257C, YHR192W, YGR177C, YBR163W, YBR129C, YML075C, YJL043W, YDR501W, YDR130C, YPL247C, YOR250C, YLR384C, YLR093C, YGR059W, YGR093W, YMR223W, YPR001W, YGL131C, YLR059C, YLL051C, YIL158W, YKR086W, YPR049C, YJL005W, YCR036W, YAL002W, YCL031C, YPL170W, YJL076W, YNL236W, YDR309C, YDR414C, YCR…
GO:0043231	intracellular membrane-bounded organelle	2.27392e-61	2.86749e-64	2476	3436	4444	7166	0	0	YDR140W, YMR238W, YPL139C, YEL015W, YNL062C, YGL236C, YJL081C, YHR194W, YHL014C, YFR052W, YCR092C, YGL257C, YHR192W, YGR177C, YBR163W, YBR129C, YML075C, YJL043W, YDR501W, YDR130C, YPL247C, YOR250C, YLR384C, YLR093C, YGR093W, YMR223W, YPR001W, YGL131C, YLR059C, YLL051C, YIL158W, YKR086W, YPR049C, YJL005W, YCR036W, YAL002W, YCL031C, YJL076W, YNL236W, YDR414C, YCR068W, YPL236C, YDR322W, YPL270W, YPL…
GO:0043229	intracellular organelle	3.08971e-61	3.89622e-64	2651	3436	4836	7166	0	0	YDR140W, YMR238W, YPL139C, YDR275W, YEL015W, YNL062C, YGL236C, YJL081C, YHR194W, YHL014C, YFR052W, YCR092C, YGL257C, YHR192W, YGR177C, YBR163W, YBR129C, YML075C, YJL043W, YDR501W, YDR130C, YPL247C, YOR250C, YLR384C, YLR093C, YGR059W, YGR093W, YMR223W, YPR001W, YGL131C, YLR059C, YLL051C, YIL158W, YKR086W, YPR049C, YJL005W, YCR036W, YAL002W, YCL031C, YPL170W, YJL076W, YNL236W, YDR309C, YDR414C, YCR…
GO:0005634	nucleus	1.26821e-29	1.59926e-32	1406	3436	2438	7166	0	0	YKL168C, YKL203C, YEL009C, YHR119W, YDR140W, YKL205W, YBR057C, YLR085C, YKL222C, YPL139C, YGL244W, YEL015W, YLR375W, YGR275W, YOL005C, YNL062C, YJL081C, YHR194W, YFR052W, YIL115C, YCR092C, YNL292W, YNL215W, YGL175C, YAL015C, YOR047C, YNL155W, YML075C, YDR501W, YDR130C, YPL247C, YOR250C, YPR031W, YJL162C, YLR384C, YER152C, YLR467W, YLR229C, YGR093W, YMR223W, YER148W, YLR419W, YGL131C, YJR074W, YIL…
GO:0043234	protein complex	1.05004e-27	1.32414e-30	770	3436	1226	7166	0	0	YMR032W, YNL139C, YLR429W, YOR083W, YLR035C, YKL203C, YEL009C, YJR089W, YMR237W, YKL205W, YGR116W, YBR057C, YLR085C, YBR289W, YGL244W, YJL090C, YLR277C, YGR275W, YER166W, YGR238C, YBL008W, YJL081C, YOL138C, YFR052W, YIL115C, YCR092C, YHR001W-A, YNL215W, YMR270C, YDR196C, YOL018C, YMR012W, YDR130C, YOR250C, YNL038W, YDR416W, YLR384C, YGR099W, YLR093C, YBR170C, YGR059W, YGL219C, YBR065C, YOR098C, Y…
GO:0005694	chromosome	1.34683e-22	1.6984e-25	335	3436	473	7166	0	0	YNL139C, YLR035C, YGL096W, YEL009C, YJR089W, YHR119W, YGR116W, YLR085C, YPL269W, YBR289W, YPL139C, YGL244W, YJL090C, YLL022C, YHR099W, YDR489W, YBR279W, YBL008W, YJL081C, YPL203W, YLR381W, YLR032W, YCR092C, YNL215W, YGL249W, YDR206W, YDR501W, YDR130C, YLR183C, YIL084C, YPR065W, YGR099W, YIL106W, YGR042W, YGL092W, YMR076C, YNL261W, YGL131C, YLR045C, YMR219W, YDR217C, YMR094W, YMR263W, YIL122W, YLR…
GO:0044422	organelle part	4.43896e-21	5.59769e-24	1712	3436	3131	7166	0	0	YKL203C, YEL009C, YHR119W, YMR237W, YKL205W, YPR095C, YBR057C, YLR085C, YLL003W, YKL222C, YPL139C, YGL244W, YGR275W, YER166W, YOL005C, YJL081C, YHR194W, YOL138C, YIL115C, YCR092C, YHR001W-A, YNL215W, YGL257C, YHR192W, YGR177C, YER050C, YML075C, YDR501W, YDR130C, YHR017W, YOR250C, YPR031W, YLR093C, YDR430C, YOR109W, YLR229C, YGR059W, YMR223W, YER148W, YGL131C, YLL051C, YDR258C, YIL158W, YFR019W, Y…
GO:0044427	chromosomal part	4.6504e-21	5.86431e-24	308	3436	433	7166	0	0	YNL139C, YLR035C, YGL096W, YEL009C, YJR089W, YHR119W, YGR116W, YLR085C, YPL269W, YPL139C, YGL244W, YJL090C, YLL022C, YHR099W, YDR489W, YBR279W, YBL008W, YJL081C, YPL203W, YLR381W, YLR032W, YNL215W, YGL249W, YDR206W, YDR501W, YDR130C, YLR183C, YIL084C, YPR065W, YGR099W, YIL106W, YGR042W, YGL092W, YMR076C, YNL261W, YGL131C, YLR045C, YMR219W, YDR217C, YMR094W, YMR263W, YIL122W, YLR052W, YMR048W, YOR…
GO:0044446	intracellular organelle part	9.44799e-21	1.19142e-23	1708	3436	3126	7166	0	0	YKL203C, YEL009C, YHR119W, YMR237W, YKL205W, YPR095C, YBR057C, YLR085C, YLL003W, YKL222C, YPL139C, YGL244W, YGR275W, YER166W, YOL005C, YJL081C, YHR194W, YOL138C, YIL115C, YCR092C, YHR001W-A, YNL215W, YGL257C, YHR192W, YGR177C, YER050C, YML075C, YDR501W, YDR130C, YHR017W, YOR250C, YPR031W, YLR093C, YDR430C, YOR109W, YLR229C, YGR059W, YMR223W, YER148W, YGL131C, YLL051C, YDR258C, YIL158W, YFR019W, Y…
GO:0016020	membrane	2.48774e-18	3.13712e-21	1189	3436	2102	7166	0	0	YPL189W, YKL203C, YMR237W, YKL205W, YPR095C, YIR035C, YMR238W, YNR065C, YDR275W, YER166W, YNR044W, YCL048W, YHR194W, YOL138C, YIL115C, YHR001W-A, YGL257C, YHR192W, YFR032C, YOR047C, YGR177C, YML075C, YHR017W, YER185W, YLR093C, YOL103W, YOR109W, YLR229C, YGR059W, YKR100C, YKL126W, YLL051C, YIL158W, YFR019W, YOR092W, YPR049C, YJL005W, YCL005W, YAL002W, YGL145W, YPL170W, YJL183W, YDR309C, YNL161W, Y…
GO:0000228	nuclear chromosome	3.62888e-16	4.57614e-19	235	3436	328	7166	0	0	YKL033W, YPR019W, YLR035C, YGL096W, YEL009C, YJR089W, YKR029C, YLR085C, YPL269W, YBR289W, YPL139C, YER111C, YJL090C, YHR099W, YDR489W, YOR014W, YGL213C, YBL008W, YMR078C, YJL081C, YAL034W-A, YPL203W, YLR381W, YLR032W, YCR092C, YNL215W, YNL201C, YGL249W, YPL001W, YNL059C, YMR168C, YLR288C, YDR501W, YDR130C, YIR018W, YLR183C, YIL084C, YHR124W, YPL008W, YKL045W, YPR065W, YGR163W, YBL032W, YPR175W, Y…
GO:0044454	nuclear chromosome part	3.76081e-16	4.74251e-19	217	3436	298	7166	0	0	YKL033W, YPR019W, YLR035C, YGL096W, YEL009C, YJR089W, YKR029C, YLR085C, YPL269W, YPL139C, YER111C, YJL090C, YHR099W, YDR489W, YOR014W, YBL008W, YMR078C, YJL081C, YAL034W-A, YPL203W, YLR381W, YLR032W, YNL215W, YGL249W, YPL001W, YNL059C, YMR168C, YLR288C, YDR501W, YDR130C, YIR018W, YLR183C, YIL084C, YPL008W, YKL045W, YPR065W, YGR163W, YBL032W, YPR175W, YGR099W, YNL097C, YER116C, YLR103C, YIL101C, Y…
GO:0005737	cytoplasm	9.28505e-16	1.17088e-18	2445	3436	4734	7166	0	0	YDR140W, YMR238W, YPL139C, YEL015W, YNL062C, YCL048W, YGL236C, YHR194W, YHL014C, YFR052W, YCR092C, YGL257C, YHR192W, YHR115C, YGR177C, YBR163W, YBR129C, YML075C, YJL043W, YDR130C, YPL247C, YLR384C, YLR093C, YGR059W, YKL126W, YGR093W, YMR185W, YPR001W, YGL131C, YLR059C, YLL051C, YIL158W, YLR248W, YKR086W, YPR049C, YJL005W, YCR036W, YAL002W, YPL170W, YDR309C, YDR414C, YCR068W, YPL236C, YDR322W, YPL…
GO:0012505	endomembrane system	8.29684e-14	1.04626e-16	652	3436	1098	7166	0	0	YPL189W, YOR223W, YMR237W, YKL205W, YGR202C, YPR095C, YMR238W, YBL069W, YNR065C, YGR121C, YIL047C, YER166W, YIL044C, YMR004W, YHR204W, YIL115C, YNL272C, YDR196C, YOL158C, YOL018C, YKL212W, YGL257C, YDR331W, YHR192W, YGR177C, YPL221W, YML075C, YPL207W, YNL038W, YBR170C, YLR229C, YGL219C, YOR098C, YMR296C, YPL065W, YKR106W, YGL263W, YBL007C, YKR053C, YNL029C, YPL085W, YFR019W, YOR092W, YJL005W, YAL…
GO:0030427	site of polarized growth	3.17099e-13	3.99873e-16	197	3436	275	7166	0	0	YMR032W, YIR019C, YJL095W, YDR388W, YOR181W, YJL204C, YLR319C, YDR218C, YNL233W, YKL101W, YPL269W, YBL106C, YJR005W, YOR014W, YER166W, YLR190W, YGR238C, YHR023W, YPR111W, YNL272C, YOR326W, YNL020C, YPL221W, YIL095W, YPL242C, YPL158C, YPL204W, YBR040W, YBL060W, YOR353C, YGR229C, YPR188C, YOR264W, YBR023C, YPR119W, YIL106W, YPL140C, YJR076C, YLR229C, YGR059W, YGL233W, YFR012W, YKR100C, YKL126W, YCL…
GO:0005933	cellular bud	9.62562e-13	1.21382e-15	184	3436	255	7166	0	0	YMR032W, YIR019C, YJL095W, YJL204C, YLR319C, YDR218C, YNL233W, YKL101W, YPL269W, YBL106C, YJR005W, YOR014W, YER166W, YLR190W, YGR238C, YHR023W, YPR111W, YNL272C, YOL158C, YOR326W, YPL221W, YPL242C, YPL158C, YPL204W, YBL060W, YOR353C, YGR229C, YPR188C, YOR264W, YBR023C, YPR119W, YIL106W, YPL140C, YJR076C, YLR229C, YGR059W, YGL233W, YKR100C, YKL126W, YBR007C, YBL007C, YDR093W, YLR166C, YER118C, YGL…
GO:0005935	cellular bud neck	1.44982e-12	1.82827e-15	149	3436	198	7166	0	0	YMR032W, YIR019C, YJL095W, YJL204C, YLR319C, YDR218C, YNL233W, YKL101W, YPL269W, YBL106C, YJR005W, YOR014W, YER166W, YLR190W, YGR238C, YHR023W, YPR111W, YNL272C, YOR326W, YPL221W, YPL242C, YPL158C, YPL204W, YBL060W, YGR229C, YPR188C, YOR264W, YBR023C, YPR119W, YIL106W, YPL140C, YJR076C, YLR229C, YGR059W, YGL233W, YKL126W, YBL007C, YDR093W, YLR166C, YER118C, YGL190C, YHR149C, YER133W, YER032W, YDR…
GO:0044425	membrane part	6.03577e-11	7.61131e-14	951	3436	1705	7166	0	0	YNL242W, YPL189W, YOR223W, YOR100C, YDR135C, YKL203C, YLR297W, YKL205W, YIR035C, YMR238W, YHL050C, YBL069W, YNR065C, YGR121C, YDR275W, YIL047C, YER166W, YNR044W, YCR027C, YCL048W, YHR194W, YOL138C, YMR004W, YIL115C, YHR001W-A, YGR023W, YOL158C, YOL018C, YKL212W, YGL257C, YDR331W, YHR192W, YGR177C, YPL221W, YML075C, YER185W, YNL038W, YLR093C, YOL103W, YBR170C, YGL219C, YPL058C, YKR100C, YOR098C, Y…
GO:0031090	organelle membrane	1.23298e-10	1.55482e-13	582	3436	991	7166	0	0	YOR223W, YOR100C, YDR135C, YKL203C, YBL098W, YLR297W, YPR095C, YNL217W, YIL047C, YER166W, YHR194W, YOL138C, YIL115C, YHR001W-A, YOL158C, YOL018C, YKL212W, YGL257C, YML075C, YHR017W, YBR003W, YLR093C, YBR170C, YLR229C, YGL219C, YOR098C, YPL065W, YKR106W, YBL007C, YLL051C, YGL190C, YPL085W, YIL158W, YFR019W, YPR049C, YJL183W, YDR282C, YJR001W, YCR068W, YPL236C, YPL270W, YMR056C, YLR393W, YGL114W, Y…
GO:1990234	transferase complex	2.3236e-10	2.93014e-13	263	3436	402	7166	0	0	YGL240W, YER059W, YOR223W, YHR119W, YBR280C, YDR140W, YBR057C, YLR320W, YOR341W, YGL244W, YJL090C, YPL219W, YLL022C, YHR099W, YOL005C, YNL062C, YBR279W, YNL025C, YJL081C, YOR057W, YPR190C, YKL212W, YDR367W, YDR074W, YPR031W, YBR170C, YNL311C, YMR296C, YML101C, YMR223W, YER148W, YDR306C, YPR131C, YOR338W, YFR019W, YGL066W, YIL046W, YLR005W, YPR049C, YPL254W, YMR261C, YJL183W, YNL236W, YGL134W, YDR…
GO:0098588	bounding membrane of organelle	2.35107e-10	2.96479e-13	387	3436	627	7166	0	0	YHR028C, YDR135C, YKL203C, YGR004W, YBL098W, YLR148W, YDR497C, YLR297W, YPR095C, YNL217W, YDR119W, YJR005W, YIL047C, YER166W, YLR190W, YOR106W, YOL138C, YOL158C, YOL018C, YHL023C, YOR326W, YKL212W, YGL257C, YDR367W, YML075C, YLR260W, YHR017W, YLR093C, YBR170C, YLR229C, YGL219C, YLR268W, YPL065W, YKR106W, YCR011C, YLR039C, YER019W, YBL007C, YGR170W, YGL005C, YLL051C, YIL048W, YER113C, YGL190C, YPL…
GO:0044451	nucleoplasm part	4.04207e-10	5.09719e-13	181	3436	260	7166	0	0	YJR093C, YNL139C, YPR019W, YHR119W, YKR029C, YGR116W, YPL139C, YGL244W, YJL090C, YGL192W, YLL022C, YHR099W, YLR277C, YDR489W, YOL005C, YBR279W, YNL025C, YCL010C, YJL081C, YIL143C, YBL052C, YPR190C, YDR145W, YPL001W, YOR116C, YGR005C, YMR236W, YLR183C, YOR250C, YIL084C, YPR070W, YDR448W, YPR031W, YOL145C, YML062C, YHR167W, YKL059C, YNL097C, YPR068C, YLR103C, YMR223W, YER148W, YPL042C, YNL261W, YGL…
GO:0005654	nucleoplasm	9.28032e-10	1.17028e-12	201	3436	296	7166	0	0	YJR093C, YNL139C, YPR019W, YHR119W, YHL020C, YKR029C, YGR116W, YPL139C, YGL244W, YJL090C, YGL192W, YLL022C, YHR099W, YLR277C, YDR489W, YOL005C, YBR279W, YNL025C, YCL010C, YJL081C, YIL143C, YBL052C, YPR190C, YIL149C, YDR145W, YPL001W, YOR116C, YGR005C, YMR236W, YPL204W, YLR183C, YOR250C, YIL084C, YPR070W, YGR280C, YDR448W, YPR031W, YOL145C, YML062C, YHR167W, YKL059C, YNL097C, YPR068C, YLR103C, YHR…
GO:0032991	macromolecular complex	1.20153e-09	1.51517e-12	1246	3436	2310	7166	0	0	YKL203C, YEL009C, YHR119W, YMR237W, YIR012W, YDR140W, YKL205W, YBR057C, YLR085C, YKL222C, YPL139C, YGL244W, YEL015W, YGR275W, YER166W, YOL005C, YNL062C, YML057W, YJL081C, YOL138C, YFR052W, YIL115C, YCR092C, YHR001W-A, YNL215W, YMR012W, YOR303W, YER050C, YDR130C, YOR250C, YPR031W, YLR384C, YLR093C, YGR059W, YMR223W, YER148W, YGL131C, YPR131C, YFR019W, YGL066W, YFL049W, YKR086W, YPR049C, YAL002W, Y…
GO:0098805	whole membrane	2.24791e-09	2.83469e-12	347	3436	560	7166	0	0	YHR028C, YNL242W, YDR135C, YKL203C, YGR004W, YBL098W, YLR148W, YDR497C, YLR297W, YBL069W, YOL015W, YNL217W, YDR119W, YJR005W, YIL047C, YER166W, YLR190W, YOR106W, YOL138C, YOL158C, YOL018C, YHL023C, YOR326W, YKL212W, YGL257C, YML075C, YHR017W, YBR108W, YLR093C, YBR170C, YLR229C, YGL219C, YLR268W, YPL065W, YKR106W, YCR011C, YER019W, YBL007C, YGR170W, YLL051C, YIL048W, YGL190C, YPL085W, YIL158W, YFR…
GO:0005774	vacuolar membrane	6.46772e-09	8.15601e-12	193	3436	286	7166	0	0	YNL176C, YHR028C, YHL035C, YDR229W, YDR135C, YKL203C, YGR141W, YDR281C, YPL087W, YIL146C, YLR148W, YKR103W, YDR497C, YLR297W, YOL065C, YNL180C, YOR292C, YNL217W, YDR119W, YDR313C, YIL047C, YMR243C, YOR106W, YDR422C, YOL138C, YLR001C, YOL158C, YHL023C, YOR326W, YGL257C, YLR360W, YIL067C, YNL305C, YLR220W, YCR044C, YDR128W, YER093C, YLR386W, YGR163W, YBR241C, YKL124W, YFL062W, YLR093C, YLR229C, YKR…
GO:0044437	vacuolar part	1.05834e-08	1.3346e-11	197	3436	294	7166	0	0	YNL176C, YHR028C, YHL035C, YDR229W, YOR223W, YDR135C, YKL203C, YGR141W, YDR281C, YPL087W, YIL146C, YLR148W, YKR103W, YDR497C, YLR297W, YOL065C, YNL180C, YOR292C, YNL217W, YDR119W, YDR313C, YIL047C, YMR243C, YOR106W, YDR422C, YOL138C, YLR001C, YOL158C, YHL023C, YOR326W, YGL257C, YLR360W, YIL067C, YNL305C, YLR220W, YCR044C, YDR128W, YER093C, YLR386W, YGR163W, YBR241C, YKL124W, YFL062W, YLR093C, YLR…
GO:0016021	integral component of membrane	2.24954e-07	2.83675e-10	761	3436	1371	7166	0	0	YPL189W, YOR223W, YOR100C, YDR135C, YLR297W, YKL205W, YIR035C, YHL050C, YNR065C, YGR121C, YDR275W, YIL047C, YER166W, YHR194W, YIL115C, YHR001W-A, YGR023W, YOL158C, YOL018C, YKL212W, YGL257C, YDR331W, YHR192W, YGR177C, YPL221W, YML075C, YER185W, YNL038W, YLR093C, YOL103W, YBR170C, YGL219C, YPL058C, YKR100C, YOR098C, YMR296C, YKR106W, YDR459C, YGL263W, YKR053C, YNL029C, YLL051C, YML116W, YIL158W, Y…
GO:0000785	chromatin	4.13624e-07	5.21594e-10	125	3436	177	7166	0	0	YKL033W, YPL126W, YGL060W, YDR295C, YKL032C, YGL096W, YEL009C, YHR205W, YKR029C, YGR116W, YER173W, YOR005C, YLR085C, YPL139C, YER111C, YPR045C, YNL151C, YGL244W, YHR099W, YDR223W, YDR180W, YPR034W, YBL008W, YBR279W, YLR182W, YJL109C, YJL081C, YDR409W, YPL203W, YOL004W, YMR182C, YLR032W, YPR023C, YER147C, YNL021W, YNL215W, YMR176W, YML041C, YPL001W, YNL059C, YDR501W, YIR018W, YLR183C, YIL084C, YGL…
GO:0044428	nuclear part	8.96882e-07	1.131e-09	736	3436	1329	7166	0	0	YNL139C, YOR083W, YLR035C, YGL096W, YEL009C, YJR089W, YHR119W, YKL205W, YGR202C, YGR116W, YBR057C, YLR085C, YBR289W, YPL139C, YGL244W, YJL090C, YLR277C, YGR275W, YOL005C, YBL008W, YJL081C, YPL203W, YNL085W, YIL115C, YCR092C, YNL215W, YMR270C, YDR196C, YPL217C, YGL249W, YDR206W, YML075C, YDR501W, YDR130C, YOR250C, YIL084C, YPR031W, YDR416W, YGR099W, YBR170C, YLR229C, YEL055C, YBR065C, YOR098C, YMR…
GO:0071944	cell periphery	1.34787e-06	1.69971e-09	480	3436	833	7166	0	0	YMR032W, YLR429W, YDR388W, YKL203C, YGR004W, YOR181W, YJL204C, YOR153W, YLR319C, YDR218C, YDR497C, YMR238W, YML104C, YBL069W, YPL269W, YOR161C, YLR213C, YGR121C, YIR039C, YOR011W, YJR005W, YIL047C, YER166W, YNR044W, YCR027C, YCL048W, YGR023W, YOL158C, YGL257C, YNL020C, YOR047C, YLR096W, YGR149W, YER185W, YBR040W, YBR108W, YER067W, YBR023C, YOL103W, YOR109W, YLR229C, YGR059W, YER143W, YPL058C, YKR…
GO:0098687	chromosomal region	1.51977e-06	1.91648e-09	140	3436	205	7166	0	0	YNL139C, YJR089W, YHR119W, YIR002C, YPL269W, YOR144C, YLL022C, YOR014W, YBL008W, YML102W, YAL034W-A, YLR381W, YLR032W, YLR335W, YBL052C, YPL001W, YMR168C, YCR077C, YDR206W, YLR288C, YDR130C, YPL204W, YDR448W, YML062C, YBL032W, YGR099W, YIL106W, YGR042W, YGL092W, YER116C, YLR045C, YHR031C, YMR219W, YMR094W, YER133W, YLR052W, YOR060C, YJR112W, YMR247C, YLL004W, YML121W, YJL019W, YDR285W, YEL061C, Y…
GO:0031224	intrinsic component of membrane	1.66578e-06	2.1006e-09	786	3436	1431	7166	0	0	YPL189W, YOR223W, YOR100C, YDR135C, YLR297W, YKL205W, YIR035C, YMR238W, YHL050C, YNR065C, YGR121C, YDR275W, YIL047C, YER166W, YNR044W, YCL048W, YHR194W, YIL115C, YHR001W-A, YGR023W, YOL158C, YOL018C, YKL212W, YGL257C, YDR331W, YHR192W, YGR177C, YPL221W, YML075C, YER185W, YNL038W, YLR093C, YOL103W, YBR170C, YGL219C, YPL058C, YKR100C, YOR098C, YMR296C, YKR106W, YDR459C, YGL263W, YKR053C, YNL029C, Y…
GO:0031410	cytoplasmic vesicle	3.92091e-06	4.94441e-09	186	3436	288	7166	0	0	YKR021W, YJL204C, YMR237W, YLR148W, YDR425W, YBL069W, YLR073C, YNL264C, YJR005W, YKL135C, YDR313C, YER166W, YIL044C, YOR299W, YJL207C, YMR004W, YLR181C, YKR078W, YNL272C, YBL017C, YOL158C, YOL018C, YOR326W, YLR360W, YHL048W, YGR247W, YGL200C, YJR040W, YLR417W, YGR163W, YBR023C, YKL124W, YFL062W, YBL010C, YLR268W, YGR166W, YPL065W, YER005W, YKR106W, YGL263W, YBL007C, YGR170W, YIL048W, YER113C, YPL…
GO:0097708	intracellular vesicle	3.92091e-06	4.94441e-09	186	3436	288	7166	0	0	YKR021W, YJL204C, YMR237W, YLR148W, YDR425W, YBL069W, YLR073C, YNL264C, YJR005W, YKL135C, YDR313C, YER166W, YIL044C, YOR299W, YJL207C, YMR004W, YLR181C, YKR078W, YNL272C, YBL017C, YOL158C, YOL018C, YOR326W, YLR360W, YHL048W, YGR247W, YGL200C, YJR040W, YLR417W, YGR163W, YBR023C, YKL124W, YFL062W, YBL010C, YLR268W, YGR166W, YPL065W, YER005W, YKR106W, YGL263W, YBL007C, YGR170W, YIL048W, YER113C, YPL…
GO:0000329	fungal-type vacuole membrane	4.81566e-06	6.07271e-09	149	3436	223	7166	0	0	YHR028C, YHL035C, YDR229W, YDR135C, YKL203C, YGR141W, YPL087W, YLR148W, YKR103W, YDR497C, YLR297W, YOL065C, YNL180C, YNL217W, YDR119W, YDR313C, YIL047C, YMR243C, YOR106W, YOL138C, YLR001C, YHL023C, YOR326W, YGL257C, YLR360W, YLR220W, YCR044C, YDR128W, YLR386W, YGR163W, YBR241C, YFL062W, YLR093C, YLR229C, YCR011C, YBR293W, YDR387C, YMR160W, YLL051C, YGL190C, YFR019W, YCL069W, YEL017C-A, YNL125C, Y…
GO:0031982	vesicle	6.36139e-06	8.02193e-09	187	3436	291	7166	0	0	YKR021W, YJL204C, YMR237W, YLR148W, YDR425W, YBL069W, YLR073C, YNL264C, YJR005W, YKL135C, YDR313C, YER166W, YIL044C, YOR299W, YJL207C, YMR004W, YLR181C, YKR078W, YNL272C, YBL017C, YOL158C, YOL018C, YOR326W, YLR360W, YHL048W, YGR247W, YGL200C, YJR040W, YLR417W, YGR163W, YBR023C, YKL124W, YFL062W, YBL010C, YLR268W, YGR166W, YPL065W, YER005W, YKR106W, YGL263W, YBL007C, YGR170W, YIL048W, YER113C, YPL…
GO:0031981	nuclear lumen	6.52176e-06	8.22416e-09	522	3436	921	7166	0	0	YNL139C, YLR035C, YGL096W, YEL009C, YJR089W, YHR119W, YKL205W, YGR116W, YBR057C, YLR085C, YBR289W, YPL139C, YGL244W, YJL090C, YLR277C, YOL005C, YBL008W, YJL081C, YPL203W, YNL085W, YCR092C, YNL215W, YMR270C, YPL217C, YGL249W, YML075C, YDR501W, YDR130C, YOR250C, YIL084C, YPR031W, YGR099W, YEL055C, YMR223W, YER148W, YPL042C, YGL131C, YGL066W, YLR005W, YCL031C, YOR060C, YJR112W, YJL076W, YBR095C, YNL…
GO:0098852	lytic vacuole membrane	7.65401e-06	9.65196e-09	149	3436	224	7166	0	0	YHR028C, YHL035C, YDR229W, YDR135C, YKL203C, YGR141W, YPL087W, YLR148W, YKR103W, YDR497C, YLR297W, YOL065C, YNL180C, YNL217W, YDR119W, YDR313C, YIL047C, YMR243C, YOR106W, YOL138C, YLR001C, YHL023C, YOR326W, YGL257C, YLR360W, YLR220W, YCR044C, YDR128W, YLR386W, YGR163W, YBR241C, YFL062W, YLR093C, YLR229C, YCR011C, YBR293W, YDR387C, YMR160W, YLL051C, YGL190C, YFR019W, YCL069W, YEL017C-A, YNL125C, Y…
GO:0005938	cell cortex	9.05118e-06	1.14139e-08	120	3436	174	7166	0	0	YNL243W, YMR032W, YDR490C, YLR429W, YDR388W, YIL090W, YPL174C, YOR181W, YJL204C, YDR166C, YNL293W, YLR319C, YIL002C, YDR218C, YNL233W, YKL101W, YPL269W, YDR389W, YMR294W, YNL271C, YGL181W, YPL115C, YLR407W, YHR023W, YDR409W, YOL100W, YNL087W, YER008C, YLR404W, YBR183W, YNL020C, YML072C, YLR242C, YHR161C, YOR129C, YCL029C, YIR006C, YIL095W, YHR114W, YPL242C, YCL024W, YOR337W, YBR108W, YPR188C, YKL…
GO:0099568	cytoplasmic region	9.05118e-06	1.14139e-08	120	3436	174	7166	0	0	YNL243W, YMR032W, YDR490C, YLR429W, YDR388W, YIL090W, YPL174C, YOR181W, YJL204C, YDR166C, YNL293W, YLR319C, YIL002C, YDR218C, YNL233W, YKL101W, YPL269W, YDR389W, YMR294W, YNL271C, YGL181W, YPL115C, YLR407W, YHR023W, YDR409W, YOL100W, YNL087W, YER008C, YLR404W, YBR183W, YNL020C, YML072C, YLR242C, YHR161C, YOR129C, YCL029C, YIR006C, YIL095W, YHR114W, YPL242C, YCL024W, YOR337W, YBR108W, YPR188C, YKL…
GO:0000790	nuclear chromatin	1.02675e-05	1.29477e-08	104	3436	147	7166	0	0	YKL033W, YDR295C, YKL032C, YGL096W, YEL009C, YKR029C, YER173W, YOR005C, YLR085C, YPL139C, YER111C, YNL151C, YHR099W, YDR223W, YDR180W, YPR034W, YBL008W, YLR182W, YJL081C, YDR409W, YPL203W, YOL004W, YMR182C, YLR032W, YPR023C, YER147C, YNL021W, YNL215W, YMR176W, YML041C, YPL001W, YNL059C, YDR501W, YIR018W, YLR183C, YIL084C, YGL207W, YLR223C, YPL008W, YGR063C, YFR027W, YPR065W, YPL181W, YGR163W, YPR…
GO:0005773	vacuole	1.24097e-05	1.5649e-08	319	3436	536	7166	0	0	YHR028C, YOR223W, YDR135C, YKL203C, YLR148W, YDR497C, YLR297W, YML104C, YNL217W, YLR213C, YDR119W, YIL047C, YOR106W, YOL138C, YOL158C, YHL023C, YOR326W, YGL257C, YPR058W, YPL221W, YGR071C, YER185W, YBR040W, YNL320W, YLR093C, YOL103W, YLR229C, YLR361C, YKR106W, YCR011C, YGL263W, YFL011W, YLL051C, YHR202W, YGL190C, YML116W, YIL158W, YFR019W, YHL036W, YPR049C, YOR320C, YNL125C, YMR058W, YNL238W, YPL…
GO:1902494	catalytic complex	1.24586e-05	1.57108e-08	415	3436	718	7166	0	0	YGL240W, YER059W, YOR223W, YGR278W, YKR072C, YHR119W, YBR280C, YDR140W, YBR057C, YLR320W, YPL139C, YOR341W, YGL244W, YFL060C, YJL090C, YPL219W, YLL022C, YHR099W, YER166W, YOL005C, YNL062C, YML057W, YBR279W, YNL025C, YJL081C, YOR057W, YFR052W, YHR001W-A, YDR364C, YNL215W, YPR190C, YOR178C, YOR303W, YKL212W, YDR331W, YDR367W, YDR130C, YDR074W, YLR183C, YIL084C, YPR031W, YDR416W, YBR170C, YOL038W, Y…
GO:0005856	cytoskeleton	1.54159e-05	1.94399e-08	160	3436	245	7166	0	0	YMR032W, YLR429W, YDR388W, YOR181W, YLR319C, YJR089W, YDR218C, YNL233W, YKL101W, YDR171W, YLL003W, YPL269W, YKL222C, YJR053W, YER016W, YOR014W, YHR023W, YAL034W-A, YPR111W, YIL149C, YOR326W, YNL020C, YIL095W, YPL242C, YDR130C, YPL204W, YBR108W, YMR198W, YPR188C, YPR119W, YIL106W, YJR076C, YOR109W, YLR229C, YGR059W, YPL253C, YBL007C, YOR269W, YMR299C, YLR045C, YIR003W, YDR113C, YER133W, YGL170C, Y…
GO:0005886	plasma membrane	2.9724e-05	3.7483e-08	321	3436	543	7166	0	0	YKL203C, YOR153W, YDR497C, YMR238W, YBL069W, YOR161C, YGR121C, YIR039C, YOR011W, YJR005W, YIL047C, YER166W, YCR027C, YCL048W, YGR023W, YOL158C, YOR047C, YLR096W, YER185W, YER067W, YBR023C, YOL103W, YLR229C, YER143W, YPL058C, YKR100C, YKL126W, YCL027W, YKR106W, YCR011C, YDR459C, YFL026W, YBL007C, YLR214W, YFL011W, YLL051C, YIL048W, YJL156C, YFR029W, YML116W, YMR212C, YHL036W, YJL005W, YHR006W, YMR…
GO:0000151	ubiquitin ligase complex	3.03777e-05	3.83073e-08	66	3436	86	7166	0	0	YGL240W, YDR131C, YOR223W, YGR184C, YNR069C, YBR280C, YLR320W, YJR052W, YOR249C, YML088W, YGR048W, YMR275C, YDR057W, YOR057W, YMR119W, YLR127C, YDR118W, YLR097C, YLR368W, YKR017C, YKL022C, YNL159C, YGL116W, YIL030C, YBR170C, YER116C, YNL311C, YLR224W, YML101C, YDR306C, YJL149W, YJR090C, YGR003W, YNL008C, YPR164W, YBR114W, YHR166C, YIR025W, YOL073C, YGL003C, YIL046W, YLR207W, YBL084C, YIL112W, YOL…
GO:0044430	cytoskeletal part	5.41168e-05	6.82431e-08	151	3436	232	7166	0	0	YMR032W, YLR429W, YDR388W, YOR181W, YLR319C, YJR089W, YDR218C, YNL233W, YKL101W, YLL003W, YPL269W, YKL222C, YJR053W, YER016W, YOR014W, YHR023W, YAL034W-A, YPR111W, YIL149C, YOR326W, YNL020C, YIL095W, YPL242C, YDR130C, YPL204W, YBR108W, YMR198W, YPR188C, YPR119W, YIL106W, YJR076C, YOR109W, YLR229C, YGR059W, YPL253C, YBL007C, YOR269W, YMR299C, YLR045C, YDR113C, YIR003W, YER133W, YGL170C, YAL047C, Y…
GO:0005934	cellular bud tip	6.73086e-05	8.48784e-08	74	3436	100	7166	0	0	YNL243W, YDR166C, YNL293W, YLR319C, YDR164C, YPL269W, YHR182W, YLR084C, YMR273C, YNL271C, YBR130C, YPL115C, YLR190W, YGR238C, YER008C, YNL272C, YOR231W, YOR326W, YNL304W, YKL079W, YPL158C, YPL204W, YOR188W, YBL060W, YPL140C, YNR031C, YLR229C, YAL041W, YGL233W, YER120W, YKR100C, YOL112W, YBR007C, YGR221C, YIL068C, YER155C, YLR313C, YGL190C, YER033C, YHR030C, YHR149C, YER149C, YLR371W, YLR114C, YDR…
GO:0019898	extrinsic component of membrane	7.27445e-05	9.17333e-08	80	3436	110	7166	0	0	YNL242W, YKL203C, YGR077C, YLR148W, YGL119W, YBR128C, YJL066C, YLR431C, YDR425W, YDR185C, YBR097W, YMR028W, YFR021W, YLL040C, YPL180W, YCR027C, YBL050W, YOL138C, YMR004W, YKR078W, YER078C, YHL023C, YNL006W, YMR165C, YLR360W, YGR046W, YOL096C, YJL036W, YPL105C, YDR128W, YGR270W, YLR386W, YOR211C, YOL110W, YER020W, YDR372C, YLR389C, YGL100W, YGL107C, YOR037W, YDR197W, YEL062W, YGR009C, YBR105C, YGL…
GO:0044431	Golgi apparatus part	0.000124552	1.57064e-07	142	3436	218	7166	0	0	YLR057W, YGL223C, YPL087W, YHR108W, YMR237W, YPR095C, YLR026C, YNL127W, YIL014W, YKL135C, YOR299W, YJL207C, YDR358W, YKR061W, YBR183W, YOL018C, YKL212W, YGL257C, YML071C, YGL200C, YLR220W, YDR367W, YJR040W, YLR260W, YOR070C, YJL004C, YOR216C, YDR372C, YLR268W, YGR166W, YCL027W, YER005W, YLR039C, YGR170W, YGL005C, YDR503C, YIL048W, YER113C, YPL085W, YIL076W, YAL002W, YML038C, YOR320C, YJL183W, YHR…
GO:0005635	nuclear envelope	0.000148254	1.86953e-07	107	3436	157	7166	0	0	YMR047C, YKL068W, YFR002W, YNL158W, YBL079W, YJR132W, YHL020C, YEL002C, YMR308C, YKL205W, YGR202C, YJL061W, YBR097W, YJL039C, YOR112W, YKL021C, YBR273C, YLR025W, YPL075W, YDR395W, YLR440C, YHR036W, YER107C, YMR119W, YHR195W, YJL087C, YPL169C, YNL199C, YLR335W, YIL115C, YGL035C, YIL149C, YDR196C, YHR076W, YMR165C, YML103C, YHL048W, YNL012W, YML075C, YMR153W, YDR458C, YKL045W, YLR347C, YJL030W, YNL…
GO:0005794	Golgi apparatus	0.000150688	1.90022e-07	179	3436	285	7166	0	0	YLR057W, YGL223C, YJL204C, YPL087W, YHR108W, YMR237W, YGR202C, YPR095C, YBL069W, YLR026C, YNL127W, YJL222W, YIL014W, YKL135C, YIL047C, YER166W, YIL044C, YOR299W, YJL207C, YDR358W, YKR061W, YBL017C, YPR113W, YBR183W, YOL018C, YKL212W, YGL257C, YLR360W, YML071C, YGR247W, YGL200C, YLR220W, YDR367W, YJR040W, YLR260W, YOR070C, YJL004C, YPL204W, YOR216C, YDR372C, YLR268W, YGR166W, YCL027W, YER005W, YLR…
GO:0005768	endosome	0.000252182	3.1801e-07	119	3436	179	7166	0	0	YKR021W, YGL023C, YDR495C, YCR094W, YCL008C, YJL204C, YNL293W, YLR148W, YOR036W, YER031C, YDR425W, YKR031C, YBL069W, YLR073C, YBR097W, YNL264C, YFR021W, YOR115C, YLR025W, YMR054W, YLL040C, YMR077C, YDR313C, YER166W, YGL124C, YMR004W, YLR181C, YKR078W, YDR141C, YBL017C, YMR218C, YOL158C, YOL018C, YNL006W, YPR079W, YML001W, YLR360W, YHR012W, YHL048W, YKL219W, YJR040W, YJL036W, YIR006C, YMR231W, YLR…
GO:0031974	membrane-enclosed lumen	0.000381306	4.80839e-07	678	3436	1249	7166	0	0	YNL139C, YOR223W, YLR035C, YGL096W, YEL009C, YJR089W, YHR119W, YKL205W, YGR116W, YBR057C, YLR085C, YBR289W, YPL139C, YGL244W, YJL090C, YLR277C, YOL005C, YBL008W, YJL081C, YPL203W, YPL104W, YNL085W, YHR204W, YCR092C, YNL215W, YMR270C, YPL217C, YGL249W, YER050C, YML075C, YDR501W, YDR130C, YOR250C, YIL084C, YPR031W, YGR099W, YDR430C, YOR040W, YEL055C, YMR223W, YER148W, YPL042C, YGL131C, YDR258C, YGL…
GO:0043233	organelle lumen	0.000381306	4.80839e-07	678	3436	1249	7166	0	0	YNL139C, YOR223W, YLR035C, YGL096W, YEL009C, YJR089W, YHR119W, YKL205W, YGR116W, YBR057C, YLR085C, YBR289W, YPL139C, YGL244W, YJL090C, YLR277C, YOL005C, YBL008W, YJL081C, YPL203W, YPL104W, YNL085W, YHR204W, YCR092C, YNL215W, YMR270C, YPL217C, YGL249W, YER050C, YML075C, YDR501W, YDR130C, YOR250C, YIL084C, YPR031W, YGR099W, YDR430C, YOR040W, YEL055C, YMR223W, YER148W, YPL042C, YGL131C, YDR258C, YGL…
GO:0070013	intracellular organelle lumen	0.000381306	4.80839e-07	678	3436	1249	7166	0	0	YNL139C, YOR223W, YLR035C, YGL096W, YEL009C, YJR089W, YHR119W, YKL205W, YGR116W, YBR057C, YLR085C, YBR289W, YPL139C, YGL244W, YJL090C, YLR277C, YOL005C, YBL008W, YJL081C, YPL203W, YPL104W, YNL085W, YHR204W, YCR092C, YNL215W, YMR270C, YPL217C, YGL249W, YER050C, YML075C, YDR501W, YDR130C, YOR250C, YIL084C, YPR031W, YGR099W, YDR430C, YOR040W, YEL055C, YMR223W, YER148W, YPL042C, YGL131C, YDR258C, YGL…
GO:0043332	mating projection tip	0.000453927	5.72417e-07	83	3436	118	7166	0	0	YNL243W, YJL095W, YDR388W, YOR181W, YDR166C, YLR319C, YKL189W, YPL269W, YKL209C, YNL271C, YPL115C, YER166W, YGR238C, YBR080C, YER008C, YNL272C, YOR231W, YOR326W, YNL020C, YCL029C, YKL079W, YIR006C, YIL095W, YHR114W, YBR040W, YOR353C, YGR229C, YBR023C, YPL140C, YJR076C, YLR229C, YAL041W, YGL233W, YHR098C, YCL027W, YNR047W, YIL068C, YJL157C, YDR093W, YBL007C, YER118C, YLR166C, YIR003W, YER155C, YLR…
GO:0031984	organelle subcompartment	0.000592676	7.47384e-07	66	3436	90	7166	0	0	YKL004W, YCR094W, YIL090W, YHR108W, YNL267W, YOR219C, YER031C, YOR115C, YNL127W, YBR080C, YDR358W, YNL087W, YLR404W, YDR141C, YMR218C, YBR183W, YOL018C, YPR194C, YKL212W, YAL026C, YML072C, YHR192W, YLR242C, YBR187W, YJR040W, YOR070C, YJL004C, YDR326C, YHR001W, YDR372C, YHR073W, YGR166W, YCL027W, YIL048W, YKR003W, YOR171C, YMR292W, YEL022W, YHR080C, YMR162C, YHR155W, YAL002W, YMR052W, YOR320C, YJL…
GO:0015630	microtubule cytoskeleton	0.000936451	1.1809e-06	91	3436	133	7166	0	0	YPL241C, YPL174C, YLR319C, YJR089W, YDR218C, YKR041W, YLR212C, YLL003W, YPL269W, YFL029C, YOL104C, YKL222C, YJR053W, YER016W, YMR294W, YMR001C, YOR014W, YGR092W, YAL034W-A, YKL052C, YPR111W, YIL149C, YPR141C, YCL029C, YKL079W, YDR130C, YPL204W, YGR098C, YMR198W, YIR010W, YPR119W, YIL106W, YJR076C, YGR140W, YBL063W, YKR054C, YOR177C, YPL253C, YOR269W, YHR129C, YLR045C, YMR299C, YDR113C, YLR227C, Y…
GO:0000781	chromosome, telomeric region	0.00132185	1.6669e-06	76	3436	108	7166	0	0	YIL150C, YNL139C, YCL011C, YHR119W, YIR002C, YOR144C, YOL104C, YKL018W, YDR191W, YLL022C, YLR032W, YLR335W, YBL052C, YNL186W, YLR015W, YPL001W, YDR206W, YLR288C, YDR448W, YLR223C, YGR063C, YML062C, YBL032W, YGR099W, YNL250W, YLR233C, YDR440W, YGL092W, YGR042W, YER120W, YDR227W, YGL133W, YHR031C, YLR442C, YMR219W, YHR164C, YLR052W, YGL169W, YLR274W, YMR247C, YLL004W, YKR082W, YBL088C, YER088C, YJL…
GO:0044433	cytoplasmic vesicle part	0.00155495	1.96084e-06	111	3436	169	7166	0	0	YGL023C, YDR495C, YCR094W, YCL008C, YMR237W, YLR148W, YPL010W, YDR425W, YBR097W, YFR021W, YOR115C, YLR025W, YMR054W, YJR005W, YHL019C, YMR077C, YKL135C, YDR313C, YER166W, YGL124C, YOR299W, YJL207C, YFR051C, YLR181C, YBL037W, YMR258C, YBL017C, YMR218C, YOL158C, YOL018C, YNL006W, YPR079W, YLR360W, YJR040W, YJL036W, YIR006C, YMR231W, YLR417W, YPL259C, YER122C, YEL048C, YGR163W, YBR023C, YKL124W, YDR…
GO:0005667	transcription factor complex	0.00213498	2.69228e-06	69	3436	97	7166	0	0	YPR025C, YFL023W, YOR083W, YOR363C, YER040W, YHR058C, YEL009C, YML098W, YBL093C, YAL051W, YGR186W, YER111C, YCR042C, YPL007C, YMR136W, YLR182W, YKL058W, YIL143C, YMR270C, YDR145W, YBR123C, YOR358W, YNL039W, YGR005C, YMR236W, YPR070W, YGR246C, YER022W, YNR010W, YIL101C, YER148W, YLR141W, YFL021W, YML114C, YML015C, YGL112C, YOR352W, YAL001C, YLR005W, YLR071C, YPL122C, YOR295W, YMR005W, YGR274C, YNL…
GO:0061695	transferase complex, transferring phosphorus-containing groups	0.00216519	2.73038e-06	110	3436	168	7166	0	0	YER059W, YPR025C, YFL023W, YHR143W-A, YOR207C, YMR228W, YHR058C, YJR006W, YBR128C, YML098W, YPL031C, YPR010C, YBL093C, YBR097W, YPL256C, YOR341W, YGR186W, YFR021W, YCR042C, YNL151C, YGL244W, YJL090C, YPL219W, YOL005C, YBR279W, YNL025C, YKL058W, YIL143C, YDR422C, YPR190C, YDR145W, YFL036W, YOR116C, YLR360W, YKL181W, YNL102W, YGR005C, YGL180W, YMR236W, YGL207W, YBR278W, YPR070W, YOL145C, YKL045W, Y…
GO:0005937	mating projection	0.00223698	2.82091e-06	90	3436	133	7166	0	0	YNL243W, YJL095W, YDR388W, YOR181W, YDR166C, YLR319C, YKL189W, YPL269W, YKL209C, YNL271C, YPL115C, YER166W, YGR238C, YBR080C, YER008C, YNL272C, YOR231W, YOR326W, YNL020C, YCL029C, YKL079W, YIR006C, YIL095W, YHR114W, YBR040W, YOR353C, YGR229C, YBR023C, YPL140C, YJR076C, YLR229C, YAL041W, YGL233W, YHR098C, YCL027W, YNR047W, YIL068C, YJL157C, YDR093W, YBL007C, YER118C, YLR166C, YIR003W, YNL106C, YER…
GO:0044440	endosomal part	0.00232952	2.9376e-06	76	3436	109	7166	0	0	YGL023C, YDR495C, YCR094W, YCL008C, YLR148W, YDR425W, YBR097W, YFR021W, YOR115C, YLR025W, YMR054W, YMR077C, YDR313C, YER166W, YGL124C, YLR181C, YBL017C, YMR218C, YOL158C, YOL018C, YNL006W, YPR079W, YLR360W, YJR040W, YJL036W, YIR006C, YMR231W, YLR417W, YEL048C, YGR163W, YKL124W, YDR484W, YGR166W, YBR254C, YPL065W, YBL007C, YGR170W, YJL029C, YIL048W, YPL084W, YOR171C, YCR075C, YFR019W, YKL143W, YJR…
GO:0000322	storage vacuole	0.00238498	3.00754e-06	269	3436	462	7166	0	0	YHR028C, YOR223W, YDR135C, YKL203C, YLR148W, YDR497C, YLR297W, YML104C, YNL217W, YLR213C, YDR119W, YIL047C, YOR106W, YOL138C, YOL158C, YHL023C, YOR326W, YGL257C, YPR058W, YPL221W, YER185W, YBR040W, YNL320W, YLR093C, YOL103W, YLR229C, YLR361C, YCR011C, YGL263W, YFL011W, YLL051C, YHR202W, YGL190C, YIL158W, YFR019W, YHL036W, YNL125C, YMR058W, YNL238W, YPL176C, YHL008C, YBR207W, YJR001W, YOL075C, YPL…
GO:0000324	fungal-type vacuole	0.00238498	3.00754e-06	269	3436	462	7166	0	0	YHR028C, YOR223W, YDR135C, YKL203C, YLR148W, YDR497C, YLR297W, YML104C, YNL217W, YLR213C, YDR119W, YIL047C, YOR106W, YOL138C, YOL158C, YHL023C, YOR326W, YGL257C, YPR058W, YPL221W, YER185W, YBR040W, YNL320W, YLR093C, YOL103W, YLR229C, YLR361C, YCR011C, YGL263W, YFL011W, YLL051C, YHR202W, YGL190C, YIL158W, YFR019W, YHL036W, YNL125C, YMR058W, YNL238W, YPL176C, YHL008C, YBR207W, YJR001W, YOL075C, YPL…
GO:0000323	lytic vacuole	0.00244438	3.08244e-06	270	3436	464	7166	0	0	YHR028C, YOR223W, YDR135C, YKL203C, YLR148W, YDR497C, YLR297W, YML104C, YNL217W, YLR213C, YDR119W, YIL047C, YOR106W, YOL138C, YOL158C, YHL023C, YOR326W, YGL257C, YPR058W, YPL221W, YER185W, YBR040W, YNL320W, YLR093C, YOL103W, YLR229C, YLR361C, YCR011C, YGL263W, YFL011W, YLL051C, YHR202W, YGL190C, YIL158W, YFR019W, YHL036W, YNL125C, YMR058W, YNL238W, YPL176C, YHL008C, YBR207W, YJR001W, YOL075C, YPL…
GO:0044463	cell projection part	0.00246865	3.11305e-06	87	3436	128	7166	0	0	YNL243W, YJL095W, YDR388W, YOR181W, YDR166C, YLR319C, YKL189W, YPL269W, YKL209C, YNL271C, YPL115C, YER166W, YGR238C, YBR080C, YER008C, YNL272C, YOR231W, YOR326W, YNL020C, YCL029C, YKL079W, YIR006C, YIL095W, YHR114W, YBR040W, YOR353C, YGR229C, YBR023C, YPL140C, YJR076C, YLR229C, YAL041W, YGL233W, YHR098C, YCL027W, YNR047W, YIL068C, YJL157C, YDR093W, YBL007C, YER118C, YLR166C, YIR003W, YER155C, YLR…
GO:0042995	cell projection	0.00254318	3.20704e-06	91	3436	135	7166	0	0	YNL243W, YJL095W, YDR388W, YOR181W, YDR166C, YLR319C, YKL189W, YPL269W, YKL209C, YNL271C, YPL115C, YER166W, YGR238C, YBR080C, YER008C, YNL272C, YOR231W, YOR326W, YNL020C, YCL029C, YKL079W, YIR006C, YIL095W, YHR114W, YBR040W, YOR353C, YGR229C, YBR023C, YPL140C, YJR076C, YLR229C, YAL041W, YGL233W, YHR098C, YCL027W, YNR047W, YIL068C, YJL157C, YDR093W, YBL007C, YER118C, YLR166C, YIR003W, YNL106C, YER…
GO:0005815	microtubule organizing center	0.0033114	4.17579e-06	59	3436	81	7166	0	0	YLR045C, YHR129C, YLR227C, YPL174C, YLR319C, YGL170C, YER133W, YNL126W, YLR212C, YLL003W, YPL269W, YOL104C, YMR055C, YAL047C, YOR060C, YJR053W, YER016W, YMR294W, YOR233W, YNL225C, YPL255W, YOR014W, YGR092W, YOR073W, YKL052C, YPR111W, YJL019W, YFR028C, YIL149C, YPR141C, YDR356W, YBR211C, YGL093W, YCL029C, YPL124W, YOL091W, YNL188W, YDR130C, YBR133C, YPL204W, YML124C, YGR098C, YOL069W, YKR095W, YMR…
GO:0005816	spindle pole body	0.0033114	4.17579e-06	59	3436	81	7166	0	0	YLR045C, YHR129C, YLR227C, YPL174C, YLR319C, YGL170C, YER133W, YNL126W, YLR212C, YLL003W, YPL269W, YOL104C, YMR055C, YAL047C, YOR060C, YJR053W, YER016W, YMR294W, YOR233W, YNL225C, YPL255W, YOR014W, YGR092W, YOR073W, YKL052C, YPR111W, YJL019W, YFR028C, YIL149C, YPR141C, YDR356W, YBR211C, YGL093W, YCL029C, YPL124W, YOL091W, YNL188W, YDR130C, YBR133C, YPL204W, YML124C, YGR098C, YOL069W, YKR095W, YMR…
GO:0044798	nuclear transcription factor complex	0.00334051	4.2125e-06	62	3436	86	7166	0	0	YML015C, YPR025C, YFL023W, YOR352W, YOR083W, YGL112C, YOR363C, YHR058C, YAL001C, YML098W, YLR071C, YLR005W, YBL093C, YPL122C, YOR295W, YAL051W, YMR005W, YGR186W, YER111C, YCR042C, YPL007C, YNL236W, YGR274C, YHR041C, YGR047C, YER171W, YOR110W, YLR182W, YDR167W, YKL058W, YIL143C, YGL025C, YDR311W, YPR148C, YMR270C, YDR145W, YDR123C, YBR123C, YOR358W, YKR062W, YNL039W, YGR005C, YMR236W, YMR112C, YPR…
GO:0099023	tethering complex	0.00489946	6.17839e-06	35	3436	43	7166	0	0	YLR166C, YJL029C, YDR495C, YGL223C, YJL204C, YDR166C, YLR148W, YAL002W, YNL258C, YGL145W, YOR115C, YLR440C, YER008C, YMR218C, YNL041C, YML071C, YDR080W, YDR472W, YGR120C, YER157W, YDR108W, YMR231W, YEL048C, YNL051W, YDR407C, YPL045W, YGL233W, YPR105C, YDR484W, YGR166W, YLR396C, YBR254C, YBR102C, YIL068C, YGL005C
GO:0000131	incipient cellular bud site	0.00520884	6.56852e-06	47	3436	62	7166	0	0	YNL243W, YLR313C, YER155C, YDR166C, YNL293W, YLR319C, YNL233W, YHR149C, YLR371W, YER149C, YKL189W, YHR102W, YER144C, YLR425W, YMR273C, YDR309C, YNL271C, YHR061C, YPL115C, YNL161W, YLR190W, YPL249C, YHR023W, YER008C, YOR326W, YMR192W, YHL007C, YNL304W, YBR200W, YKL079W, YCL024W, YKR090W, YOR353C, YGR229C, YBR023C, YIL129C, YLR353W, YNR031C, YGL233W, YAL041W, YLR229C, YLL021W, YKR100C, YCR038C, YOL…
GO:0000118	histone deacetylase complex	0.00523295	6.59892e-06	29	3436	34	7166	0	0	YOL068C, YDR295C, YDR207C, YMR075W, YKL185W, YLR183C, YMR263W, YKR029C, YIL084C, YIL112W, YKL072W, YPL139C, YPL181W, YBR095C, YNL097C, YGL194C, YAL013W, YPR068C, YBR103W, YOL004W, YBL054W, YER088C, YCR033W, YPR023C, YNL021W, YPR179C, YMR176W, YNL309W, YGL131C
GO:0031461	cullin-RING ubiquitin ligase complex	0.00682599	8.6078e-06	38	3436	48	7166	0	0	YGL240W, YPR164W, YHR166C, YDR131C, YBR114W, YIR025W, YGL003C, YBR280C, YIL046W, YLR320W, YJR052W, YBL084C, YOR249C, YML088W, YLR127C, YFL009W, YDR118W, YNL172W, YLR097C, YDR219C, YGR225W, YIL001W, YLR368W, YFR036W, YKL022C, YNL230C, YLR352W, YPL151C, YGL116W, YJL047C, YNL311C, YLR224W, YOR080W, YHR154W, YDR306C, YJL149W, YGR003W, YJR090C

## Sheet: 2 component
GO analysis	Component; region 2 of histogram of physiological values of initiation rate (0.1 <=alpha_phys<0.2)
Aspect	C
P-value cutoff	0.01
Calculate FDR	Yes
Regulation links followed	Yes
Bonferroni correction	Yes
Uploaded gene list	sec2_alpha_gnames.dat
Annotation file	gene_association.sgd
Evidence codes used	ISM (1257), IEA (51184), IGI (5539), IEP (122), NAS (102), IBA (4982), IPI (3199), ND (3714), ISO (9), IC (1457), ISS (1909), ISA (314), IMP (13164), IDA (23598), RCA (6), TAS (479)
Unknown identifiers (156)	YAR060C YAR073W YBL053W YBL062W YBL083C YBR051W YBR064W YBR089W YBR099C YBR116C YBR174C YBR190W YBR224W YBR266C YBR277C YBR300C YCL022C YCR013C YCR064C YDR133C YDR149C YDR154C YDR193W YDR215C YDR230W YDR327W YDR340W YDR355C YDR360W YDR396W YDR413C YDR417C YDR445C YDR467C YDR526C YDR535C YEL010W YEL074W YER046W-A YER188W YFL032W YFR036W-A YGL041C YGL069C YGL072C YGL109W YGL132W YGL199C YGL214W YGL…
GOID	TERM	CORRECTED_PVALUE	UNCORRECTED_PVALUE	NUM_LIST_ANNOTATIONS	LIST_SIZE	TOTAL_NUM_ANNOTATIONS	POPULATION_SIZE	FDR_RATE	EXPECTED_FALSE_POSITIVES	ANNOTATED_GENES
GO:0030684	preribosome	1.21527e-09	2.30164e-12	83	1532	190	7166	0	0	YDR174W, YMR290C, YER102W, YDR339C, YGL029W, YDR418W, YDR087C, YNR053C, YJL010C, YML063W, YFL002C, YOR056C, YLR009W, YDR083W, YKR060W, YPL093W, YAL025C, YER126C, YPL090C, YLL008W, YHR088W, YEL026W, YNL002C, YHR203C, YAL035W, YER006W, YOR294W, YER127W, YNL075W, YKR081C, YDR101C, YIR026C, YLR074C, YGR128C, YGL103W, YNL096C, YNL175C, YJR002W, YOR061W, YDR064W, YNR054C, YBR247C, YOR310C, YJL177W, YPR…
GO:0010494	cytoplasmic stress granule	1.50845e-09	2.85692e-12	49	1532	89	7166	0	0	YNL016W, YHL034C, YDR429C, YBR079C, YLR244C, YGL245W, YMR146C, YGL009C, YKL056C, YPR163C, YCL037C, YBR127C, YBR143C, YOL111C, YDR432W, YDR172W, YPL048W, YGR214W, YPR129W, YDR502C, YGL105W, YMR246W, YER177W, YOR204W, YNL209W, YNL255C, YER165W, YKL081W, YMR260C, YMR309C, YAL035W, YAL036C, YKL204W, YOL123W, YLR192C, YKL035W, YNL207W, YJR007W, YGR234W, YLR249W, YBR160W, YIR026C, YHR121W, YER110C, YGR…
GO:0044445	cytosolic part	9.69526e-09	1.83622e-11	103	1532	263	7166	0	0	YBL041W, YER102W, YER012W, YML092C, YBL087C, YGR253C, YGL020C, YDR418W, YFR009W, YPR163C, YER117W, YGL031C, YLR167W, YOL111C, YJL111W, YOR362C, YMR116C, YLL026W, YKL061W, YCL017C, YJL008C, YML063W, YOR007C, YMR142C, YLR009W, YML024W, YLR421C, YPL090C, YER070W, YMR205C, YNL002C, YHR203C, YDR447C, YMR323W, YPL220W, YAL035W, YPR132W, YKL145W, YPR041W, YDR427W, YLR448W, YGR148C, YIL075C, YLR408C, YDR…
GO:0030529	intracellular ribonucleoprotein complex	4.47259e-05	8.47082e-08	239	1532	835	7166	0	0	YCR072C, YDR174W, YNL016W, YMR290C, YER102W, YHL034C, YGL160W, YDR339C, YBR079C, YFR044C, YGL029W, YBL087C, YKR006C, YKL056C, YGL020C, YDR418W, YFR009W, YER117W, YCL037C, YBR127C, YGL031C, YBL026W, YLR167W, YNR053C, YOL111C, YJL010C, YML063W, YFL002C, YPR129W, YDR502C, YMR142C, YLR009W, YOR204W, YNL209W, YAL025C, YML024W, YMR226C, YGR076C, YHR089C, YER006W, YAL036C, YOR159C, YLR192C, YEL047C, YBR…
GO:1990904	ribonucleoprotein complex	4.47259e-05	8.47082e-08	239	1532	835	7166	0	0	YCR072C, YDR174W, YNL016W, YMR290C, YER102W, YHL034C, YGL160W, YDR339C, YBR079C, YFR044C, YGL029W, YBL087C, YKR006C, YKL056C, YGL020C, YDR418W, YFR009W, YER117W, YCL037C, YBR127C, YGL031C, YBL026W, YLR167W, YNR053C, YOL111C, YJL010C, YML063W, YFL002C, YPR129W, YDR502C, YMR142C, YLR009W, YOR204W, YNL209W, YAL025C, YML024W, YMR226C, YGR076C, YHR089C, YER006W, YAL036C, YOR159C, YLR192C, YEL047C, YBR…
GO:0030687	preribosome, large subunit precursor	5.35236e-05	1.0137e-07	42	1532	91	7166	0	0	YGL103W, YMR290C, YGL029W, YDR418W, YJL177W, YDR087C, YPR016C, YHL001W, YNR053C, YHR052W, YOR272W, YKL009W, YGR103W, YER036C, YDR471W, YFL002C, YFR001W, YDR091C, YNL061W, YLR009W, YDR083W, YPL093W, YAL025C, YER126C, YHR088W, YLL008W, YOR046C, YNL002C, YAL035W, YGL135W, YKL172W, YER006W, YOR294W, YOL127W, YDR101C, YKR081C, YNL110C, YBL027W, YIR026C, YOR206W, YLR074C, YDR496C
GO:1990204	oxidoreductase complex	9.44914e-05	1.78961e-07	23	1532	38	7166	0	0	YER070W, YGR180C, YNL071W, YKL148C, YFL018C, YBL045C, YIL125W, YNL037C, YEL024W, YDR148C, YOR136W, YOR065W, YER178W, YFR033C, YPR191W, YDR529C, YFR049W, YJL026W, YOL059W, YKL141W, YLR164W, YBR221C, YLL041C
GO:0035770	ribonucleoprotein granule	0.000128896	2.44121e-07	54	1532	132	7166	0	0	YLR270W, YNL016W, YHL034C, YDR429C, YBR079C, YLR244C, YGL245W, YMR146C, YGL009C, YKL056C, YPR163C, YCL037C, YBR127C, YBL026W, YBR143C, YOL111C, YDR432W, YDR172W, YPL048W, YGR214W, YPR129W, YOR391C, YDR502C, YGL105W, YMR246W, YER177W, YOR204W, YNL209W, YNL255C, YER165W, YKL081W, YMR260C, YMR309C, YAL035W, YBR094W, YAL036C, YKL204W, YOL149W, YOL123W, YLR192C, YKL035W, YNL207W, YJR007W, YGR234W, YLR…
GO:0036464	cytoplasmic ribonucleoprotein granule	0.000128896	2.44121e-07	54	1532	132	7166	0	0	YLR270W, YNL016W, YHL034C, YDR429C, YBR079C, YLR244C, YGL245W, YMR146C, YGL009C, YKL056C, YPR163C, YCL037C, YBR127C, YBL026W, YBR143C, YOL111C, YDR432W, YDR172W, YPL048W, YGR214W, YPR129W, YOR391C, YDR502C, YGL105W, YMR246W, YER177W, YOR204W, YNL209W, YNL255C, YER165W, YKL081W, YMR260C, YMR309C, YAL035W, YBR094W, YAL036C, YKL204W, YOL149W, YOL123W, YLR192C, YKL035W, YNL207W, YJR007W, YGR234W, YLR…
GO:0044444	cytoplasmic part	0.000853253	1.61601e-06	850	1532	3596	7166	0	0	YOR357C, YMR202W, YHR197W, YIL123W, YNL079C, YHR007C, YOR187W, YBR079C, YHR051W, YFR044C, YBL087C, YGR253C, YGL020C, YOL071W, YDR294C, YLR167W, YCL002C, YMR120C, YKL154W, YKL063C, YOL111C, YLR415C, YJL111W, YBR176W, YNL115C, YDR518W, YML063W, YNL036W, YER060W, YDR058C, YNL249C, YMR142C, YLR009W, YOR204W, YHL040C, YML024W, YDR380W, YGL210W, YGR076C, YKL096W, YDR055W, YIL075C, YEL047C, YOR286W, YMR…
GO:0022626	cytosolic ribosome	0.00141801	2.68563e-06	68	1532	190	7166	0	0	YER102W, YBL087C, YGL020C, YDR418W, YFR009W, YPR163C, YER117W, YGL031C, YLR167W, YMR116C, YML063W, YMR142C, YLR009W, YML024W, YPL090C, YNL002C, YDR447C, YHR203C, YPL220W, YAL035W, YPR132W, YPR041W, YLR448W, YGR148C, YDR101C, YKL006W, YGL103W, YEL054C, YNL096C, YNL069C, YDR064W, YHR013C, YLR244C, YIL148W, YJL177W, YHL001W, YLR441C, YNL301C, YGL099W, YIL018W, YNL007C, YLR075W, YGR214W, YDR471W, YOR…
GO:0030686	90S preribosome	0.00214303	4.05877e-06	39	1532	92	7166	0	0	YNL096C, YMR290C, YJR002W, YER102W, YOR061W, YDR064W, YNR054C, YBR247C, YOR310C, YLR441C, YPR137W, YOR272W, YMR093W, YLR186W, YGR103W, YJL010C, YGR214W, YML063W, YFL002C, YOR096W, YDR083W, YKR060W, YOL010W, YPL090C, YHR148W, YHR203C, YOR287C, YJR123W, YDR299W, YPR144C, YLR197W, YMR143W, YNL075W, YOR206W, YLR175W, YGR128C, YDR324C, YCL059C, YLL011W
GO:0005840	ribosome	0.00246414	4.66693e-06	113	1532	362	7166	0	0	YOL114C, YCR072C, YER102W, YGL160W, YFR044C, YBL087C, YKR006C, YKL056C, YGL020C, YDR418W, YCR003W, YFR009W, YBR251W, YPR163C, YER117W, YGL031C, YLR167W, YLL023C, YHR020W, YOL111C, YMR116C, YGL068W, YOR175C, YFR049W, YML063W, YMR142C, YLR009W, YML024W, YPL090C, YMR226C, YGR076C, YNL002C, YHR203C, YDR447C, YPL220W, YAL035W, YPR132W, YPR041W, YAL036C, YLR448W, YGR148C, YEL047C, YDR101C, YBR160W, YKL…
GO:0005783	endoplasmic reticulum	0.00966545	1.83058e-05	189	1532	680	7166	0	0	YMR202W, YIL123W, YHR007C, YCR007C, YGL160W, YJR015W, YGL020C, YBR054W, YDR294C, YMR183C, YCL045C, YKL154W, YMR149W, YGR284C, YGL255W, YJR131W, YKR014C, YDR307W, YDR518W, YKL077W, YER100W, YGL022W, YMR152W, YPR149W, YGL032C, YGL001C, YBR106W, YBR041W, YOR067C, YHR190W, YGL231C, YLR312C, YCL025C, YLR064W, YBR160W, YDR304C, YLR372W, YNL048W, YKL046C, YAL053W, YNR021W, YNL044W, YOR317W, YPR103W, YGR…

[truncated: 2 more sheets: 3 component, 4 component]
