# Supplementary material for: Novel mRNA-specific effects of ribosome drop-off on translation rate and polysome profile
Source: PLoS Comput Biol. 2017 May 30;13(5):e1005555. doi: 10.1371/journal.pcbi.1005555 (PMC5469512; doi:10.1371/journal.pcbi.1005555)
Supplement: S2 Table — This table contains the results from the GO enrichment analysis performed for the different regions of the histogram of the resilience to ribosome drop-off for S. cerevisiae. Different sheets correspond to different regions of the histogram and different GO analysis: process, function and component. (XLSX) [file pcbi.1005555.s003.xlsx]

## Sheet: 1 process
This table contains the results from the GO enrichment analysis performed for the different regions of the histogram of the resilience to ribosome drop-off for S. cerevisiae.
Different sheets correspond to different regions of the histogram and different GO analysis: process, function and component.
GO analysis	Process; region 1 of histogram of resilience to ribosome drop-off (chi<0.7)
Email	m.romano@abdn.ac.uk
Aspect	P
P-value cutoff	0.01
Calculate FDR	Yes
Regulation links followed	Yes
Bonferroni correction	Yes
Uploaded gene list	sec1_phys_gnames.dat
Annotation file	gene_association.sgd
Evidence codes used	ISM (1257), IEA (51184), IGI (5539), IEP (122), NAS (102), IBA (4982), IPI (3199), ND (3714), ISO (9), IC (1457), ISS (1909), ISA (314), IMP (13164), IDA (23598), RCA (6), TAS (479)
GOID	TERM	CORRECTED_PVALUE	UNCORRECTED_PVALUE	NUM_LIST_ANNOTATIONS	LIST_SIZE	TOTAL_NUM_ANNOTATIONS	POPULATION_SIZE	FDR_RATE	EXPECTED_FALSE_POSITIVES	ANNOTATED_GENES
GO:0065007	biological regulation	1.47917e-26	1.12484e-29	171	285	2043	7166	0	0	YNL139C, YJL095W, YDR135C, YBL079W, YKL203C, YGR184C, YOR153W, YLR305C, YPR095C, YKL101W, YGR116W, YML104C, YFL033C, YHR099W, YER166W, YJL109C, YML059C, YOL138C, YLR032W, YIL115C, YIL149C, YGR233C, YJL129C, YER176W, YLR096W, YPL242C, YDR128W, YMR306W, YER093C, YLR384C, YGL092W, YLR467W, YGR271W, YPL283C, YGL131C, YDR093W, YER164W, YPR164W, YLR398C, YBL066C, YOR290C, YMR219W, YDR217C, YHR102W, YPR…
GO:0050896	response to stimulus	9.95007e-25	7.5666e-28	128	285	1262	7166	0	0	YNL139C, YHL035C, YJL095W, YDR135C, YKL203C, YGR184C, YOR153W, YLR305C, YPR095C, YKL101W, YGR116W, YLR320W, YFL033C, YOR011W, YHR099W, YER166W, YOL138C, YLR032W, YIL149C, YLR096W, YPL242C, YDR128W, YER093C, YPL022W, YGL092W, YPL058C, YGR271W, YMR076C, YGL131C, YDR093W, YPR164W, YOR328W, YLR398C, YOR290C, YDR217C, YHR102W, YPR049C, YJL005W, YJL076W, YKL129C, YOL075C, YDR443C, YGR070W, YGL197W, YMR…
GO:0051716	cellular response to stimulus	1.49453e-23	1.13652e-26	117	285	1104	7166	0	0	YNL139C, YJL095W, YIR033W, YBL105C, YKL203C, YGR184C, YOR153W, YLR305C, YGL195W, YPR026W, YIL126W, YDR406W, YNR070W, YPR095C, YKR031C, YKL101W, YGR116W, YLR320W, YCR073C, YLR425W, YBR097W, YFL033C, YBR140C, YOR191W, YOR011W, YKL038W, YHR099W, YPL115C, YER166W, YDR180W, YGR014W, YOL138C, YOL004W, YLR032W, YMR176W, YIL149C, YAL026C, YML103C, YNL102W, YLR096W, YPL242C, YLR422W, YHR079C, YDR128W, YER…
GO:0050789	regulation of biological process	3.78826e-19	2.8808e-22	141	285	1693	7166	0	0	YNL139C, YJL095W, YDR135C, YBL079W, YKL203C, YGR184C, YLR305C, YPR095C, YKL101W, YGR116W, YFL033C, YHR099W, YJL109C, YML059C, YOL138C, YLR032W, YIL149C, YGR233C, YER176W, YLR096W, YPL242C, YDR128W, YMR306W, YER093C, YLR384C, YGL092W, YGR271W, YGL131C, YER164W, YPR164W, YLR398C, YBL066C, YOR290C, YMR219W, YDR217C, YHR102W, YPR049C, YJL005W, YAL002W, YJL076W, YMR247C, YDR443C, YGR070W, YJR033C, YGL…
GO:0050794	regulation of cellular process	4.24058e-18	3.22477e-21	136	285	1633	7166	0	0	YNL139C, YJL095W, YDR135C, YBL079W, YKL203C, YLR305C, YPR095C, YKL101W, YGR116W, YFL033C, YHR099W, YJL109C, YML059C, YOL138C, YLR032W, YIL149C, YGR233C, YER176W, YLR096W, YPL242C, YDR128W, YMR306W, YER093C, YLR384C, YGL092W, YGR271W, YGL131C, YER164W, YPR164W, YLR398C, YBL066C, YOR290C, YMR219W, YDR217C, YHR102W, YPR049C, YJL005W, YAL002W, YJL076W, YMR247C, YDR443C, YGR070W, YJR033C, YGL197W, YMR…
GO:0016043	cellular component organization	2.79884e-17	2.12839e-20	159	285	2149	7166	0	0	YKL033W, YNL242W, YJL095W, YDR135C, YBL079W, YKL203C, YLR305C, YGL251C, YGR116W, YML104C, YLR320W, YFL033C, YOR227W, YHR099W, YER166W, YHR023W, YMR229C, YLR032W, YIL115C, YIL149C, YFL036W, YOR326W, YER176W, YPL242C, YMR306W, YER093C, YPL022W, YBR023C, YGL092W, YLR467W, YHR165C, YMR076C, YPL283C, YGL131C, YDR093W, YER164W, YML049C, YPL085W, YOR290C, YMR219W, YNR016C, YHR102W, YPR049C, YAL002W, YNL…
GO:0006996	organelle organization	2.06399e-14	1.56957e-17	123	285	1522	7166	0	0	YKL033W, YNL242W, YIR033W, YDR135C, YBL105C, YBL079W, YKL203C, YLR305C, YIL126W, YGL251C, YGR116W, YML104C, YLR320W, YBR097W, YJL039C, YFL033C, YOR227W, YOR191W, YLR084C, YLL040C, YGR296W, YHR099W, YNL271C, YPL115C, YDR180W, YLR272C, YHR023W, YMR229C, YNL088W, YOL004W, YLR032W, YIL115C, YER008C, YDR141C, YIL149C, YFL036W, YOR326W, YAL026C, YML103C, YML072C, YER176W, YIR006C, YPL242C, YLR422W, YGR…
GO:0071840	cellular component organization or biogenesis	1.58626e-12	1.20628e-15	165	285	2520	7166	0	0	YKL033W, YNL242W, YJL095W, YDR135C, YBL079W, YKL203C, YLR305C, YGL251C, YGR116W, YML104C, YLR320W, YFL033C, YOR341W, YOR227W, YHR099W, YER166W, YJL109C, YHR023W, YMR229C, YLR032W, YIL115C, YIL149C, YFL036W, YOR326W, YER176W, YPL242C, YMR306W, YER093C, YPL022W, YBR023C, YGL092W, YLR467W, YHR165C, YMR076C, YPL283C, YGL131C, YDR093W, YER164W, YML049C, YPL085W, YOR290C, YMR219W, YNR016C, YHR102W, YPR…
GO:0007154	cell communication	1.15427e-11	8.77775e-15	58	285	485	7166	0	0	YDR216W, YJL095W, YER155C, YBL105C, YKL203C, YOR290C, YLR305C, YPR026W, YDR283C, YEL022W, YLR371W, YPR095C, YKR031C, YKL101W, YHR102W, YGR116W, YPR049C, YJL005W, YCR073C, YLR425W, YBR097W, YOR336W, YFL033C, YPL016W, YJL076W, YBR140C, YCL014W, YDR170C, YKL038W, YJR066W, YPL115C, YGR014W, YOL138C, YDR443C, YBL047C, YAL024C, YGR070W, YGL197W, YMR280C, YJR031C, YLR256W, YLR096W, YPL242C, YLR422W, YLR…
GO:0044699	single-organism process	4.73822e-11	3.60321e-14	198	285	3425	7166	0	0	YHL035C, YNL242W, YJL095W, YDR135C, YBL079W, YKL203C, YGR184C, YOR153W, YLR305C, YGL251C, YPR095C, YKL101W, YGR116W, YML104C, YLR320W, YFL033C, YOR011W, YER166W, YHR023W, YML059C, YOL138C, YLR032W, YIL115C, YIL149C, YGR233C, YOR326W, YJL129C, YER176W, YLR096W, YPL242C, YDR128W, YMR306W, YER093C, YPL022W, YBR023C, YDR326C, YGL092W, YPL058C, YMR076C, YDR093W, YPR164W, YOR328W, YLR087C, YBL066C, YPL…
GO:0051276	chromosome organization	1.16913e-10	8.89072e-14	65	285	619	7166	0	0	YKL033W, YIR033W, YBL079W, YIL126W, YGL251C, YGR116W, YLR320W, YOR191W, YGR296W, YHR099W, YDR180W, YLR272C, YNL088W, YOL004W, YLR032W, YIL149C, YER176W, YGR098C, YFR031C, YJR140C, YGR270W, YNL250W, YBR081C, YGL092W, YLR467W, YBL063W, YNL262W, YDR227W, YLR466W, YKR054C, YMR076C, YPL283C, YBR136W, YGL131C, YER164W, YDR216W, YGL133W, YMR219W, YOR290C, YHR164C, YNL273W, YDR545W, YER105C, YNL339C, YPL…
GO:1902531	regulation of intracellular signal transduction	1.73888e-10	1.32234e-13	22	285	78	7166	0	0	YJL095W, YER155C, YKL203C, YJR031C, YEL022W, YLR371W, YPR095C, YJR138W, YCR073C, YLR425W, YDR128W, YER093C, YBR140C, YCL014W, YDR170C, YJL076W, YNR031C, YPL115C, YOL081W, YOL138C, YCR033W, YGR070W
GO:0071103	DNA conformation change	1.7797e-10	1.35338e-13	27	285	122	7166	0	0	YER176W, YBL079W, YMR190C, YLR086W, YIL126W, YPR204W, YHR164C, YGL251C, YGR116W, YDR545W, YFR031C, YNL339C, YJR140C, YGR296W, YNL250W, YLR467W, YDR180W, YLR272C, YNL088W, YER190W, YLR466W, YJL092W, YLR032W, YGL150C, YMR076C, YPL283C, YER164W
GO:0051056	regulation of small GTPase mediated signal transduction	2.7707e-10	2.107e-13	15	285	32	7166	0	0	YJL076W, YDR170C, YCL014W, YBR140C, YER155C, YPL115C, YKL203C, YJR031C, YOL081W, YEL022W, YLR371W, YPR095C, YJR138W, YLR425W, YGR070W
GO:0035556	intracellular signal transduction	2.84698e-10	2.165e-13	38	285	245	7166	0	0	YJL095W, YER155C, YBL105C, YKL203C, YLR305C, YEL022W, YLR371W, YPR095C, YKR031C, YKL101W, YJL005W, YCR073C, YLR425W, YBR097W, YFL033C, YJL076W, YBR140C, YCL014W, YDR170C, YJR066W, YPL115C, YOL138C, YAL024C, YGR070W, YGL197W, YJR031C, YLR096W, YLR422W, YLR310C, YER129W, YJR138W, YIL147C, YDR128W, YER093C, YNR031C, YOL081W, YHR186C, YCR033W
GO:0032508	DNA duplex unwinding	1.27423e-09	9.68995e-13	18	285	54	7166	0	0	YER176W, YMR190C, YLR086W, YPR204W, YGL251C, YHR164C, YDR545W, YNL339C, YGR296W, YNL250W, YLR467W, YER190W, YNL088W, YLR032W, YJL092W, YLR466W, YGL150C, YPL283C
GO:0048523	negative regulation of cellular process	1.91014e-09	1.45258e-12	61	285	592	7166	0	0	YDR216W, YPR164W, YGL133W, YER155C, YIR033W, YBL079W, YKL203C, YMR219W, YDR217C, YJL042W, YIL126W, YDR283C, YPL082C, YNL273W, YLR371W, YKL101W, YGR116W, YJL076W, YBR140C, YOR191W, YMR247C, YKL038W, YJR066W, YNL271C, YPL115C, YLR272C, YKR082W, YNL088W, YOL004W, YDR443C, YAL024C, YGR233C, YGL197W, YBR275C, YMR190C, YLR256W, YAL017W, YGR098C, YNL054W, YJR138W, YFR031C, YKR095W, YIL147C, YJR140C, YGR…
GO:0046578	regulation of Ras protein signal transduction	1.94981e-09	1.48274e-12	14	285	30	7166	0	0	YJL076W, YDR170C, YCL014W, YBR140C, YER155C, YPL115C, YKL203C, YJR031C, YOL081W, YEL022W, YLR371W, YPR095C, YLR425W, YGR070W
GO:0007165	signal transduction	2.19964e-09	1.67273e-12	46	285	368	7166	0	0	YJL095W, YER155C, YBL105C, YKL203C, YLR305C, YEL022W, YLR371W, YPR095C, YKR031C, YKL101W, YHR102W, YJL005W, YCR073C, YLR425W, YBR097W, YOR336W, YFL033C, YJL076W, YBR140C, YCL014W, YDR170C, YJR066W, YPL115C, YGR014W, YOL138C, YBL047C, YAL024C, YGR070W, YGL197W, YJR031C, YLR096W, YPL242C, YLR422W, YLR310C, YER129W, YHR079C, YJR138W, YIL147C, YDR128W, YER093C, YNR031C, YDR420W, YOL081W, YLL021W, YHR…
GO:0044700	single organism signaling	2.19964e-09	1.67273e-12	46	285	368	7166	0	0	YJL095W, YER155C, YBL105C, YKL203C, YLR305C, YEL022W, YLR371W, YPR095C, YKR031C, YKL101W, YHR102W, YJL005W, YCR073C, YLR425W, YBR097W, YOR336W, YFL033C, YJL076W, YBR140C, YCL014W, YDR170C, YJR066W, YPL115C, YGR014W, YOL138C, YBL047C, YAL024C, YGR070W, YGL197W, YJR031C, YLR096W, YPL242C, YLR422W, YLR310C, YER129W, YHR079C, YJR138W, YIL147C, YDR128W, YER093C, YNR031C, YDR420W, YOL081W, YLL021W, YHR…
GO:0042908	xenobiotic transport	2.79556e-09	2.1259e-12	9	285	10	7166	0	0	YOR328W, YOR011W, YIL013C, YPL058C, YOR153W, YOL075C, YDR406W, YGR281W, YNR070W
GO:0048519	negative regulation of biological process	3.45439e-09	2.62691e-12	61	285	600	7166	0	0	YDR216W, YPR164W, YGL133W, YER155C, YIR033W, YBL079W, YKL203C, YMR219W, YDR217C, YJL042W, YIL126W, YDR283C, YPL082C, YNL273W, YLR371W, YKL101W, YGR116W, YJL076W, YBR140C, YOR191W, YMR247C, YKL038W, YJR066W, YNL271C, YPL115C, YLR272C, YKR082W, YNL088W, YOL004W, YDR443C, YAL024C, YGR233C, YGL197W, YBR275C, YMR190C, YLR256W, YAL017W, YGR098C, YNL054W, YJR138W, YFR031C, YKR095W, YIL147C, YJR140C, YGR…
GO:0023052	signaling	3.58407e-09	2.72553e-12	46	285	373	7166	0	0	YJL095W, YER155C, YBL105C, YKL203C, YLR305C, YEL022W, YLR371W, YPR095C, YKR031C, YKL101W, YHR102W, YJL005W, YCR073C, YLR425W, YBR097W, YOR336W, YFL033C, YJL076W, YBR140C, YCL014W, YDR170C, YJR066W, YPL115C, YGR014W, YOL138C, YBL047C, YAL024C, YGR070W, YGL197W, YJR031C, YLR096W, YPL242C, YLR422W, YLR310C, YER129W, YHR079C, YJR138W, YIL147C, YDR128W, YER093C, YNR031C, YDR420W, YOL081W, YLL021W, YHR…
GO:0006950	response to stress	9.61274e-09	7.31007e-12	72	285	800	7166	0	0	YNL139C, YJL095W, YIR033W, YKL203C, YGR184C, YGL195W, YPR026W, YIL126W, YPR095C, YGR116W, YLR320W, YCR073C, YFL033C, YOR191W, YPR189W, YHR099W, YDR180W, YGR014W, YOL004W, YLR032W, YMR176W, YML103C, YNL102W, YPL242C, YHR079C, YPL022W, YIL030C, YNR031C, YNL250W, YGL092W, YDR420W, YPL167C, YOL081W, YFL007W, YNL262W, YGR271W, YMR076C, YJR090C, YGL131C, YBR136W, YPR164W, YLR398C, YDR217C, YOR290C, YDR…
GO:0007049	cell cycle	1.33837e-08	1.01777e-11	71	285	788	7166	0	0	YBL105C, YKL203C, YIL126W, YGL251C, YKR031C, YKL101W, YGR116W, YLR320W, YFL033C, YLR084C, YLL040C, YNL271C, YDR180W, YLR272C, YHR023W, YGR014W, YNL088W, YOL004W, YGR032W, YIL149C, YOR326W, YNL102W, YLR096W, YIR006C, YPL242C, YGR098C, YFR031C, YJR140C, YMR306W, YPL022W, YBR023C, YNL250W, YDR420W, YBL063W, YNL262W, YCR093W, YKR054C, YMR076C, YJR090C, YBR136W, YPR164W, YDR217C, YDR283C, YGL173C, YHR…
GO:0032392	DNA geometric change	1.34027e-08	1.01922e-11	18	285	61	7166	0	0	YER176W, YMR190C, YLR086W, YPR204W, YGL251C, YHR164C, YDR545W, YNL339C, YGR296W, YNL250W, YLR467W, YER190W, YNL088W, YLR032W, YJL092W, YLR466W, YGL150C, YPL283C
GO:0033554	cellular response to stress	1.50557e-08	1.14492e-11	66	285	704	7166	0	0	YNL139C, YJL095W, YIR033W, YKL203C, YGR184C, YGL195W, YPR026W, YIL126W, YPR095C, YGR116W, YLR320W, YCR073C, YFL033C, YOR191W, YHR099W, YDR180W, YGR014W, YOL004W, YLR032W, YMR176W, YML103C, YNL102W, YHR079C, YPL022W, YIL030C, YNR031C, YNL250W, YGL092W, YDR420W, YPL167C, YOL081W, YFL007W, YNL262W, YMR076C, YJR090C, YGL131C, YBR136W, YPR164W, YDR217C, YOR290C, YDR283C, YHR164C, YNL273W, YPR049C, YOR…
GO:0031323	regulation of cellular metabolic process	3.32737e-08	2.53032e-11	89	285	1134	7166	0	0	YNL139C, YJL095W, YIR033W, YBL105C, YBL079W, YKL203C, YGL195W, YIL126W, YGR116W, YCR073C, YBR097W, YCR042C, YBR140C, YOR191W, YKL038W, YHR099W, YLR272C, YJL109C, YNL088W, YML059C, YOL004W, YIL149C, YGR233C, YML072C, YER176W, YPL137C, YHR079C, YGR098C, YAL017W, YFR031C, YJR140C, YGR270W, YER093C, YKL010C, YLR384C, YCR081W, YNR031C, YNL250W, YBR081C, YGL092W, YOL081W, YFL007W, YNL262W, YCR093W, YDR…
GO:0007265	Ras protein signal transduction	3.47661e-08	2.64381e-11	16	285	49	7166	0	0	YJL076W, YDR170C, YCL014W, YBR140C, YER155C, YPL115C, YKL203C, YJR031C, YOL081W, YLR310C, YEL022W, YLR371W, YPR095C, YJL005W, YLR425W, YGR070W
GO:0009987	cellular process	4.59881e-08	3.49719e-11	252	285	5206	7166	0	0	YKL033W, YNL139C, YNL242W, YJL095W, YDR135C, YBL079W, YKL203C, YGR184C, YOR153W, YLR305C, YKR103W, YGL251C, YPR095C, YKL101W, YGR116W, YML104C, YLR320W, YFL033C, YOR341W, YOR227W, YOR011W, YHR099W, YER166W, YJL109C, YHR023W, YMR229C, YML059C, YOL138C, YLR032W, YIL115C, YIL149C, YGR233C, YFL036W, YOR326W, YOR116C, YJL129C, YER176W, YLR096W, YPL242C, YDR128W, YMR306W, YER093C, YPR022C, YPL022W, YBR…
GO:0019222	regulation of metabolic process	5.11343e-08	3.88854e-11	90	285	1162	7166	0	0	YNL139C, YJL095W, YIR033W, YBL105C, YBL079W, YKL203C, YGL195W, YIL126W, YGR116W, YCR073C, YBR097W, YCR042C, YBR140C, YOR191W, YKL038W, YHR099W, YDR180W, YLR272C, YJL109C, YNL088W, YML059C, YOL004W, YIL149C, YGR233C, YML072C, YER176W, YPL137C, YHR079C, YGR098C, YAL017W, YFR031C, YJR140C, YGR270W, YER093C, YKL010C, YLR384C, YCR081W, YNR031C, YNL250W, YBR081C, YGL092W, YOL081W, YFL007W, YNL262W, YCR…
GO:0022402	cell cycle process	5.73866e-08	4.364e-11	63	285	674	7166	0	0	YBL105C, YKL203C, YDR217C, YIL126W, YGL173C, YHR164C, YGL251C, YNL273W, YKR031C, YKL101W, YGR116W, YLR320W, YFL033C, YJR092W, YJL076W, YCL014W, YLR084C, YLL040C, YJR066W, YNL271C, YKL129C, YPR122W, YDR180W, YJL074C, YLR272C, YHR023W, YGR014W, YNL088W, YOL004W, YBL047C, YAL024C, YGR032W, YIL149C, YNL172W, YOR326W, YMR129W, YNL102W, YMR190C, YLR086W, YIR006C, YDR457W, YLR310C, YGR098C, YFR031C, YKR…
GO:0080090	regulation of primary metabolic process	6.03643e-08	4.59044e-11	88	285	1127	7166	0	0	YNL139C, YJL095W, YIR033W, YBL105C, YBL079W, YKL203C, YGL195W, YIL126W, YGR116W, YCR073C, YBR097W, YCR042C, YBR140C, YOR191W, YKL038W, YHR099W, YLR272C, YJL109C, YNL088W, YML059C, YOL004W, YIL149C, YGR233C, YML072C, YER176W, YPL137C, YHR079C, YGR098C, YAL017W, YFR031C, YJR140C, YGR270W, YKL010C, YLR384C, YCR081W, YNR031C, YNL250W, YBR081C, YGL092W, YOL081W, YFL007W, YNL262W, YCR093W, YDR227W, YGR…
GO:0044763	single-organism cellular process	2.0395e-07	1.55095e-10	169	285	2936	7166	0	0	YNL242W, YJL095W, YDR135C, YBL079W, YKL203C, YGR184C, YOR153W, YLR305C, YGL251C, YPR095C, YKL101W, YGR116W, YML104C, YLR320W, YFL033C, YER166W, YHR023W, YML059C, YLR032W, YIL149C, YOR326W, YJL129C, YER176W, YLR096W, YPL242C, YMR306W, YER093C, YPL022W, YBR023C, YDR326C, YGL092W, YMR076C, YDR093W, YPR164W, YLR087C, YBL066C, YPL085W, YOR290C, YMR219W, YDR217C, YFR019W, YNR016C, YHR102W, YPR049C, YJL…
GO:0000003	reproduction	2.21694e-07	1.68589e-10	52	285	513	7166	0	0	YOR290C, YIL126W, YMR162C, YHR164C, YGL251C, YNL273W, YKR031C, YHR102W, YLR320W, YFL033C, YPL016W, YJR092W, YCL014W, YOR191W, YLL040C, YJR066W, YNL271C, YKL129C, YPR122W, YER166W, YJL074C, YLR272C, YNL088W, YOL004W, YCR089W, YGR032W, YGL197W, YOR326W, YAL026C, YNL102W, YMR190C, YIR006C, YLR086W, YGR098C, YFR031C, YDR150W, YMR306W, YPL022W, YBR023C, YIL129C, YNL250W, YER132C, YBR081C, YAL029C, YLR…
GO:0019219	regulation of nucleobase-containing compound metabolic process	3.01265e-07	2.29099e-10	70	285	824	7166	0	0	YNL139C, YIR033W, YBL105C, YBL079W, YKL203C, YIL126W, YGR116W, YBR097W, YCR042C, YBR140C, YOR191W, YKL038W, YHR099W, YLR272C, YJL109C, YNL088W, YOL004W, YIL149C, YHR079C, YFR031C, YJR140C, YGR270W, YKL010C, YLR384C, YCR081W, YNL250W, YBR081C, YGL092W, YOL081W, YNL262W, YDR227W, YCR093W, YBR136W, YGL131C, YER164W, YDR216W, YGL133W, YBL066C, YOR290C, YDR217C, YMR219W, YAL001C, YGL173C, YPL082C, YNL…
GO:0051336	regulation of hydrolase activity	4.22992e-07	3.21667e-10	28	285	179	7166	0	0	YER155C, YKL203C, YJR031C, YPL137C, YPL242C, YLR422W, YLR310C, YEL022W, YLR371W, YPR095C, YGR098C, YJR138W, YLR425W, YDR407C, YER093C, YBR140C, YCL014W, YDR170C, YNL250W, YPL115C, YOL081W, YFL007W, YNL297C, YCR093W, YJL092W, YAL024C, YGR070W, YMR218C
GO:0060255	regulation of macromolecule metabolic process	4.41011e-07	3.35369e-10	85	285	1111	7166	0	0	YNL139C, YJL095W, YIR033W, YBL105C, YBL079W, YKL203C, YGL195W, YIL126W, YGR116W, YCR073C, YBR097W, YCR042C, YOR191W, YKL038W, YHR099W, YDR180W, YLR272C, YJL109C, YNL088W, YOL004W, YIL149C, YGR233C, YML072C, YER176W, YPL137C, YHR079C, YGR098C, YAL017W, YFR031C, YJR140C, YGR270W, YKL010C, YLR384C, YCR081W, YNR031C, YNL250W, YBR081C, YGL092W, YFL007W, YNL262W, YCR093W, YDR227W, YGR271W, YBR136W, YGL…
GO:0045934	negative regulation of nucleobase-containing compound metabolic process	4.61408e-07	3.5088e-10	39	285	325	7166	0	0	YDR216W, YGL133W, YIR033W, YBL079W, YMR219W, YDR217C, YIL126W, YPL082C, YNL273W, YGR116W, YJL076W, YBR140C, YOR191W, YMR247C, YKL038W, YLR272C, YKR082W, YOL004W, YDR443C, YBR275C, YMR190C, YLR256W, YFR031C, YNL054W, YJR140C, YGR270W, YKL010C, YCR081W, YGL092W, YNL250W, YOL081W, YJL130C, YNL262W, YPL216W, YDR227W, YJL092W, YGL150C, YDR464W, YER164W
GO:0010646	regulation of cell communication	5.69182e-07	4.32838e-10	24	285	135	7166	0	0	YJL095W, YER155C, YKL203C, YJR031C, YDR283C, YEL022W, YLR371W, YPR095C, YJR138W, YCR073C, YLR425W, YDR128W, YER093C, YBR140C, YCL014W, YDR170C, YJL076W, YNR031C, YPL115C, YOL081W, YLL021W, YOL138C, YCR033W, YGR070W
GO:0043087	regulation of GTPase activity	6.10916e-07	4.64575e-10	22	285	114	7166	0	0	YER155C, YKL203C, YJR031C, YPL242C, YLR422W, YLR310C, YEL022W, YLR371W, YPR095C, YJR138W, YLR425W, YDR407C, YER093C, YBR140C, YCL014W, YDR170C, YPL115C, YOL081W, YNL297C, YAL024C, YGR070W, YMR218C
GO:0009966	regulation of signal transduction	1.07314e-06	8.16079e-10	23	285	128	7166	0	0	YJL095W, YER155C, YKL203C, YJR031C, YEL022W, YLR371W, YPR095C, YJR138W, YCR073C, YLR425W, YDR128W, YER093C, YBR140C, YCL014W, YDR170C, YJL076W, YNR031C, YPL115C, YOL081W, YLL021W, YOL138C, YCR033W, YGR070W
GO:0006259	DNA metabolic process	1.64166e-06	1.24841e-09	52	285	542	7166	0	0	YPR164W, YNL139C, YKL203C, YOR290C, YDR217C, YIL126W, YHR164C, YGL251C, YNL273W, YDR545W, YLR320W, YNL339C, YPL016W, YOR191W, YGR296W, YJR066W, YHR099W, YDR180W, YJL074C, YLR272C, YKR082W, YNL088W, YER190W, YOL004W, YLR032W, YBL088C, YFL036W, YBR275C, YNL102W, YMR190C, YJR035W, YLR086W, YOR330C, YER129W, YLR247C, YKR095W, YPL022W, YKL010C, YNL250W, YGL092W, YLR467W, YPL167C, YFL007W, YNL262W, YLR…
GO:0051171	regulation of nitrogen compound metabolic process	1.78759e-06	1.35939e-09	76	285	969	7166	0	0	YNL139C, YIR033W, YBL105C, YBL079W, YKL203C, YGL195W, YIL126W, YGR116W, YBR097W, YCR042C, YBR140C, YOR191W, YKL038W, YHR099W, YLR272C, YJL109C, YNL088W, YOL004W, YIL149C, YER176W, YHR079C, YAL017W, YFR031C, YJR140C, YGR270W, YKL010C, YLR384C, YCR081W, YNL250W, YBR081C, YGL092W, YOL081W, YNL262W, YCR093W, YDR227W, YGR271W, YBR136W, YGL131C, YER164W, YDR216W, YGL133W, YLR398C, YBL066C, YOR290C, YDR…
GO:0006302	double-strand break repair	2.01344e-06	1.53113e-09	22	285	121	7166	0	0	YBR275C, YOR290C, YNL102W, YMR190C, YDR217C, YIL126W, YHR164C, YLR320W, YLR247C, YPL022W, YOR191W, YNL250W, YGL092W, YDR180W, YJL074C, YKR082W, YNL262W, YOL004W, YJL092W, YBL088C, YLR032W, YMR076C
GO:0022414	reproductive process	2.14204e-06	1.62893e-09	49	285	497	7166	0	0	YOR290C, YIL126W, YMR162C, YHR164C, YGL251C, YNL273W, YKR031C, YHR102W, YLR320W, YFL033C, YPL016W, YCL014W, YOR191W, YLL040C, YJR066W, YNL271C, YPR122W, YER166W, YJL074C, YLR272C, YNL088W, YOL004W, YCR089W, YGR032W, YGL197W, YOR326W, YAL026C, YNL102W, YMR190C, YLR086W, YGR098C, YFR031C, YDR150W, YMR306W, YPL022W, YBR023C, YIL129C, YNL250W, YER132C, YBR081C, YAL029C, YLR189C, YLL021W, YCR093W, YMR…
GO:0044093	positive regulation of molecular function	2.22227e-06	1.68994e-09	32	285	244	7166	0	0	YJL095W, YER155C, YKL203C, YJR031C, YGL195W, YDR217C, YLR422W, YLR310C, YEL022W, YLR371W, YPR095C, YNL054W, YJR138W, YCR073C, YLR425W, YER093C, YDR407C, YBR140C, YCL014W, YDR170C, YJL076W, YNR031C, YPL115C, YOL081W, YFL007W, YNL297C, YCR093W, YHR186C, YJL092W, YAL024C, YGR070W, YMR218C
GO:0023051	regulation of signaling	2.3537e-06	1.78989e-09	23	285	133	7166	0	0	YJL095W, YER155C, YKL203C, YJR031C, YEL022W, YLR371W, YPR095C, YJR138W, YCR073C, YLR425W, YDR128W, YER093C, YBR140C, YCL014W, YDR170C, YJL076W, YNR031C, YPL115C, YOL081W, YLL021W, YOL138C, YCR033W, YGR070W
GO:0015893	drug transport	2.66493e-06	2.02656e-09	10	285	21	7166	0	0	YOR328W, YHL035C, YOR011W, YIL013C, YPL058C, YOR153W, YOL075C, YDR406W, YGR281W, YNR070W
GO:0043085	positive regulation of catalytic activity	2.85328e-06	2.1698e-09	31	285	233	7166	0	0	YJL095W, YER155C, YJR031C, YGL195W, YDR217C, YLR422W, YLR310C, YEL022W, YLR371W, YPR095C, YNL054W, YJR138W, YCR073C, YLR425W, YER093C, YDR407C, YBR140C, YCL014W, YDR170C, YJL076W, YNR031C, YPL115C, YOL081W, YFL007W, YNL297C, YCR093W, YHR186C, YJL092W, YAL024C, YGR070W, YMR218C
GO:0033036	macromolecule localization	3.03917e-06	2.31116e-09	72	285	905	7166	0	0	YNL139C, YNL242W, YBL079W, YNR070W, YPR095C, YKL101W, YGR116W, YBR097W, YJL039C, YJL222W, YLL040C, YOR011W, YNL271C, YER166W, YDR180W, YJL207C, YLL048C, YOL138C, YIL115C, YER008C, YBL017C, YDR141C, YMR218C, YIL149C, YOR326W, YAL026C, YML103C, YHR079C, YDR128W, YLR384C, YDR326C, YGL092W, YPL058C, YFL007W, YDR093W, YNL106C, YPL085W, YNR016C, YAL001C, YHR080C, YMR162C, YHR155W, YPR049C, YAL002W, YER…
GO:0007264	small GTPase mediated signal transduction	3.58924e-06	2.72946e-09	19	285	93	7166	0	0	YER155C, YKL203C, YJR031C, YLR422W, YLR310C, YEL022W, YLR371W, YPR095C, YJR138W, YJL005W, YLR425W, YBR140C, YCL014W, YDR170C, YJL076W, YPL115C, YOL081W, YAL024C, YGR070W
GO:0051172	negative regulation of nitrogen compound metabolic process	3.77674e-06	2.87204e-09	40	285	364	7166	0	0	YDR216W, YGL133W, YIR033W, YBL079W, YMR219W, YDR217C, YIL126W, YPL082C, YNL273W, YGR116W, YJL076W, YBR140C, YOR191W, YMR247C, YKL038W, YLR272C, YKR082W, YOL004W, YDR443C, YBR275C, YMR190C, YLR256W, YFR031C, YNL054W, YJR140C, YGR270W, YKL010C, YCR081W, YNL250W, YGL092W, YOL081W, YJL130C, YNL262W, YPL216W, YCR093W, YDR227W, YJL092W, YGL150C, YDR464W, YER164W
GO:0051179	localization	3.88834e-06	2.95691e-09	105	285	1567	7166	0	0	YNL139C, YHL035C, YNL242W, YDR135C, YBL079W, YKL203C, YGR184C, YOR153W, YKR103W, YDR406W, YNR070W, YPR095C, YKR031C, YKL101W, YGR116W, YML104C, YBR097W, YJL039C, YGR217W, YKL209C, YJL222W, YLL040C, YOR011W, YKL038W, YNL271C, YER166W, YDR180W, YJL207C, YLL048C, YOL138C, YIL115C, YER008C, YDR141C, YBL017C, YMR218C, YIL149C, YOR326W, YAL026C, YML103C, YJL129C, YLR096W, YIR006C, YBR295W, YHR079C, YDR…
GO:0006281	DNA repair	5.51704e-06	4.19547e-09	35	285	295	7166	0	0	YPR164W, YNL139C, YKL203C, YOR290C, YDR217C, YIL126W, YHR164C, YNL273W, YLR320W, YOR191W, YHR099W, YJR066W, YDR180W, YJL074C, YKR082W, YOL004W, YLR032W, YBL088C, YBR275C, YMR190C, YNL102W, YJR035W, YLR247C, YKR095W, YPL022W, YGL092W, YNL250W, YPL167C, YFL007W, YNL262W, YJL092W, YGL150C, YMR076C, YBR136W, YDR159W
GO:0048518	positive regulation of biological process	6.47489e-06	4.92387e-09	57	285	649	7166	0	0	YDR216W, YNL139C, YJL095W, YIR033W, YKL203C, YOR290C, YMR219W, YGL195W, YDR217C, YGL173C, YDR283C, YLR371W, YPR095C, YGR116W, YPR049C, YCR073C, YBR097W, YFL033C, YPL016W, YCR042C, YJL076W, YLR084C, YKL038W, YHR099W, YNL271C, YJL109C, YKR082W, YOL138C, YOL004W, YDR443C, YBL047C, YGR134W, YMR280C, YLR256W, YNL257C, YLR310C, YGR098C, YNL054W, YJR138W, YKR095W, YJR140C, YDR128W, YER093C, YGR270W, YCR…
GO:0048583	regulation of response to stimulus	6.61779e-06	5.03254e-09	26	285	176	7166	0	0	YJL095W, YER155C, YKL203C, YJR031C, YDR283C, YEL022W, YLR371W, YPR095C, YJR138W, YCR073C, YLR425W, YDR128W, YER093C, YBR140C, YCL014W, YDR170C, YJL076W, YOR191W, YNR031C, YPL115C, YOL081W, YLL021W, YOL138C, YCR033W, YJL092W, YGR070W
GO:0050790	regulation of catalytic activity	6.96479e-06	5.29642e-09	41	285	387	7166	0	0	YJL095W, YER155C, YKL203C, YGL195W, YDR217C, YEL022W, YLR371W, YPR095C, YCR073C, YLR425W, YJL076W, YBR140C, YCL014W, YDR170C, YPL115C, YNL297C, YIL115C, YAL024C, YGR070W, YMR218C, YGR233C, YJR031C, YPL137C, YPL242C, YLR422W, YLR310C, YGR098C, YJR138W, YNL054W, YIL147C, YDR407C, YER093C, YKL010C, YNR031C, YNL250W, YOL081W, YML100W, YFL007W, YCR093W, YHR186C, YJL092W
GO:0043547	positive regulation of GTPase activity	6.96869e-06	5.29938e-09	20	285	107	7166	0	0	YER155C, YJR031C, YLR422W, YLR310C, YEL022W, YLR371W, YPR095C, YJR138W, YLR425W, YDR407C, YER093C, YBR140C, YCL014W, YDR170C, YPL115C, YOL081W, YNL297C, YAL024C, YGR070W, YMR218C
GO:0048522	positive regulation of cellular process	7.41024e-06	5.63516e-09	56	285	634	7166	0	0	YDR216W, YNL139C, YJL095W, YIR033W, YKL203C, YOR290C, YGL195W, YDR217C, YGL173C, YDR283C, YLR371W, YPR095C, YGR116W, YPR049C, YCR073C, YBR097W, YFL033C, YPL016W, YCR042C, YJL076W, YLR084C, YKL038W, YHR099W, YNL271C, YJL109C, YKR082W, YOL138C, YOL004W, YDR443C, YBL047C, YGR134W, YMR280C, YLR256W, YNL257C, YLR310C, YGR098C, YNL054W, YJR138W, YKR095W, YJR140C, YDR128W, YER093C, YGR270W, YCR081W, YNR…
GO:0051234	establishment of localization	8.17952e-06	6.22017e-09	97	285	1420	7166	0	0	YNL139C, YHL035C, YNL242W, YDR135C, YBL079W, YKL203C, YGR184C, YOR153W, YKR103W, YDR406W, YNR070W, YPR095C, YKR031C, YGR116W, YBR097W, YJL039C, YGR217W, YKL209C, YJL222W, YLL040C, YOR011W, YKL038W, YNL271C, YER166W, YDR180W, YJL207C, YLL048C, YOL138C, YIL115C, YER008C, YDR141C, YBL017C, YMR218C, YIL149C, YOR326W, YAL026C, YML103C, YJL129C, YLR096W, YIR006C, YBR295W, YHR079C, YDR128W, YLR384C, YDR…
GO:0031324	negative regulation of cellular metabolic process	9.36993e-06	7.12543e-09	44	285	438	7166	0	0	YDR216W, YGL133W, YIR033W, YBL079W, YMR219W, YDR217C, YIL126W, YPL082C, YNL273W, YGR116W, YJL076W, YBR140C, YOR191W, YMR247C, YKL038W, YLR272C, YKR082W, YOL004W, YDR443C, YGR233C, YBR275C, YMR190C, YLR256W, YAL017W, YGR098C, YNL054W, YFR031C, YIL147C, YJR140C, YGR270W, YKL010C, YCR081W, YNL250W, YGL092W, YOL081W, YJL130C, YNL262W, YPL216W, YCR093W, YDR227W, YJL092W, YGL150C, YDR464W, YER164W
GO:0009892	negative regulation of metabolic process	1.07836e-05	8.20044e-09	44	285	440	7166	0	0	YDR216W, YGL133W, YIR033W, YBL079W, YMR219W, YDR217C, YIL126W, YPL082C, YNL273W, YGR116W, YJL076W, YBR140C, YOR191W, YMR247C, YKL038W, YLR272C, YKR082W, YOL004W, YDR443C, YGR233C, YBR275C, YMR190C, YLR256W, YAL017W, YGR098C, YNL054W, YFR031C, YIL147C, YJR140C, YGR270W, YKL010C, YCR081W, YNL250W, YGL092W, YOL081W, YJL130C, YNL262W, YPL216W, YCR093W, YDR227W, YJL092W, YGL150C, YDR464W, YER164W
GO:1903047	mitotic cell cycle process	1.09602e-05	8.33473e-09	41	285	393	7166	0	0	YBL105C, YDR217C, YIL126W, YGL173C, YNL273W, YKL101W, YGR116W, YJR092W, YJL076W, YCL014W, YLR084C, YNL271C, YKL129C, YPR122W, YDR180W, YJL074C, YLR272C, YGR014W, YNL088W, YOL004W, YAL024C, YNL172W, YOR326W, YMR190C, YIR006C, YLR086W, YDR457W, YLR310C, YGR098C, YFR031C, YKR095W, YJR140C, YDR420W, YBL063W, YBL034C, YLL021W, YNL262W, YKR054C, YMR076C, YJR090C, YDR159W
GO:0065008	regulation of biological quality	1.14047e-05	8.67279e-09	50	285	539	7166	0	0	YIR033W, YDR135C, YOR153W, YMR162C, YHR164C, YNR070W, YGR116W, YDR545W, YML104C, YBR097W, YNL339C, YGR217W, YKL209C, YLR084C, YLL040C, YGR296W, YBR235W, YNL271C, YER166W, YER190W, YLR032W, YBL088C, YCR089W, YOR124C, YGR032W, YJR033C, YAL026C, YJL129C, YBR275C, YMR190C, YBR295W, YDR457W, YDR150W, YMR306W, YKL010C, YNL250W, YLR467W, YIL159W, YFL007W, YLL021W, YHR186C, YOR291W, YLR466W, YGL150C, YPL…
GO:0006810	transport	1.1881e-05	9.03501e-09	94	285	1368	7166	0	0	YNL139C, YHL035C, YNL242W, YDR135C, YBL079W, YKL203C, YGR184C, YOR153W, YKR103W, YDR406W, YNR070W, YPR095C, YKR031C, YGR116W, YBR097W, YJL039C, YGR217W, YKL209C, YJL222W, YLL040C, YOR011W, YKL038W, YER166W, YJL207C, YLL048C, YOL138C, YIL115C, YER008C, YDR141C, YBL017C, YMR218C, YIL149C, YOR326W, YAL026C, YML103C, YJL129C, YLR096W, YIR006C, YBR295W, YHR079C, YDR128W, YLR384C, YDR326C, YGL092W, YPL…
GO:0070887	cellular response to chemical stimulus	1.47395e-05	1.12087e-08	41	285	397	7166	0	0	YDR216W, YOR328W, YJL095W, YGL133W, YIR033W, YGR184C, YOR153W, YPR026W, YMR162C, YDR406W, YNR070W, YKR031C, YGR116W, YOR336W, YFL033C, YPL016W, YOR011W, YKL038W, YJR066W, YER166W, YOL075C, YCR089W, YDR443C, YBL047C, YMR176W, YAL026C, YMR280C, YLR256W, YHR079C, YCR081W, YIL013C, YPL058C, YOL081W, YLL021W, YPL216W, YCR093W, YHR186C, YLR024C, YGL131C, YDR093W, YJR090C
GO:0000278	mitotic cell cycle	1.50721e-05	1.14616e-08	42	285	413	7166	0	0	YBL105C, YDR217C, YIL126W, YGL173C, YNL273W, YKL101W, YGR116W, YJR092W, YJL076W, YCL014W, YLR084C, YNL271C, YKL129C, YPR122W, YDR180W, YJL074C, YLR272C, YGR014W, YNL088W, YOL004W, YAL024C, YNL172W, YOR326W, YMR190C, YIR006C, YLR086W, YLR096W, YDR457W, YLR310C, YGR098C, YFR031C, YKR095W, YJR140C, YDR420W, YBL063W, YBL034C, YLL021W, YNL262W, YKR054C, YMR076C, YJR090C, YDR159W
GO:0006855	drug transmembrane transport	1.87992e-05	1.42959e-08	9	285	19	7166	0	0	YOR328W, YOR011W, YIL013C, YPL058C, YOR153W, YOL075C, YDR406W, YGR281W, YNR070W
GO:0051345	positive regulation of hydrolase activity	1.98794e-05	1.51174e-08	23	285	148	7166	0	0	YER155C, YJR031C, YLR422W, YLR310C, YEL022W, YLR371W, YPR095C, YJR138W, YLR425W, YDR407C, YER093C, YBR140C, YCL014W, YDR170C, YPL115C, YOL081W, YFL007W, YNL297C, YCR093W, YJL092W, YAL024C, YGR070W, YMR218C
GO:0030010	establishment of cell polarity	1.99637e-05	1.51815e-08	17	285	82	7166	0	0	YOR326W, YJL095W, YER155C, YIR006C, YLR371W, YER093C, YCL014W, YJR092W, YLR084C, YKL129C, YNL271C, YPR122W, YDR420W, YPL115C, YGR014W, YLL021W, YKR054C
GO:0006974	cellular response to DNA damage stimulus	2.42122e-05	1.84123e-08	37	285	342	7166	0	0	YPR164W, YNL139C, YKL203C, YOR290C, YDR217C, YIL126W, YDR283C, YHR164C, YNL273W, YLR320W, YOR191W, YJR066W, YHR099W, YDR180W, YJL074C, YKR082W, YOL004W, YLR032W, YBL088C, YBR275C, YMR190C, YNL102W, YJR035W, YLR247C, YKR095W, YPL022W, YGL092W, YNL250W, YPL167C, YFL007W, YNL262W, YJL092W, YGL150C, YMR076C, YBR136W, YJR090C, YDR159W
GO:0065009	regulation of molecular function	2.62875e-05	1.99905e-08	41	285	405	7166	0	0	YJL095W, YER155C, YKL203C, YGL195W, YDR217C, YEL022W, YLR371W, YPR095C, YCR073C, YLR425W, YJL076W, YBR140C, YCL014W, YDR170C, YPL115C, YNL297C, YIL115C, YAL024C, YGR070W, YMR218C, YGR233C, YJR031C, YPL137C, YPL242C, YLR422W, YLR310C, YGR098C, YJR138W, YNL054W, YIL147C, YDR407C, YER093C, YKL010C, YNR031C, YNL250W, YOL081W, YML100W, YFL007W, YCR093W, YHR186C, YJL092W
GO:0000722	telomere maintenance via recombination	3.78861e-05	2.88108e-08	11	285	33	7166	0	0	YGR296W, YNL250W, YLR467W, YMR190C, YER190W, YLR466W, YDR545W, YGL150C, YPL283C, YNL339C, YBR136W
GO:0007163	establishment or maintenance of cell polarity	4.00181e-05	3.0432e-08	20	285	118	7166	0	0	YOR326W, YJL095W, YER155C, YKL203C, YIR006C, YLR371W, YER093C, YCL014W, YJR092W, YLR084C, YNL271C, YKL129C, YPR122W, YPL115C, YDR420W, YER166W, YGR014W, YLL021W, YKR054C, YDR093W
GO:0010605	negative regulation of macromolecule metabolic process	4.60475e-05	3.50171e-08	41	285	413	7166	0	0	YDR216W, YGL133W, YIR033W, YBL079W, YMR219W, YDR217C, YIL126W, YPL082C, YNL273W, YGR116W, YJL076W, YOR191W, YMR247C, YKL038W, YLR272C, YKR082W, YOL004W, YDR443C, YGR233C, YBR275C, YMR190C, YLR256W, YAL017W, YGR098C, YNL054W, YFR031C, YIL147C, YJR140C, YGR270W, YKL010C, YCR081W, YNL250W, YGL092W, YNL262W, YPL216W, YCR093W, YDR227W, YJL092W, YGL150C, YDR464W, YER164W
GO:0031326	regulation of cellular biosynthetic process	0.000117897	8.96558e-08	70	285	947	7166	0	0	YNL139C, YIR033W, YBL079W, YGL195W, YIL126W, YGR116W, YBR097W, YCR042C, YBR140C, YOR191W, YKL038W, YHR099W, YLR272C, YJL109C, YNL088W, YML059C, YOL004W, YIL149C, YER176W, YHR079C, YAL017W, YJR140C, YGR270W, YKL010C, YLR384C, YCR081W, YBR081C, YGL092W, YOL081W, YNL262W, YDR227W, YCR093W, YGR271W, YBR136W, YGL131C, YER164W, YDR216W, YGL133W, YLR398C, YBL066C, YDR217C, YMR219W, YOR290C, YAL001C, YDR…
GO:0009889	regulation of biosynthetic process	0.000128348	9.76032e-08	70	285	949	7166	0	0	YNL139C, YIR033W, YBL079W, YGL195W, YIL126W, YGR116W, YBR097W, YCR042C, YBR140C, YOR191W, YKL038W, YHR099W, YLR272C, YJL109C, YNL088W, YML059C, YOL004W, YIL149C, YER176W, YHR079C, YAL017W, YJR140C, YGR270W, YKL010C, YLR384C, YCR081W, YBR081C, YGL092W, YOL081W, YNL262W, YDR227W, YCR093W, YGR271W, YBR136W, YGL131C, YER164W, YDR216W, YGL133W, YLR398C, YBL066C, YDR217C, YMR219W, YOR290C, YAL001C, YDR…
GO:0035690	cellular response to drug	0.000132822	1.01005e-07	8	285	17	7166	0	0	YOR328W, YOR011W, YIL013C, YPL058C, YOR153W, YOL075C, YDR406W, YNR070W
GO:0006351	transcription, DNA-templated	0.000157971	1.2013e-07	61	285	783	7166	0	0	YDR216W, YNL139C, YGL133W, YIR033W, YBL079W, YBL066C, YOR290C, YMR219W, YDR217C, YIL126W, YGL173C, YAL001C, YPL082C, YGR116W, YDR301W, YBR097W, YPL016W, YOR341W, YCR042C, YJL076W, YOR191W, YMR247C, YKL038W, YJR066W, YHR099W, YLR272C, YJL109C, YKR082W, YOL004W, YLR278C, YDR443C, YIL149C, YFL036W, YGR134W, YOR116C, YMR280C, YDR334W, YBR275C, YLR256W, YNL257C, YDR457W, YJR127C, YHR079C, YKR095W, YJR…
GO:0097659	nucleic acid-templated transcription	0.000165467	1.2583e-07	61	285	784	7166	0	0	YDR216W, YNL139C, YGL133W, YIR033W, YBL079W, YBL066C, YOR290C, YMR219W, YDR217C, YIL126W, YGL173C, YAL001C, YPL082C, YGR116W, YDR301W, YBR097W, YPL016W, YOR341W, YCR042C, YJL076W, YOR191W, YMR247C, YKL038W, YJR066W, YHR099W, YLR272C, YJL109C, YKR082W, YOL004W, YLR278C, YDR443C, YIL149C, YFL036W, YGR134W, YOR116C, YMR280C, YDR334W, YBR275C, YLR256W, YNL257C, YDR457W, YJR127C, YHR079C, YKR095W, YJR…
GO:0090304	nucleic acid metabolic process	0.000181952	1.38367e-07	110	285	1787	7166	0.0002	0.02	YNL139C, YIR033W, YBL105C, YBL079W, YKL203C, YIL126W, YGL251C, YGR116W, YLR320W, YDR301W, YBR097W, YOR341W, YCR042C, YOR191W, YGR296W, YPR189W, YKL038W, YHR099W, YDR180W, YLR272C, YJL109C, YMR229C, YNL088W, YOL004W, YLR032W, YIL149C, YFL036W, YOR116C, YNL102W, YHR079C, YFR031C, YJR140C, YGR270W, YPR022C, YPL022W, YKL010C, YLR384C, YJR041C, YCR081W, YNL250W, YBR081C, YGL092W, YLR467W, YPL167C, YHR…
GO:0032774	RNA biosynthetic process	0.000198957	1.51298e-07	61	285	788	7166	0.0002	0.02	YDR216W, YNL139C, YGL133W, YIR033W, YBL079W, YBL066C, YOR290C, YMR219W, YDR217C, YIL126W, YGL173C, YAL001C, YPL082C, YGR116W, YDR301W, YBR097W, YPL016W, YOR341W, YCR042C, YJL076W, YOR191W, YMR247C, YKL038W, YJR066W, YHR099W, YLR272C, YJL109C, YKR082W, YOL004W, YLR278C, YDR443C, YIL149C, YFL036W, YGR134W, YOR116C, YMR280C, YDR334W, YBR275C, YLR256W, YNL257C, YDR457W, YJR127C, YHR079C, YKR095W, YJR…
GO:0051252	regulation of RNA metabolic process	0.000200401	1.52396e-07	59	285	751	7166	0.0002	0.02	YDR216W, YNL139C, YGL133W, YIR033W, YBL105C, YBL079W, YBL066C, YKL203C, YOR290C, YMR219W, YDR217C, YIL126W, YGL173C, YAL001C, YPL082C, YGR116W, YBR097W, YPL016W, YCR042C, YJL076W, YOR191W, YMR247C, YKL038W, YJR066W, YHR099W, YLR272C, YJL109C, YKR082W, YOL004W, YLR278C, YDR443C, YIL149C, YGR134W, YMR280C, YDR334W, YBR275C, YLR256W, YNL257C, YDR457W, YJR127C, YHR079C, YNL054W, YKR095W, YJR140C, YGR…
GO:0042221	response to chemical	0.000219549	1.66957e-07	47	285	538	7166	0.0002	0.02	YDR216W, YOR328W, YHL035C, YJL095W, YGL133W, YIR033W, YDR135C, YGR184C, YOR153W, YPR026W, YMR162C, YDR406W, YNR070W, YKR031C, YGR116W, YOR336W, YFL033C, YPL016W, YKL209C, YOR011W, YKL038W, YJR066W, YER166W, YOL075C, YCR089W, YDR443C, YBL047C, YMR176W, YAL026C, YMR280C, YLR256W, YBR295W, YHR079C, YCR081W, YIL030C, YIL013C, YPL058C, YOL081W, YLL021W, YPL216W, YCR093W, YHR186C, YGR281W, YLR024C, YGL…
GO:0051641	cellular localization	0.000232098	1.765e-07	66	285	886	7166	0.0002	0.02	YNL139C, YNL242W, YBL079W, YPR095C, YKL101W, YGR116W, YML104C, YBR097W, YJL039C, YJL222W, YLL040C, YNL271C, YER166W, YDR180W, YJL207C, YIL115C, YER008C, YBL017C, YDR141C, YMR218C, YIL149C, YOR326W, YAL026C, YML103C, YHR079C, YDR326C, YGL092W, YFL007W, YDR227W, YKR054C, YDR093W, YFR019W, YMR219W, YPL085W, YNR016C, YAL001C, YEL022W, YHR080C, YMR162C, YHR155W, YPR049C, YAL002W, YER105C, YDR170C, YJR…
GO:0006997	nucleus organization	0.000237465	1.80582e-07	15	285	75	7166	0.0002	0.02	YMR129W, YJL076W, YML103C, YGL092W, YBL079W, YNR016C, YKR082W, YDR457W, YGL173C, YKR054C, YIL115C, YML104C, YKR095W, YER105C, YJL039C
GO:0035023	regulation of Rho protein signal transduction	0.000268824	2.04429e-07	7	285	13	7166	0.0002	0.02	YCL014W, YLR371W, YER155C, YPL115C, YKL203C, YLR425W, YGR070W
GO:0007010	cytoskeleton organization	0.000301934	2.29608e-07	29	285	254	7166	0.0002	0.02	YOR326W, YMR129W, YER155C, YBL105C, YKL203C, YJR031C, YJL020C, YJL042W, YIR006C, YPL242C, YIL126W, YEL022W, YGR098C, YDR150W, YER093C, YJR092W, YLR084C, YIL129C, YNR031C, YNL271C, YPL115C, YBL034C, YBL063W, YHR023W, YIL159W, YLL021W, YKR054C, YBR059C, YIL149C
GO:0006325	chromatin organization	0.000304522	2.31576e-07	35	285	345	7166	0.0002	0.02	YKL033W, YDR216W, YGL133W, YIR033W, YBL079W, YOR290C, YMR219W, YIL126W, YGR116W, YPL016W, YJL076W, YOR191W, YMR247C, YHR099W, YLR272C, YKR082W, YNL088W, YOL004W, YBL088C, YDR334W, YBR275C, YJR035W, YKR095W, YJR140C, YGR270W, YGL092W, YBR081C, YNL262W, YPL216W, YDR227W, YCR033W, YGL150C, YGL131C, YBR136W, YER164W
GO:1902589	single-organism organelle organization	0.000323598	2.46082e-07	47	285	545	7166	0.0002	0.02	YNL242W, YER155C, YDR135C, YBL105C, YKL203C, YLR305C, YJL042W, YEL022W, YNL273W, YPR049C, YLR320W, YAL002W, YLL015W, YLR084C, YNL271C, YDR180W, YJL074C, YLR272C, YHR023W, YNL088W, YAL024C, YIL149C, YNL172W, YOR326W, YMR129W, YJL020C, YJR031C, YMR190C, YIR006C, YLR086W, YPL242C, YLR422W, YGR098C, YFR031C, YKR095W, YDR150W, YER093C, YIL129C, YNR031C, YBL063W, YBL034C, YIL159W, YLL021W, YNL262W, YBR…
GO:0006312	mitotic recombination	0.000393603	2.99318e-07	13	285	58	7166	0.0002	0.02	YPL022W, YGR296W, YNL250W, YLR467W, YMR190C, YNL088W, YER190W, YLR466W, YDR545W, YGL150C, YPL283C, YNL339C, YBR136W
GO:0034654	nucleobase-containing compound biosynthetic process	0.000450985	3.42954e-07	72	285	1019	7166	0.0004	0.04	YNL139C, YIR033W, YBL079W, YIL126W, YGR116W, YDR301W, YBR097W, YOR341W, YCR042C, YBR140C, YOR191W, YKL038W, YHR099W, YLR272C, YJL109C, YOL004W, YLR032W, YIL149C, YFL036W, YOR116C, YNL102W, YHR079C, YJR140C, YGR270W, YPR022C, YPL022W, YKL010C, YLR384C, YCR081W, YNL250W, YBR081C, YGL092W, YPL167C, YOL081W, YNL262W, YDR227W, YCR093W, YGL131C, YER164W, YDR216W, YGL133W, YBL066C, YDR217C, YMR219W, YOR…
GO:0044702	single organism reproductive process	0.000498345	3.7897e-07	36	285	368	7166	0.0006	0.06	YOR290C, YIL126W, YHR164C, YGL251C, YNL273W, YKR031C, YLR320W, YFL033C, YPL016W, YOR191W, YLL040C, YJR066W, YJL074C, YLR272C, YNL088W, YOL004W, YCR089W, YGR032W, YGL197W, YMR190C, YNL102W, YLR086W, YGR098C, YFR031C, YDR150W, YMR306W, YPL022W, YBR023C, YER132C, YAL029C, YNL250W, YLR189C, YLL021W, YMR076C, YDR104C, YBR136W
GO:0051128	regulation of cellular component organization	0.000518376	3.94202e-07	40	285	434	7166	0.0006	0.06	YDR216W, YJL095W, YBL105C, YKL203C, YJL042W, YGL173C, YPL082C, YLR371W, YGR116W, YAL002W, YFL033C, YJL076W, YLR084C, YJR066W, YNL271C, YLR272C, YOL004W, YCR089W, YAL024C, YGR032W, YNL172W, YJR033C, YER176W, YMR190C, YGR098C, YFR031C, YJR138W, YKR095W, YJR140C, YMR306W, YER093C, YGR270W, YNR031C, YIL159W, YLL021W, YCR093W, YDR227W, YHR186C, YBR059C, YER164W
GO:0031532	actin cytoskeleton reorganization	0.000519428	3.95003e-07	7	285	14	7166	0.0006	0.06	YIL129C, YNR031C, YNL271C, YKL203C, YIL159W, YLL021W, YER093C
GO:0030029	actin filament-based process	0.000684622	5.20625e-07	19	285	127	7166	0.0006	0.06	YOR326W, YER155C, YBL105C, YKL203C, YJR031C, YJL020C, YIR006C, YPL242C, YEL022W, YER093C, YLR084C, YIL129C, YNR031C, YNL271C, YHR023W, YIL159W, YLL021W, YBR059C, YDR159W
GO:0071702	organic substance transport	0.000730078	5.55192e-07	67	285	933	7166	0.0006	0.06	YNL139C, YNL242W, YDR135C, YBL079W, YGR184C, YNR070W, YPR095C, YGR116W, YBR097W, YJL039C, YKL209C, YJL222W, YLL040C, YOR011W, YKL038W, YER166W, YJL207C, YLL048C, YOL138C, YIL115C, YER008C, YBL017C, YDR141C, YMR218C, YIL149C, YOR326W, YAL026C, YML103C, YHR079C, YDR128W, YLR384C, YDR326C, YGL092W, YPL058C, YFL007W, YDR093W, YNL106C, YPL085W, YNR016C, YHR080C, YMR162C, YHR155W, YPR049C, YAL002W, YLL…
GO:0010556	regulation of macromolecule biosynthetic process	0.000744178	5.65915e-07	66	285	914	7166	0.0006	0.06	YNL139C, YIR033W, YBL079W, YGL195W, YIL126W, YGR116W, YBR097W, YCR042C, YOR191W, YKL038W, YHR099W, YLR272C, YJL109C, YNL088W, YOL004W, YIL149C, YER176W, YHR079C, YAL017W, YJR140C, YGR270W, YKL010C, YLR384C, YCR081W, YBR081C, YGL092W, YNL262W, YDR227W, YCR093W, YGR271W, YBR136W, YGL131C, YER164W, YDR216W, YGL133W, YLR398C, YBL066C, YDR217C, YMR219W, YOR290C, YAL001C, YDR283C, YGL173C, YPL082C, YNL…
GO:0046907	intracellular transport	0.000935505	7.11411e-07	52	285	655	7166	0.0006	0.06	YNL139C, YNL242W, YBL079W, YPL085W, YFR019W, YNR016C, YMR162C, YHR080C, YEL022W, YPR095C, YHR155W, YGR116W, YPR049C, YAL002W, YBR097W, YJL039C, YER105C, YJL222W, YDR170C, YLL040C, YER166W, YJL207C, YCR032W, YKR082W, YNL297C, YIL115C, YDR141C, YBL017C, YMR218C, YIL149C, YDR335W, YJR033C, YOR326W, YMR129W, YAL026C, YML103C, YJR031C, YNL257C, YDR457W, YHR079C, YKR095W, YDR150W, YDR407C, YDR326C, YGL…
GO:0032505	reproduction of a single-celled organism	0.000985756	7.49624e-07	24	285	196	7166	0.0008	0.08	YOR326W, YOR290C, YMR190C, YIR006C, YKR031C, YHR102W, YPL016W, YMR306W, YBR023C, YCL014W, YJR092W, YOR191W, YLL040C, YIL129C, YNL271C, YAL029C, YKL129C, YPR122W, YJL074C, YLR189C, YLL021W, YCR089W, YGR032W, YDR104C
GO:0010647	positive regulation of cell communication	0.00101494	7.71819e-07	11	285	44	7166	0.0008	0.08	YJL095W, YNR031C, YKL203C, YLL021W, YDR283C, YOL138C, YCR033W, YPR095C, YCR073C, YDR128W, YER093C
GO:0008104	protein localization	0.00104331	7.93392e-07	57	285	750	7166	0.0008	0.08	YNL242W, YNL106C, YBL079W, YPL085W, YNR016C, YAL001C, YMR162C, YPR095C, YKL101W, YPR049C, YAL002W, YBR097W, YJL039C, YER105C, YJR092W, YJL222W, YDR170C, YLL040C, YNL271C, YER166W, YDR180W, YJL207C, YCR032W, YKR082W, YOL138C, YNL297C, YIL115C, YER008C, YBL047C, YAL024C, YBL017C, YDR141C, YMR218C, YBL101C, YDR335W, YJR033C, YOR326W, YMR129W, YAL026C, YML103C, YLR256W, YHR079C, YJR138W, YKR095W, YDR…
GO:0009967	positive regulation of signal transduction	0.00112866	8.58297e-07	10	285	36	7166	0.0008	0.08	YJL095W, YNR031C, YKL203C, YLL021W, YOL138C, YCR033W, YPR095C, YCR073C, YDR128W, YER093C
GO:0023056	positive regulation of signaling	0.00112866	8.58297e-07	10	285	36	7166	0.0008	0.08	YJL095W, YNR031C, YKL203C, YLL021W, YOL138C, YCR033W, YPR095C, YCR073C, YDR128W, YER093C
GO:2000112	regulation of cellular macromolecule biosynthetic process	0.0011316	8.60532e-07	65	285	905	7166	0.0008	0.08	YNL139C, YIR033W, YBL079W, YGL195W, YIL126W, YGR116W, YBR097W, YCR042C, YOR191W, YKL038W, YHR099W, YLR272C, YJL109C, YNL088W, YOL004W, YIL149C, YER176W, YHR079C, YAL017W, YJR140C, YGR270W, YKL010C, YLR384C, YCR081W, YBR081C, YGL092W, YNL262W, YDR227W, YCR093W, YGR271W, YBR136W, YGL131C, YER164W, YDR216W, YGL133W, YLR398C, YBL066C, YDR217C, YMR219W, YOR290C, YAL001C, YDR283C, YGL173C, YPL082C, YNL…
GO:0006260	DNA replication	0.00129159	9.82195e-07	21	285	158	7166	0.0009	0.1	YPR164W, YBR275C, YOR290C, YNL102W, YMR190C, YDR217C, YLR086W, YGL251C, YHR164C, YOR330C, YNL273W, YER129W, YLR320W, YPL016W, YPL167C, YNL088W, YNL262W, YOL004W, YBR136W, YFL036W, YER164W
GO:0051301	cell division	0.0014139	1.07521e-06	31	285	304	7166	0.0009	0.1	YOR326W, YPR164W, YBL105C, YLR086W, YIR006C, YPL242C, YLR310C, YHR102W, YLR320W, YFR031C, YCL014W, YJL076W, YJR092W, YLR084C, YIL129C, YNL271C, YKL129C, YPR122W, YBL034C, YBL063W, YDR420W, YJL074C, YLR272C, YGR014W, YHR023W, YLL021W, YOL004W, YMR076C, YBL047C, YAL024C, YNL172W
GO:1902533	positive regulation of intracellular signal transduction	0.00143345	1.09008e-06	9	285	29	7166	0.0009	0.1	YJL095W, YNR031C, YKL203C, YOL138C, YCR033W, YPR095C, YCR073C, YDR128W, YER093C
GO:0006869	lipid transport	0.0014919	1.13453e-06	14	285	75	7166	0.0009	0.1	YAL026C, YOR011W, YDR326C, YIL013C, YER166W, YPL058C, YPL006W, YNL257C, YLL048C, YHR080C, YMR162C, YNR070W, YHR155W, YDR093W
GO:0051649	establishment of localization in cell	0.00178445	1.35699e-06	54	285	706	7166	0.0011	0.12	YNL139C, YNL242W, YBL079W, YPL085W, YFR019W, YNR016C, YMR162C, YHR080C, YEL022W, YPR095C, YHR155W, YGR116W, YPR049C, YAL002W, YBR097W, YJL039C, YER105C, YJL222W, YDR170C, YLL040C, YNL271C, YER166W, YJL207C, YCR032W, YKR082W, YNL297C, YIL115C, YER008C, YDR141C, YBL017C, YMR218C, YIL149C, YDR335W, YJR033C, YOR326W, YMR129W, YAL026C, YML103C, YJR031C, YNL257C, YDR457W, YHR079C, YKR095W, YDR150W, YDR…
GO:0006355	regulation of transcription, DNA-templated	0.00197225	1.49981e-06	55	285	727	7166	0.0011	0.12	YDR216W, YNL139C, YGL133W, YIR033W, YBL079W, YBL066C, YOR290C, YMR219W, YDR217C, YIL126W, YGL173C, YAL001C, YPL082C, YGR116W, YBR097W, YPL016W, YCR042C, YJL076W, YOR191W, YMR247C, YKL038W, YHR099W, YLR272C, YJL109C, YKR082W, YOL004W, YLR278C, YDR443C, YIL149C, YGR134W, YMR280C, YDR334W, YBR275C, YLR256W, YNL257C, YDR457W, YJR127C, YHR079C, YKR095W, YJR140C, YGR270W, YLR384C, YCR081W, YBR081C, YGL…
GO:1903506	regulation of nucleic acid-templated transcription	0.00215096	1.63571e-06	55	285	729	7166	0.0011	0.12	YDR216W, YNL139C, YGL133W, YIR033W, YBL079W, YBL066C, YOR290C, YMR219W, YDR217C, YIL126W, YGL173C, YAL001C, YPL082C, YGR116W, YBR097W, YPL016W, YCR042C, YJL076W, YOR191W, YMR247C, YKL038W, YHR099W, YLR272C, YJL109C, YKR082W, YOL004W, YLR278C, YDR443C, YIL149C, YGR134W, YMR280C, YDR334W, YBR275C, YLR256W, YNL257C, YDR457W, YJR127C, YHR079C, YKR095W, YJR140C, YGR270W, YLR384C, YCR081W, YBR081C, YGL…
GO:2001141	regulation of RNA biosynthetic process	0.00215096	1.63571e-06	55	285	729	7166	0.0011	0.12	YDR216W, YNL139C, YGL133W, YIR033W, YBL079W, YBL066C, YOR290C, YMR219W, YDR217C, YIL126W, YGL173C, YAL001C, YPL082C, YGR116W, YBR097W, YPL016W, YCR042C, YJL076W, YOR191W, YMR247C, YKL038W, YHR099W, YLR272C, YJL109C, YKR082W, YOL004W, YLR278C, YDR443C, YIL149C, YGR134W, YMR280C, YDR334W, YBR275C, YLR256W, YNL257C, YDR457W, YJR127C, YHR079C, YKR095W, YJR140C, YGR270W, YLR384C, YCR081W, YBR081C, YGL…
GO:0019438	aromatic compound biosynthetic process	0.00265846	2.02164e-06	73	285	1087	7166	0.001	0.12	YNL139C, YIR033W, YBL079W, YIL126W, YGR116W, YDR127W, YDR301W, YBR097W, YOR341W, YCR042C, YBR140C, YOR191W, YKL038W, YHR099W, YLR272C, YJL109C, YOL004W, YLR032W, YIL149C, YFL036W, YOR116C, YNL102W, YHR079C, YJR140C, YGR270W, YPR022C, YPL022W, YKL010C, YLR384C, YCR081W, YNL250W, YBR081C, YGL092W, YPL167C, YOL081W, YNL262W, YDR227W, YCR093W, YGL131C, YER164W, YDR216W, YGL133W, YBL066C, YDR217C, YMR…
GO:0009890	negative regulation of biosynthetic process	0.00276104	2.09965e-06	34	285	362	7166	0.001	0.12	YDR216W, YGL133W, YIR033W, YBL079W, YMR219W, YDR217C, YIL126W, YPL082C, YNL273W, YGR116W, YJL076W, YBR140C, YMR247C, YKL038W, YLR272C, YKR082W, YOL004W, YDR443C, YBR275C, YLR256W, YAL017W, YJR140C, YGR270W, YKL010C, YCR081W, YGL092W, YOL081W, YNL262W, YPL216W, YCR093W, YDR227W, YGL150C, YDR464W, YER164W
GO:0031327	negative regulation of cellular biosynthetic process	0.00276104	2.09965e-06	34	285	362	7166	0.001	0.12	YDR216W, YGL133W, YIR033W, YBL079W, YMR219W, YDR217C, YIL126W, YPL082C, YNL273W, YGR116W, YJL076W, YBR140C, YMR247C, YKL038W, YLR272C, YKR082W, YOL004W, YDR443C, YBR275C, YLR256W, YAL017W, YJR140C, YGR270W, YKL010C, YCR081W, YGL092W, YOL081W, YNL262W, YPL216W, YCR093W, YDR227W, YGL150C, YDR464W, YER164W
GO:0006261	DNA-dependent DNA replication	0.00313225	2.38194e-06	19	285	140	7166	0.0012	0.14	YPR164W, YBR275C, YOR290C, YNL102W, YMR190C, YLR086W, YGL251C, YHR164C, YOR330C, YNL273W, YER129W, YLR320W, YPL016W, YNL088W, YNL262W, YOL004W, YBR136W, YFL036W, YER164W
GO:0010468	regulation of gene expression	0.00325791	2.4775e-06	63	285	893	7166	0.0012	0.14	YDR216W, YNL139C, YLR398C, YGL133W, YIR033W, YBL079W, YBL066C, YOR290C, YMR219W, YGL195W, YDR217C, YIL126W, YGL173C, YDR283C, YAL001C, YPL082C, YGR116W, YBR097W, YPL016W, YCR042C, YJL076W, YOR191W, YMR247C, YKL038W, YHR099W, YDR180W, YLR272C, YJL109C, YKR082W, YOL004W, YLR278C, YDR443C, YIL149C, YGR134W, YMR280C, YDR334W, YER176W, YBR275C, YLR256W, YNL257C, YDR457W, YJR127C, YHR079C, YAL017W, YNL…
GO:0010876	lipid localization	0.00335426	2.55077e-06	14	285	80	7166	0.0012	0.14	YAL026C, YOR011W, YDR326C, YIL013C, YER166W, YPL058C, YPL006W, YNL257C, YLL048C, YHR080C, YMR162C, YNR070W, YHR155W, YDR093W
GO:2000113	negative regulation of cellular macromolecule biosynthetic process	0.00393398	2.99162e-06	32	285	335	7166	0.0012	0.14	YDR216W, YGL133W, YIR033W, YBL079W, YMR219W, YDR217C, YIL126W, YPL082C, YNL273W, YGR116W, YJL076W, YMR247C, YKL038W, YLR272C, YKR082W, YOL004W, YDR443C, YBR275C, YLR256W, YAL017W, YJR140C, YGR270W, YKL010C, YCR081W, YGL092W, YNL262W, YCR093W, YDR227W, YPL216W, YGL150C, YDR464W, YER164W
GO:0034398	telomere tethering at nuclear periphery	0.00419676	3.19145e-06	7	285	18	7166	0.0011	0.14	YDR227W, YGL092W, YBL079W, YKR095W, YMR219W, YIL149C, YKR082W
GO:0000723	telomere maintenance	0.00455162	3.46131e-06	14	285	82	7166	0.0011	0.14	YGR296W, YNL250W, YLR467W, YBR275C, YMR190C, YER190W, YHR164C, YLR466W, YBL088C, YDR545W, YGL150C, YPL283C, YNL339C, YBR136W
GO:0060249	anatomical structure homeostasis	0.00455162	3.46131e-06	14	285	82	7166	0.0011	0.14	YGR296W, YNL250W, YLR467W, YBR275C, YMR190C, YER190W, YHR164C, YLR466W, YBL088C, YDR545W, YGL150C, YPL283C, YNL339C, YBR136W
GO:0010558	negative regulation of macromolecule biosynthetic process	0.00476406	3.62286e-06	32	285	338	7166	0.0011	0.14	YDR216W, YGL133W, YIR033W, YBL079W, YMR219W, YDR217C, YIL126W, YPL082C, YNL273W, YGR116W, YJL076W, YMR247C, YKL038W, YLR272C, YKR082W, YOL004W, YDR443C, YBR275C, YLR256W, YAL017W, YJR140C, YGR270W, YKL010C, YCR081W, YGL092W, YNL262W, YCR093W, YDR227W, YPL216W, YGL150C, YDR464W, YER164W
GO:0032200	telomere organization	0.00528232	4.01697e-06	14	285	83	7166	0.0011	0.14	YGR296W, YNL250W, YLR467W, YBR275C, YMR190C, YER190W, YHR164C, YLR466W, YBL088C, YDR545W, YGL150C, YPL283C, YNL339C, YBR136W
GO:0009605	response to external stimulus	0.00655335	4.98354e-06	19	285	147	7166	0.0011	0.14	YDR216W, YMR280C, YLR398C, YJL095W, YOR290C, YPR026W, YLR256W, YDR283C, YGR116W, YPR049C, YJR138W, YFL033C, YPL016W, YCR081W, YPR189W, YKL038W, YHR186C, YGR271W, YDR443C
GO:0051307	meiotic chromosome separation	0.00669382	5.09036e-06	6	285	13	7166	0.0011	0.14	YPL022W, YNL088W, YGR098C, YFR031C, YLR272C, YLR086W
GO:0045184	establishment of protein localization	0.00691007	5.25481e-06	48	285	625	7166	0.0011	0.14	YNL242W, YNL106C, YBL079W, YPL085W, YNR016C, YMR162C, YPR095C, YPR049C, YAL002W, YBR097W, YJL039C, YER105C, YJL222W, YDR170C, YLL040C, YER166W, YDR180W, YJL207C, YCR032W, YKR082W, YOL138C, YNL297C, YIL115C, YER008C, YBL017C, YDR141C, YMR218C, YBL101C, YDR335W, YJR033C, YOR326W, YMR129W, YAL026C, YML103C, YLR256W, YHR079C, YJR138W, YKR095W, YDR128W, YLR384C, YGL092W, YLR189C, YFL007W, YGL206C, YIL…
GO:0006139	nucleobase-containing compound metabolic process	0.00740532	5.63142e-06	115	285	2030	7166	0.0012	0.16	YNL139C, YIR033W, YBL105C, YBL079W, YKL203C, YIL126W, YGL251C, YGR116W, YLR320W, YDR301W, YBR097W, YOR341W, YCR042C, YBR140C, YOR191W, YGR296W, YPR189W, YKL038W, YHR099W, YDR180W, YLR272C, YJL109C, YMR229C, YNL088W, YOL004W, YLR032W, YIL149C, YFL036W, YOR116C, YNL102W, YHR079C, YFR031C, YJR140C, YGR270W, YPR022C, YPL022W, YKL010C, YLR384C, YJR041C, YCR081W, YNL250W, YGL092W, YBR081C, YLR467W, YPL…
GO:0030036	actin cytoskeleton organization	0.00748329	5.69071e-06	17	285	122	7166	0.0012	0.16	YER155C, YBL105C, YKL203C, YJR031C, YJL020C, YIR006C, YPL242C, YEL022W, YER093C, YLR084C, YIL129C, YNL271C, YNR031C, YHR023W, YIL159W, YLL021W, YBR059C
GO:0042493	response to drug	0.00830373	6.31462e-06	10	285	44	7166	0.0012	0.16	YOR328W, YHL035C, YOR011W, YIL013C, YPL058C, YOR153W, YOL075C, YDR406W, YGR281W, YNR070W
GO:0007266	Rho protein signal transduction	0.00954348	7.2574e-06	7	285	20	7166	0.0012	0.16	YCL014W, YLR371W, YER155C, YPL115C, YKL203C, YLR425W, YGR070W
GO:0034397	telomere localization	0.00954348	7.2574e-06	7	285	20	7166	0.0012	0.16	YDR227W, YGL092W, YBL079W, YKR095W, YMR219W, YIL149C, YKR082W

## Sheet: 2 process
GO analysis	Process; region 2 of histogram of resilience to ribosome drop-off (0.7<=chi<0.8)
Email	m.romano@abdn.ac.uk
Aspect	P
P-value cutoff	0.01
Calculate FDR	Yes
Regulation links followed	Yes
Bonferroni correction	Yes
Uploaded gene list	sec2_phys_gnames.dat
Annotation file	gene_association.sgd
Evidence codes used	ISM (1257), IEA (51184), IGI (5539), IEP (122), NAS (102), IBA (4982), IPI (3199), ND (3714), ISO (9), IC (1457), ISS (1909), ISA (314), IMP (13164), IDA (23598), RCA (6), TAS (479)
Unknown identifiers (1)	YMR053C-A
GOID	TERM	CORRECTED_PVALUE	UNCORRECTED_PVALUE	NUM_LIST_ANNOTATIONS	LIST_SIZE	TOTAL_NUM_ANNOTATIONS	POPULATION_SIZE	FDR_RATE	EXPECTED_FALSE_POSITIVES	ANNOTATED_GENES
GO:0065007	biological regulation	6.14118e-40	3.02224e-43	383	751	2043	7166	0	0	YMR032W, YKL168C, YHR197W, YER162C, YOR181W, YLR319C, YJR089W, YHR119W, YOL090W, YMR308C, YLR148W, YPL248C, YBR289W, YKL222C, YER167W, YBL076C, YIL047C, YMR172W, YMR104C, YGR238C, YBL008W, YLR381W, YHR204W, YCR092C, YNL272C, YOR178C, YHL023C, YGL249W, YDR206W, YOL045W, YOL017W, YBR108W, YPR031W, YGL013C, YGR099W, YIL075C, YLL029W, YNL311C, YBR007C, YOR076C, YLR266C, YJL206C, YLR039C, YAL053W, YLL…
GO:0050789	regulation of biological process	1.97652e-38	9.72696e-42	336	751	1693	7166	0	0	YMR032W, YKL168C, YHR197W, YER162C, YOR181W, YLR319C, YJR089W, YHR119W, YOL090W, YMR308C, YLR148W, YPL248C, YBR289W, YKL222C, YER167W, YBL076C, YIL047C, YMR172W, YMR104C, YGR238C, YBL008W, YLR381W, YHR204W, YCR092C, YOR178C, YHL023C, YGL249W, YDR206W, YOL045W, YOL017W, YBR108W, YPR031W, YGL013C, YIL075C, YLL029W, YNL311C, YOR076C, YLR266C, YJL206C, YLR039C, YKR099W, YLL019C, YIL130W, YIL046W, YDR…
GO:0050794	regulation of cellular process	1.80904e-35	8.90273e-39	322	751	1633	7166	0	0	YMR032W, YKL168C, YHR197W, YER162C, YOR181W, YLR319C, YJR089W, YHR119W, YOL090W, YMR308C, YLR148W, YPL248C, YBR289W, YKL222C, YER167W, YBL076C, YIL047C, YMR172W, YMR104C, YGR238C, YBL008W, YLR381W, YHR204W, YCR092C, YOR178C, YHL023C, YGL249W, YDR206W, YOL045W, YOL017W, YBR108W, YPR031W, YGL013C, YLL029W, YNL311C, YOR076C, YLR266C, YJL206C, YLR039C, YKR099W, YLL019C, YIL130W, YIL046W, YDR421W, YOR…
GO:0044699	single-organism process	7.04416e-26	3.46661e-29	503	751	3425	7166	0	0	YMR032W, YKL168C, YHR197W, YLR035C, YOR181W, YJL204C, YLR319C, YJR089W, YHR119W, YOL090W, YMR308C, YLR148W, YPL248C, YBR001C, YKL205W, YLL003W, YBR289W, YER167W, YDR119W, YBL076C, YBR084W, YIL047C, YMR104C, YGR238C, YBL008W, YOR299W, YGL236C, YLR381W, YHR204W, YCR092C, YNL272C, YOR178C, YHL023C, YGL249W, YOL045W, YPL221W, YML075C, YDR074W, YPL207W, YOL017W, YBR108W, YOR109W, YOR098C, YNL311C, YMR…
GO:0044763	single-organism cellular process	5.17845e-23	2.54845e-26	444	751	2936	7166	0	0	YMR032W, YKL168C, YHR197W, YLR035C, YOR181W, YJL204C, YLR319C, YJR089W, YHR119W, YOL090W, YMR308C, YLR148W, YBR001C, YLL003W, YBR289W, YER167W, YBL076C, YBR084W, YMR104C, YGR238C, YBL008W, YOR299W, YLR381W, YHR204W, YCR092C, YNL272C, YOR178C, YHL023C, YGL249W, YOL045W, YPL221W, YML075C, YDR074W, YPL207W, YOL017W, YBR108W, YOR109W, YNL311C, YBR007C, YAL053W, YBL007C, YGR170W, YLR166C, YLR045C, YLL…
GO:0019222	regulation of metabolic process	1.934e-20	9.51771e-24	225	751	1162	7166	0	0	YKL068W, YHR197W, YPL126W, YER162C, YLR014C, YJL168C, YHR119W, YOL090W, YFR013W, YMR308C, YPL248C, YKR029C, YIR002C, YAL051W, YBR289W, YOR144C, YKL222C, YER167W, YER111C, YBL076C, YMR172W, YBL008W, YIL143C, YER069W, YCR092C, YBL052C, YPL009C, YNL201C, YGR056W, YGL249W, YNL059C, YDR206W, YCR077C, YOL045W, YBL005W, YOL017W, YPR031W, YOL145C, YLR347C, YLR386W, YGL013C, YIL075C, YLL029W, YIL101C, YIL…
GO:0009987	cellular process	2.03106e-20	9.99538e-24	654	751	5206	7166	0	0	YMR032W, YKL168C, YHR197W, YLR035C, YOR181W, YJR089W, YHR119W, YOL090W, YBR001C, YKL205W, YLL003W, YBR289W, YKL222C, YLR277C, YIL047C, YNR044W, YGR238C, YBL008W, YGL236C, YNL085W, YHR204W, YCR092C, YNL272C, YPL217C, YMR012W, YGL249W, YDR206W, YPL221W, YML075C, YPL207W, YPR031W, YDR416W, YGR099W, YIL075C, YDR430C, YOR109W, YEL055C, YOR098C, YBR007C, YOR076C, YBL007C, YLL051C, YMR212C, YKR086W, YJR…
GO:0060255	regulation of macromolecule metabolic process	2.11516e-20	1.04093e-23	218	751	1111	7166	0	0	YKL068W, YHR197W, YPL126W, YER162C, YLR014C, YJL168C, YHR119W, YOL090W, YFR013W, YMR308C, YPL248C, YKR029C, YIR002C, YAL051W, YBR289W, YOR144C, YKL222C, YER167W, YER111C, YBL076C, YMR172W, YBL008W, YIL143C, YER069W, YCR092C, YBL052C, YPL009C, YNL201C, YGR056W, YGL249W, YNL059C, YDR206W, YCR077C, YOL045W, YBL005W, YOL017W, YPR031W, YOL145C, YLR347C, YGL013C, YIL075C, YLL029W, YIL101C, YIL073C, YDR…
GO:0016043	cellular component organization	5.3782e-20	2.64675e-23	347	751	2149	7166	0	0	YMR032W, YHR197W, YER162C, YLR035C, YOR181W, YLR319C, YJR089W, YHR119W, YOL090W, YMR308C, YLR148W, YLL003W, YBR289W, YBL022C, YMR172W, YMR104C, YGR238C, YBL008W, YGL236C, YLR381W, YCR092C, YOR178C, YMR012W, YHL023C, YGL249W, YDR206W, YGR071C, YOL017W, YBR108W, YPR031W, YDR416W, YGR099W, YIL075C, YOR098C, YBL007C, YLR166C, YLR045C, YIL048W, YML031W, YCR030C, YMR212C, YKR086W, YGL016W, YOR140W, YER…
GO:0031323	regulation of cellular metabolic process	1.48969e-19	7.33115e-23	219	751	1134	7166	0	0	YKL068W, YHR197W, YPL126W, YER162C, YLR014C, YJL168C, YHR119W, YOL090W, YFR013W, YMR308C, YPL248C, YKR029C, YIR002C, YAL051W, YBR289W, YOR144C, YKL222C, YER111C, YBL076C, YMR172W, YBL008W, YIL143C, YER069W, YCR092C, YBL052C, YPL009C, YNL201C, YGR056W, YGL249W, YNL059C, YDR206W, YCR077C, YOL045W, YBL005W, YOL017W, YPR031W, YOL145C, YLR347C, YLR386W, YGL013C, YLL029W, YIL101C, YIL073C, YDR303C, YNL…
GO:0071840	cellular component organization or biogenesis	3.78324e-19	1.86183e-22	387	751	2520	7166	0	0	YMR032W, YHR197W, YER162C, YLR035C, YOR181W, YLR319C, YJR089W, YHR119W, YOL090W, YMR308C, YLR148W, YLL003W, YBR289W, YBL022C, YMR172W, YMR104C, YGR238C, YBL008W, YOR299W, YGL236C, YLR381W, YCR092C, YOR178C, YPL217C, YMR012W, YHL023C, YLR222C, YGL249W, YDR206W, YPL221W, YGR071C, YOL017W, YBR108W, YPR031W, YDR416W, YGR099W, YIL075C, YNL132W, YOR098C, YBR007C, YAL053W, YBL007C, YLR166C, YLR129W, YLR…
GO:0080090	regulation of primary metabolic process	9.58449e-19	4.71678e-22	216	751	1127	7166	0	0	YKL068W, YHR197W, YPL126W, YER162C, YLR014C, YJL168C, YHR119W, YOL090W, YFR013W, YMR308C, YPL248C, YKR029C, YIR002C, YAL051W, YBR289W, YOR144C, YKL222C, YER111C, YBL076C, YMR172W, YBL008W, YIL143C, YER069W, YCR092C, YBL052C, YPL009C, YNL201C, YGR056W, YGL249W, YNL059C, YDR206W, YCR077C, YOL045W, YBL005W, YOL017W, YPR031W, YOL145C, YLR347C, YLR386W, YGL013C, YIL075C, YLL029W, YIL101C, YIL073C, YDR…
GO:0006996	organelle organization	1.30102e-18	6.40263e-22	267	751	1522	7166	0	0	YMR032W, YHR197W, YER162C, YLR035C, YOR181W, YLR319C, YJR089W, YHR119W, YOL090W, YMR308C, YLR148W, YLL003W, YBR289W, YBL022C, YGR238C, YBL008W, YGL236C, YLR381W, YCR092C, YOR178C, YMR012W, YHL023C, YGL249W, YDR206W, YGR071C, YOL017W, YBR108W, YPR031W, YGR099W, YOR098C, YBL007C, YLR045C, YIL048W, YML031W, YCR030C, YER047C, YBR202W, YOR058C, YNL161W, YPL249C, YPL074W, YNL327W, YDR285W, YFL009W, YML…
GO:0051179	localization	2.47805e-17	1.21951e-20	269	751	1567	7166	0	0	YHR197W, YOR181W, YJL204C, YLR319C, YMR308C, YLR148W, YKL205W, YDR119W, YJR005W, YGR238C, YOR299W, YNL272C, YMR012W, YHL023C, YDR206W, YPL221W, YJL212C, YGR099W, YOR109W, YOR098C, YMR185W, YCR011C, YLR039C, YAL053W, YBL007C, YLR166C, YLL051C, YIL048W, YML031W, YCR030C, YER113C, YMR212C, YGL016W, YPL176C, YNL236W, YJR059W, YPL249C, YPL270W, YGR198W, YGL114W, YDR285W, YBL104C, YKL134C, YPL125W, YIL…
GO:0051171	regulation of nitrogen compound metabolic process	5.55373e-17	2.73314e-20	190	751	969	7166	0	0	YKL068W, YHR197W, YPL126W, YER162C, YLR014C, YJL168C, YHR119W, YOL090W, YFR013W, YPL248C, YKR029C, YIR002C, YAL051W, YBR289W, YOR144C, YKL222C, YER111C, YBL076C, YMR172W, YBL008W, YIL143C, YER069W, YCR092C, YBL052C, YPL009C, YNL201C, YGR056W, YNL059C, YCR077C, YDR206W, YOL045W, YBL005W, YOL017W, YPR031W, YOL145C, YGL013C, YLL029W, YIL101C, YDR303C, YNL311C, YIL137C, YOR076C, YLR266C, YJL206C, YLR…
GO:0050896	response to stimulus	6.40304e-17	3.1511e-20	229	751	1262	7166	0	0	YMR032W, YKL168C, YKL068W, YLL007C, YER162C, YLR057W, YPR019W, YLR035C, YLR014C, YDR466W, YJR089W, YHR119W, YOL090W, YPL248C, YIR002C, YAL051W, YBR289W, YOR144C, YER111C, YBR073W, YNL127W, YGL113W, YLR383W, YOR014W, YIL047C, YNR044W, YMR172W, YMR104C, YDR307W, YMR078C, YBR216C, YIL143C, YDR422C, YNL085W, YHR204W, YCR092C, YOR178C, YNL201C, YKL201C, YHL023C, YGR056W, YKL213C, YER041W, YLR138W, YBL…
GO:0051716	cellular response to stimulus	7.29525e-17	3.59018e-20	208	751	1104	7166	0	0	YMR032W, YKL168C, YKL068W, YLL007C, YER162C, YLR057W, YPR019W, YLR035C, YLR014C, YDR466W, YJR089W, YHR119W, YOL090W, YPL248C, YIR002C, YAL051W, YBR289W, YOR144C, YER111C, YBR073W, YNL127W, YGL113W, YLR383W, YOR014W, YIL047C, YNR044W, YMR172W, YMR104C, YDR307W, YMR078C, YBR216C, YIL143C, YDR422C, YNL085W, YHR204W, YCR092C, YNL201C, YKL201C, YHL023C, YGR056W, YKL213C, YER041W, YBL005W, YDR074W, YOL…
GO:0019219	regulation of nucleobase-containing compound metabolic process	1.79426e-15	8.83001e-19	166	751	824	7166	0	0	YKL068W, YHR197W, YPL126W, YER162C, YLR014C, YJL168C, YHR119W, YOL090W, YFR013W, YPL248C, YKR029C, YIR002C, YAL051W, YBR289W, YOR144C, YKL222C, YER111C, YMR172W, YBL008W, YIL143C, YER069W, YCR092C, YBL052C, YNL201C, YGR056W, YNL059C, YBL005W, YOL017W, YPR031W, YOL145C, YGL013C, YLL029W, YIL101C, YDR303C, YLR266C, YJL206C, YLR039C, YKR099W, YLL019C, YIL130W, YDR207C, YIL046W, YDR421W, YOR140W, YFL…
GO:0022402	cell cycle process	2.76486e-15	1.36066e-18	144	751	674	7166	0	0	YMR032W, YHR197W, YPR019W, YLR035C, YJL168C, YLR319C, YJR089W, YHR119W, YOL090W, YFR013W, YNL233W, YMR308C, YKR029C, YLL003W, YOR144C, YER167W, YER111C, YBR073W, YNL127W, YLR383W, YOR014W, YGR238C, YOR299W, YMR078C, YLR381W, YCR092C, YOR178C, YNL201C, YHL023C, YGL249W, YDR419W, YOL017W, YPL008W, YOL145C, YIL101C, YIL073C, YDR303C, YJL157C, YLR045C, YML031W, YDR207C, YIL046W, YBR202W, YOR058C, YJR…
GO:0010556	regulation of macromolecule biosynthetic process	2.89383e-15	1.42413e-18	178	751	914	7166	0	0	YKL068W, YHR197W, YPL126W, YER162C, YLR014C, YJL168C, YHR119W, YOL090W, YFR013W, YPL248C, YKR029C, YAL051W, YBR289W, YKL222C, YER111C, YBL076C, YMR172W, YBL008W, YIL143C, YER069W, YCR092C, YBL052C, YPL009C, YGR056W, YNL059C, YCR077C, YDR206W, YOL045W, YBL005W, YOL017W, YPR031W, YOL145C, YGL013C, YLL029W, YIL101C, YDR303C, YIL137C, YOR076C, YLR266C, YJL206C, YLR039C, YKR099W, YLL019C, YIL130W, YDR…
GO:2000112	regulation of cellular macromolecule biosynthetic process	5.65032e-15	2.78067e-18	176	751	905	7166	0	0	YKL068W, YHR197W, YPL126W, YER162C, YLR014C, YJL168C, YHR119W, YOL090W, YFR013W, YPL248C, YKR029C, YAL051W, YBR289W, YKL222C, YER111C, YBL076C, YMR172W, YBL008W, YIL143C, YER069W, YCR092C, YBL052C, YPL009C, YGR056W, YNL059C, YCR077C, YDR206W, YOL045W, YBL005W, YOL017W, YPR031W, YOL145C, YGL013C, YLL029W, YIL101C, YDR303C, YIL137C, YOR076C, YLR266C, YJL206C, YLR039C, YKR099W, YLL019C, YIL130W, YDR…
GO:0007049	cell cycle	1.03949e-14	5.11561e-18	159	751	788	7166	0	0	YMR032W, YHR197W, YPR019W, YLR035C, YJL168C, YLR319C, YJR089W, YHR119W, YOL090W, YFR013W, YNL233W, YMR308C, YKR029C, YLL003W, YOR144C, YER167W, YER111C, YBR073W, YNL127W, YGL113W, YLR383W, YOR014W, YGR238C, YOR299W, YMR078C, YLR381W, YCR092C, YOR178C, YNL201C, YHL023C, YGL249W, YPR115W, YCR077C, YDR419W, YOL017W, YOR353C, YPL008W, YOL145C, YIL101C, YIL073C, YDR303C, YDR499W, YPL153C, YJL157C, YLR…
GO:0031326	regulation of cellular biosynthetic process	1.08544e-14	5.34174e-18	181	751	947	7166	0	0	YKL068W, YHR197W, YPL126W, YER162C, YLR014C, YJL168C, YHR119W, YOL090W, YFR013W, YPL248C, YKR029C, YAL051W, YBR289W, YKL222C, YER111C, YBL076C, YMR172W, YBL008W, YIL143C, YER069W, YCR092C, YBL052C, YPL009C, YGR056W, YNL059C, YCR077C, YDR206W, YOL045W, YBL005W, YOL017W, YPR031W, YOL145C, YGL013C, YLL029W, YIL101C, YDR303C, YIL137C, YOR076C, YLR266C, YJL206C, YLR039C, YKR099W, YLL019C, YIL130W, YDR…
GO:0009889	regulation of biosynthetic process	1.37073e-14	6.74572e-18	181	751	949	7166	0	0	YKL068W, YHR197W, YPL126W, YER162C, YLR014C, YJL168C, YHR119W, YOL090W, YFR013W, YPL248C, YKR029C, YAL051W, YBR289W, YKL222C, YER111C, YBL076C, YMR172W, YBL008W, YIL143C, YER069W, YCR092C, YBL052C, YPL009C, YGR056W, YNL059C, YCR077C, YDR206W, YOL045W, YBL005W, YOL017W, YPR031W, YOL145C, YGL013C, YLL029W, YIL101C, YDR303C, YIL137C, YOR076C, YLR266C, YJL206C, YLR039C, YKR099W, YLL019C, YIL130W, YDR…
GO:0010468	regulation of gene expression	1.835e-14	9.03051e-18	173	751	893	7166	0	0	YKL068W, YPL126W, YER162C, YLR014C, YJL168C, YHR119W, YOL090W, YFR013W, YPL248C, YKR029C, YAL051W, YBR289W, YKL222C, YER167W, YER111C, YBL076C, YMR172W, YBL008W, YIL143C, YER069W, YBL052C, YPL009C, YGR056W, YNL059C, YCR077C, YDR206W, YOL045W, YBL005W, YOL017W, YPR031W, YOL145C, YGL013C, YLL029W, YIL101C, YDR303C, YIL137C, YOR076C, YLR266C, YJL206C, YLR039C, YKR099W, YLL019C, YIL130W, YDR207C, YIL…
GO:0048523	negative regulation of cellular process	4.67283e-14	2.29962e-17	129	751	592	7166	0	0	YMR032W, YER162C, YJL168C, YJR089W, YHR119W, YOL090W, YKR029C, YIR002C, YAL051W, YOR144C, YNL127W, YOR014W, YGR238C, YBL008W, YLR381W, YCR092C, YBL052C, YOR178C, YNL201C, YHL023C, YCR077C, YDR206W, YOL045W, YOL017W, YBR108W, YOL145C, YLL029W, YIL101C, YDR499W, YPL153C, YJL157C, YLL019C, YDR207C, YOR140W, YBR202W, YNL236W, YMR125W, YDR507C, YOR038C, YDR285W, YJL019W, YAL021C, YML061C, YPL155C, YBR…
GO:0048519	negative regulation of biological process	5.6387e-14	2.77495e-17	130	751	600	7166	0	0	YMR032W, YER162C, YJL168C, YJR089W, YHR119W, YOL090W, YKR029C, YIR002C, YAL051W, YOR144C, YNL127W, YOR014W, YGR238C, YBL008W, YLR381W, YCR092C, YBL052C, YOR178C, YNL201C, YHL023C, YCR077C, YDR206W, YOL045W, YOL017W, YBR108W, YOL145C, YLL029W, YIL101C, YDR499W, YPL153C, YJL157C, YLL019C, YDR207C, YOR140W, YBR202W, YNL236W, YMR125W, YDR507C, YOR038C, YDR285W, YJL019W, YAL021C, YML061C, YPL155C, YBR…
GO:0006351	transcription, DNA-templated	8.24723e-14	4.05868e-17	156	751	783	7166	0	0	YKL068W, YPL126W, YER162C, YLR014C, YJL168C, YHR119W, YOL090W, YFR013W, YPL248C, YKR029C, YAL051W, YBR289W, YKL222C, YER111C, YLR277C, YMR172W, YBL008W, YIL143C, YER069W, YBL052C, YGR056W, YNL059C, YBL005W, YOL017W, YPR031W, YOL145C, YGL013C, YLL029W, YEL055C, YIL101C, YDR303C, YLR266C, YJL206C, YLR039C, YKR099W, YLL019C, YDR207C, YIL130W, YDR421W, YIL046W, YOR140W, YFL013C, YHR178W, YBR202W, YPR…
GO:0090304	nucleic acid metabolic process	8.32049e-14	4.09473e-17	285	751	1787	7166	0	0	YHR197W, YER162C, YLR035C, YHR119W, YOL090W, YPL248C, YKL205W, YBR289W, YKL222C, YBL076C, YLR277C, YMR172W, YBL008W, YGL236C, YLR381W, YNL085W, YCR092C, YPL217C, YLR222C, YGL249W, YDR206W, YPL207W, YOL017W, YPR031W, YDR416W, YGL013C, YGR099W, YNL132W, YLL029W, YEL055C, YOR076C, YLR266C, YJL206C, YLR039C, YLR129W, YKR024C, YKR099W, YLL019C, YIL130W, YIL046W, YDR421W, YKR086W, YOR140W, YGR196C, YHR…
GO:0097659	nucleic acid-templated transcription	9.34743e-14	4.60011e-17	156	751	784	7166	0	0	YKL068W, YPL126W, YER162C, YLR014C, YJL168C, YHR119W, YOL090W, YFR013W, YPL248C, YKR029C, YAL051W, YBR289W, YKL222C, YER111C, YLR277C, YMR172W, YBL008W, YIL143C, YER069W, YBL052C, YGR056W, YNL059C, YBL005W, YOL017W, YPR031W, YOL145C, YGL013C, YLL029W, YEL055C, YIL101C, YDR303C, YLR266C, YJL206C, YLR039C, YKR099W, YLL019C, YDR207C, YIL130W, YDR421W, YIL046W, YOR140W, YFL013C, YHR178W, YBR202W, YPR…
GO:0032774	RNA biosynthetic process	1.53743e-13	7.56609e-17	156	751	788	7166	0	0	YKL068W, YPL126W, YER162C, YLR014C, YJL168C, YHR119W, YOL090W, YFR013W, YPL248C, YKR029C, YAL051W, YBR289W, YKL222C, YER111C, YLR277C, YMR172W, YBL008W, YIL143C, YER069W, YBL052C, YGR056W, YNL059C, YBL005W, YOL017W, YPR031W, YOL145C, YGL013C, YLL029W, YEL055C, YIL101C, YDR303C, YLR266C, YJL206C, YLR039C, YKR099W, YLL019C, YDR207C, YIL130W, YDR421W, YIL046W, YOR140W, YFL013C, YHR178W, YBR202W, YPR…
GO:0006355	regulation of transcription, DNA-templated	2.18704e-13	1.0763e-16	147	751	727	7166	0	0	YKL068W, YPL126W, YER162C, YLR014C, YJL168C, YHR119W, YOL090W, YFR013W, YPL248C, YKR029C, YAL051W, YBR289W, YKL222C, YER111C, YMR172W, YBL008W, YIL143C, YER069W, YBL052C, YGR056W, YNL059C, YBL005W, YOL017W, YPR031W, YOL145C, YGL013C, YLL029W, YIL101C, YDR303C, YLR266C, YJL206C, YLR039C, YKR099W, YLL019C, YDR207C, YIL130W, YDR421W, YIL046W, YOR140W, YFL013C, YHR178W, YBR202W, YPR030W, YNL236W, YGR…
GO:1903506	regulation of nucleic acid-templated transcription	2.82589e-13	1.39069e-16	147	751	729	7166	0	0	YKL068W, YPL126W, YER162C, YLR014C, YJL168C, YHR119W, YOL090W, YFR013W, YPL248C, YKR029C, YAL051W, YBR289W, YKL222C, YER111C, YMR172W, YBL008W, YIL143C, YER069W, YBL052C, YGR056W, YNL059C, YBL005W, YOL017W, YPR031W, YOL145C, YGL013C, YLL029W, YIL101C, YDR303C, YLR266C, YJL206C, YLR039C, YKR099W, YLL019C, YDR207C, YIL130W, YDR421W, YIL046W, YOR140W, YFL013C, YHR178W, YBR202W, YPR030W, YNL236W, YGR…
GO:2001141	regulation of RNA biosynthetic process	2.82589e-13	1.39069e-16	147	751	729	7166	0	0	YKL068W, YPL126W, YER162C, YLR014C, YJL168C, YHR119W, YOL090W, YFR013W, YPL248C, YKR029C, YAL051W, YBR289W, YKL222C, YER111C, YMR172W, YBL008W, YIL143C, YER069W, YBL052C, YGR056W, YNL059C, YBL005W, YOL017W, YPR031W, YOL145C, YGL013C, YLL029W, YIL101C, YDR303C, YLR266C, YJL206C, YLR039C, YKR099W, YLL019C, YDR207C, YIL130W, YDR421W, YIL046W, YOR140W, YFL013C, YHR178W, YBR202W, YPR030W, YNL236W, YGR…
GO:0051252	regulation of RNA metabolic process	3.12501e-13	1.5379e-16	150	751	751	7166	0	0	YKL068W, YPL126W, YER162C, YLR014C, YJL168C, YHR119W, YOL090W, YFR013W, YPL248C, YKR029C, YAL051W, YBR289W, YKL222C, YER111C, YMR172W, YBL008W, YIL143C, YER069W, YBL052C, YGR056W, YNL059C, YBL005W, YOL017W, YPR031W, YOL145C, YGL013C, YLL029W, YIL101C, YDR303C, YLR266C, YJL206C, YLR039C, YKR099W, YLL019C, YDR207C, YIL130W, YDR421W, YIL046W, YOR140W, YFL013C, YHR178W, YBR202W, YPR030W, YNL236W, YGR…
GO:0033036	macromolecule localization	9.33143e-13	4.59224e-16	170	751	905	7166	0	0	YLL013C, YKR021W, YKL068W, YJL050W, YJL204C, YLR319C, YNL233W, YMR308C, YLR148W, YKL205W, YJL061W, YOR112W, YBL106C, YJR005W, YMR089C, YLR440C, YOR014W, YOR299W, YIL143C, YNL272C, YHL023C, YDR206W, YJL212C, YOR070C, YLR347C, YLR386W, YGR099W, YOR001W, YOR109W, YGL233W, YOR098C, YMR185W, YKL188C, YNR047W, YDR499W, YPL153C, YLR039C, YJL157C, YOL021C, YLR166C, YIL048W, YML031W, YFR022W, YMR212C, YLR…
GO:0043170	macromolecule metabolic process	1.85282e-12	9.11819e-16	441	751	3222	7166	0	0	YKL168C, YHR197W, YHR028C, YER162C, YLR035C, YJR089W, YHR119W, YOL090W, YMR308C, YPL248C, YKL205W, YBR289W, YKL222C, YER167W, YBL076C, YLR277C, YBL022C, YMR172W, YMR104C, YBL008W, YOR299W, YGL236C, YLR381W, YNL085W, YHR204W, YCR092C, YOR178C, YPL217C, YMR012W, YLR222C, YGL249W, YDR206W, YOL045W, YGR071C, YPL207W, YOL017W, YPR031W, YDR416W, YGL013C, YGR099W, YIL075C, YDR430C, YNL132W, YLL029W, YEL…
GO:0051128	regulation of cellular component organization	2.50417e-12	1.23237e-15	101	751	434	7166	0	0	YMR032W, YKR021W, YNL068C, YJL168C, YOR181W, YLR319C, YJR089W, YHR119W, YOL090W, YMR308C, YLR148W, YKR029C, YAL051W, YHR082C, YPL180W, YOR014W, YMR104C, YGR238C, YBL008W, YLR182W, YDR422C, YLR381W, YOL076W, YLR127C, YOR178C, YNL201C, YPR141C, YHL023C, YPR194C, YOR018W, YIL095W, YCL024W, YOR070C, YMR231W, YGL207W, YBR108W, YOL145C, YNL047C, YPR181C, YAL041W, YLR135W, YGR188C, YIL101C, YIL073C, YJR…
GO:0000278	mitotic cell cycle	5.28512e-12	2.60094e-15	97	751	413	7166	0	0	YNL243W, YMR032W, YOR217W, YNL068C, YPL174C, YLR319C, YJR089W, YNL233W, YMR308C, YER173W, YLL003W, YOR249C, YOR144C, YER167W, YER111C, YNL127W, YMR273C, YOR014W, YGR238C, YFR040W, YOR299W, YLR182W, YMR078C, YLR381W, YER147C, YLR127C, YOR178C, YPR141C, YOR129C, YDR137W, YCL024W, YDR419W, YKL022C, YPL008W, YOL145C, YGR140W, YAL041W, YGR188C, YKR028W, YIL101C, YJL157C, YNL298W, YDR122W, YLR045C, YLR…
GO:0051276	chromosome organization	5.32299e-12	2.61958e-15	128	751	619	7166	0	0	YKL068W, YER162C, YPR019W, YJL168C, YLR319C, YJR089W, YHR119W, YOL090W, YFR013W, YKR029C, YIR002C, YAL051W, YBR289W, YOR144C, YBR073W, YGL113W, YOR014W, YBL008W, YMR078C, YIL143C, YLR381W, YBL052C, YOR178C, YGR056W, YGL249W, YNL059C, YCR077C, YDR206W, YOL095C, YDR419W, YOL017W, YPR031W, YPL008W, YOL145C, YGR099W, YOR001W, YIL101C, YIL073C, YDR303C, YOR098C, YDR499W, YDR207C, YFL013C, YBR202W, YOR…
GO:0048518	positive regulation of biological process	7.13537e-12	3.5115e-15	132	751	649	7166	0	0	YKR021W, YKL068W, YPL126W, YLR014C, YJL168C, YOR181W, YLR319C, YHR119W, YPL248C, YAL051W, YBR289W, YKL222C, YER167W, YER111C, YNL127W, YMR172W, YNL201C, YHL023C, YGL249W, YPR115W, YBL005W, YOL145C, YLR386W, YGL013C, YIL101C, YIL073C, YDR303C, YNR047W, YLR266C, YJL206C, YKR099W, YFR022W, YDR207C, YIL130W, YDR421W, YOR140W, YNL236W, YER171W, YGR097W, YDR285W, YAL021C, YBL104C, YML099C, YBR112C, YML…
GO:0006357	regulation of transcription from RNA polymerase II promoter	1.15644e-11	5.69114e-15	104	751	463	7166	0	0	YGL073W, YNL068C, YFL023W, YER162C, YOR363C, YLR014C, YER040W, YHR119W, YHR205W, YLR228C, YPL248C, YAL051W, YBR289W, YKL222C, YCR084C, YER111C, YPL075W, YLL054C, YDR081C, YMR172W, YBL008W, YLR182W, YLR451W, YIL143C, YIL038C, YDR096W, YMR165C, YPR008W, YBL005W, YOR337W, YIR023W, YGL207W, YLR223C, YOL145C, YJL056C, YGL013C, YJL089W, YDR213W, YLL029W, YIL101C, YBR150C, YDR303C, YGL151W, YJR119C, YNL…
GO:0006366	transcription from RNA polymerase II promoter	1.89058e-11	9.30402e-15	113	751	526	7166	0	0	YGL073W, YNL068C, YFL023W, YER162C, YOR363C, YLR014C, YER040W, YHR119W, YPL190C, YHR205W, YLR228C, YPL248C, YAL051W, YBR289W, YKL222C, YCR084C, YER111C, YPL075W, YLR277C, YLL054C, YDR081C, YMR172W, YAL043C, YBL008W, YLR182W, YLR451W, YIL143C, YIL038C, YDR096W, YGR056W, YMR165C, YPR008W, YBL005W, YOR337W, YIR023W, YGL207W, YLR223C, YOL145C, YJL056C, YGL013C, YJL089W, YDR213W, YLL029W, YIL101C, YBR…
GO:0032879	regulation of localization	2.57982e-11	1.2696e-14	51	751	154	7166	0	0	YKR021W, YGL073W, YGR100W, YFR022W, YLR319C, YHR205W, YLR228C, YLR148W, YPR032W, YCR084C, YBL106C, YNL236W, YNL183C, YMR273C, YER151C, YGR238C, YPL249C, YOR208W, YGR097W, YPR194C, YHL007C, YMR192W, YPR115W, YBR112C, YDR080W, YJR040W, YOR018W, YIL095W, YJL198W, YOR070C, YMR231W, YDR205W, YER075C, YCR067C, YHR158C, YOL051W, YPR181C, YPL045W, YCR037C, YOR322C, YDR264C, YDR213W, YGR218W, YOR087W, YML…
GO:1903047	mitotic cell cycle process	3.75237e-11	1.84664e-14	92	751	393	7166	0	0	YNL243W, YMR032W, YNL068C, YPL174C, YLR319C, YJR089W, YNL233W, YMR308C, YER173W, YLL003W, YOR249C, YOR144C, YER167W, YER111C, YNL127W, YMR273C, YOR014W, YGR238C, YFR040W, YOR299W, YLR182W, YMR078C, YLR381W, YER147C, YLR127C, YOR178C, YPR141C, YOR129C, YDR137W, YCL024W, YDR419W, YKL022C, YPL008W, YOL145C, YGR140W, YAL041W, YGR188C, YKR028W, YIL101C, YNL298W, YLR045C, YLR313C, YPR135W, YIL046W, YDR…
GO:0051049	regulation of transport	3.96084e-11	1.94923e-14	41	751	107	7166	0	0	YKR021W, YGR100W, YFR022W, YLR228C, YLR148W, YPR032W, YCR084C, YBL106C, YNL183C, YER151C, YGR238C, YPL249C, YGR097W, YPR194C, YHL007C, YMR192W, YPR115W, YBR112C, YDR080W, YJR040W, YIL095W, YJL198W, YOR018W, YOR070C, YMR231W, YCR067C, YHR158C, YPR181C, YPL045W, YCR037C, YOR322C, YDR264C, YDR213W, YGR218W, YOR087W, YLR396C, YNR047W, YIL068C, YMR216C, YJL084C, YNL298W
GO:0010604	positive regulation of macromolecule metabolic process	5.04034e-11	2.48048e-14	106	751	486	7166	0	0	YKL068W, YMR257C, YGL073W, YPL126W, YNL068C, YOR363C, YLR014C, YJL168C, YER040W, YHR119W, YHR205W, YLR228C, YPL248C, YAL051W, YBR289W, YKL222C, YER167W, YER111C, YPL075W, YLL054C, YDR081C, YMR172W, YLR182W, YLR451W, YIL038C, YDR096W, YNL201C, YGL249W, YMR165C, YPR008W, YOR018W, YBL005W, YIR023W, YGL207W, YLR223C, YOL145C, YJL056C, YGL013C, YJL089W, YDR213W, YIL101C, YIL073C, YDR303C, YJR119C, YLR…
GO:0009893	positive regulation of metabolic process	6.66596e-11	3.28049e-14	109	751	508	7166	0	0	YKL068W, YMR257C, YGL073W, YPL126W, YNL068C, YOR363C, YLR014C, YJL168C, YER040W, YHR119W, YHR205W, YLR228C, YPL248C, YAL051W, YBR289W, YKL222C, YER167W, YER111C, YPL075W, YLL054C, YDR081C, YMR172W, YLR182W, YLR451W, YIL038C, YDR096W, YNL201C, YGL249W, YMR165C, YPR008W, YOR018W, YBL005W, YIR023W, YGL207W, YLR223C, YOL145C, YJL056C, YLR386W, YGL013C, YJL089W, YDR213W, YHR073W, YIL101C, YIL073C, YDR…
GO:0051234	establishment of localization	1.00706e-10	4.956e-14	230	751	1420	7166	0	0	YKR021W, YKL068W, YJL050W, YHR197W, YJL204C, YMR308C, YLR148W, YMR301C, YKL205W, YJL061W, YOR112W, YBL106C, YDR119W, YJR005W, YMR089C, YLR440C, YOR014W, YMR275C, YGR238C, YOR299W, YIL143C, YNL272C, YGR125W, YHL023C, YPR115W, YDR206W, YLR138W, YPL221W, YJR040W, YIL095W, YJL212C, YER024W, YOR070C, YLR347C, YLR386W, YOR109W, YGL233W, YOR098C, YMR185W, YKL188C, YNR047W, YDR499W, YCR011C, YLR039C, YAL…
GO:0008104	protein localization	1.10782e-10	5.45188e-14	143	751	750	7166	0	0	YKR021W, YKL068W, YJL204C, YLR319C, YNL233W, YMR308C, YLR148W, YJL061W, YBL106C, YJR005W, YMR089C, YLR440C, YOR014W, YOR299W, YNL272C, YHL023C, YJL212C, YOR070C, YLR347C, YLR386W, YGR099W, YOR109W, YGL233W, YOR098C, YMR185W, YDR499W, YPL153C, YLR039C, YJL157C, YLR166C, YIL048W, YML031W, YFR022W, YMR212C, YLR207W, YGL016W, YPR030W, YPL176C, YNL236W, YPL249C, YGR198W, YGL114W, YDR285W, YBL104C, YKL…
GO:0048522	positive regulation of cellular process	2.13862e-10	1.05247e-13	126	751	634	7166	0	0	YKR021W, YKL068W, YMR257C, YGL073W, YPL126W, YNL068C, YOR363C, YLR014C, YJL168C, YER040W, YOR181W, YLR319C, YHR119W, YHR205W, YLR228C, YPL248C, YAL051W, YBR289W, YKL222C, YER111C, YNL127W, YPL075W, YMR273C, YLL054C, YDR081C, YMR172W, YLR182W, YLR451W, YIL038C, YDR096W, YNL201C, YHL023C, YPR194C, YGL249W, YMR165C, YPR008W, YOR018W, YBL005W, YIR023W, YGL207W, YLR223C, YOL145C, YJL056C, YLR386W, YGL…
GO:0031325	positive regulation of cellular metabolic process	2.88188e-10	1.41825e-13	107	751	505	7166	0	0	YKL068W, YMR257C, YGL073W, YPL126W, YNL068C, YOR363C, YLR014C, YJL168C, YER040W, YHR119W, YHR205W, YLR228C, YPL248C, YAL051W, YBR289W, YKL222C, YER111C, YPL075W, YLL054C, YDR081C, YMR172W, YLR182W, YLR451W, YIL038C, YDR096W, YNL201C, YGL249W, YMR165C, YPR008W, YOR018W, YBL005W, YIR023W, YGL207W, YLR223C, YOL145C, YJL056C, YLR386W, YGL013C, YJL089W, YDR213W, YHR073W, YIL101C, YIL073C, YDR303C, YJR…
GO:0048285	organelle fission	5.90358e-10	2.9053e-13	87	751	378	7166	0	0	YMR032W, YLR035C, YJL168C, YJR089W, YHR119W, YOL090W, YMR308C, YKR029C, YER173W, YLL003W, YOR249C, YOR144C, YBR073W, YOR014W, YJL112W, YGR238C, YLR182W, YMR167W, YMR078C, YLR381W, YER147C, YCR092C, YLR127C, YOR178C, YNL201C, YPR141C, YHL023C, YGL249W, YDR137W, YDR419W, YLR219W, YKL022C, YDR458C, YPL008W, YOR211C, YGR140W, YAL041W, YLR135W, YGR188C, YFL003C, YIL073C, YLR263W, YNL298W, YLR045C, YPR…
GO:0045944	positive regulation of transcription from RNA polymerase II promoter	6.10289e-10	3.00339e-13	75	751	303	7166	0	0	YGL073W, YNL068C, YOR363C, YLR014C, YER040W, YHR119W, YHR205W, YLR228C, YPL248C, YAL051W, YBR289W, YKL222C, YER111C, YPL075W, YLL054C, YDR081C, YMR172W, YLR182W, YLR451W, YIL038C, YDR096W, YMR165C, YPR008W, YBL005W, YIR023W, YGL207W, YLR223C, YJL056C, YGL013C, YDR213W, YJL089W, YDR303C, YIL101C, YJR119C, YLR266C, YJL206C, YDR520C, YKR099W, YDR207C, YIL130W, YMR016C, YDR421W, YLR071C, YPR104C, YOR…
GO:0000280	nuclear division	7.87411e-10	3.87506e-13	85	751	367	7166	0	0	YMR032W, YLR035C, YJL168C, YJR089W, YHR119W, YOL090W, YMR308C, YKR029C, YER173W, YLL003W, YOR249C, YOR144C, YBR073W, YOR014W, YGR238C, YLR182W, YMR167W, YMR078C, YLR381W, YER147C, YCR092C, YLR127C, YOR178C, YNL201C, YPR141C, YHL023C, YGL249W, YDR137W, YDR419W, YLR219W, YKL022C, YDR458C, YPL008W, YGR140W, YAL041W, YLR135W, YGR188C, YFL003C, YIL073C, YLR263W, YNL298W, YLR045C, YPR135W, YDR207C, YDR…
GO:0045893	positive regulation of transcription, DNA-templated	1.16493e-09	5.73292e-13	81	751	344	7166	0	0	YKL068W, YGL073W, YPL126W, YNL068C, YOR363C, YLR014C, YER040W, YHR119W, YHR205W, YLR228C, YPL248C, YAL051W, YBR289W, YKL222C, YER111C, YPL075W, YLL054C, YDR081C, YMR172W, YLR182W, YLR451W, YIL038C, YDR096W, YMR165C, YPR008W, YBL005W, YIR023W, YGL207W, YLR223C, YOL145C, YJL056C, YGL013C, YJL089W, YDR213W, YDR303C, YIL101C, YJR119C, YLR266C, YJL206C, YDR520C, YKR099W, YLR442C, YDR207C, YIL130W, YMR…
GO:1902680	positive regulation of RNA biosynthetic process	1.16493e-09	5.73292e-13	81	751	344	7166	0	0	YKL068W, YGL073W, YPL126W, YNL068C, YOR363C, YLR014C, YER040W, YHR119W, YHR205W, YLR228C, YPL248C, YAL051W, YBR289W, YKL222C, YER111C, YPL075W, YLL054C, YDR081C, YMR172W, YLR182W, YLR451W, YIL038C, YDR096W, YMR165C, YPR008W, YBL005W, YIR023W, YGL207W, YLR223C, YOL145C, YJL056C, YGL013C, YJL089W, YDR213W, YDR303C, YIL101C, YJR119C, YLR266C, YJL206C, YDR520C, YKR099W, YLR442C, YDR207C, YIL130W, YMR…
GO:1903508	positive regulation of nucleic acid-templated transcription	1.16493e-09	5.73292e-13	81	751	344	7166	0	0	YKL068W, YGL073W, YPL126W, YNL068C, YOR363C, YLR014C, YER040W, YHR119W, YHR205W, YLR228C, YPL248C, YAL051W, YBR289W, YKL222C, YER111C, YPL075W, YLL054C, YDR081C, YMR172W, YLR182W, YLR451W, YIL038C, YDR096W, YMR165C, YPR008W, YBL005W, YIR023W, YGL207W, YLR223C, YOL145C, YJL056C, YGL013C, YJL089W, YDR213W, YDR303C, YIL101C, YJR119C, YLR266C, YJL206C, YDR520C, YKR099W, YLR442C, YDR207C, YIL130W, YMR…
GO:0045935	positive regulation of nucleobase-containing compound metabolic process	1.63457e-09	8.04415e-13	86	751	378	7166	0	0	YKL068W, YGL073W, YPL126W, YNL068C, YOR363C, YLR014C, YER040W, YHR119W, YHR205W, YLR228C, YPL248C, YAL051W, YBR289W, YKL222C, YER111C, YPL075W, YLL054C, YDR081C, YMR172W, YLR182W, YLR451W, YIL038C, YDR096W, YNL201C, YMR165C, YPR008W, YBL005W, YIR023W, YGL207W, YLR223C, YOL145C, YJL056C, YGL013C, YJL089W, YDR213W, YIL101C, YDR303C, YJR119C, YLR266C, YJL206C, YDR520C, YKR099W, YLR442C, YDR310C, YDR…
GO:0051254	positive regulation of RNA metabolic process	1.80612e-09	8.88839e-13	82	751	353	7166	0	0	YKL068W, YGL073W, YPL126W, YNL068C, YOR363C, YLR014C, YER040W, YHR119W, YHR205W, YLR228C, YPL248C, YAL051W, YBR289W, YKL222C, YER111C, YPL075W, YLL054C, YDR081C, YMR172W, YLR182W, YLR451W, YIL038C, YDR096W, YMR165C, YPR008W, YBL005W, YIR023W, YGL207W, YLR223C, YOL145C, YJL056C, YGL013C, YJL089W, YDR213W, YDR303C, YIL101C, YJR119C, YLR266C, YJL206C, YDR520C, YKR099W, YLR442C, YDR207C, YIL130W, YMR…
GO:0010628	positive regulation of gene expression	3.28001e-09	1.61418e-12	87	751	389	7166	0	0	YKL068W, YMR257C, YGL073W, YPL126W, YNL068C, YOR363C, YLR014C, YER040W, YHR119W, YHR205W, YLR228C, YPL248C, YAL051W, YBR289W, YKL222C, YER167W, YER111C, YPL075W, YLL054C, YDR081C, YMR172W, YLR182W, YLR451W, YIL038C, YDR096W, YMR165C, YPR008W, YBL005W, YIR023W, YGL207W, YLR223C, YOL145C, YJL056C, YGL013C, YJL089W, YDR213W, YIL101C, YDR303C, YJR119C, YLR266C, YJL206C, YDR520C, YDR350C, YKR099W, YLR…
GO:0044260	cellular macromolecule metabolic process	3.45039e-09	1.69803e-12	416	751	3107	7166	0	0	YKL168C, YHR197W, YER162C, YLR035C, YJR089W, YHR119W, YOL090W, YMR308C, YPL248C, YKL205W, YBR289W, YKL222C, YBL076C, YLR277C, YBL022C, YMR172W, YMR104C, YBL008W, YOR299W, YGL236C, YLR381W, YNL085W, YHR204W, YCR092C, YOR178C, YPL217C, YMR012W, YLR222C, YGL249W, YDR206W, YOL045W, YGR071C, YPL207W, YOL017W, YPR031W, YDR416W, YGL013C, YGR099W, YIL075C, YDR430C, YNL132W, YLL029W, YEL055C, YNL311C, YBR…
GO:0051173	positive regulation of nitrogen compound metabolic process	7.53577e-09	3.70855e-12	91	751	421	7166	0	0	YKL068W, YMR257C, YGL073W, YPL126W, YNL068C, YOR363C, YLR014C, YER040W, YHR119W, YHR205W, YLR228C, YPL248C, YAL051W, YBR289W, YKL222C, YER111C, YPL075W, YLL054C, YDR081C, YMR172W, YLR182W, YLR451W, YIL038C, YDR096W, YNL201C, YMR165C, YPR008W, YBL005W, YIR023W, YGL207W, YLR223C, YOL145C, YJL056C, YGL013C, YJL089W, YDR213W, YIL101C, YDR303C, YJR119C, YLR266C, YJL206C, YDR520C, YDR350C, YKR099W, YLR…
GO:0010557	positive regulation of macromolecule biosynthetic process	1.35915e-08	6.68872e-12	86	751	392	7166	0	0	YKL068W, YMR257C, YGL073W, YPL126W, YNL068C, YOR363C, YLR014C, YER040W, YHR119W, YHR205W, YLR228C, YPL248C, YAL051W, YBR289W, YKL222C, YER111C, YPL075W, YLL054C, YDR081C, YMR172W, YLR182W, YLR451W, YIL038C, YDR096W, YMR165C, YPR008W, YBL005W, YIR023W, YGL207W, YLR223C, YOL145C, YJL056C, YGL013C, YJL089W, YDR213W, YIL101C, YDR303C, YJR119C, YLR266C, YJL206C, YDR520C, YDR350C, YKR099W, YLR442C, YDR…
GO:0034654	nucleobase-containing compound biosynthetic process	1.65375e-08	8.13855e-12	172	751	1019	7166	0	0	YKL068W, YPL126W, YER162C, YLR014C, YJL168C, YHR119W, YOL090W, YFR013W, YPL248C, YKR029C, YAL051W, YBR289W, YKL222C, YER111C, YLR277C, YBR084W, YMR172W, YBL008W, YIL143C, YER069W, YBL052C, YGR056W, YNL059C, YDR206W, YBL005W, YDR419W, YOL017W, YPR031W, YOL145C, YGL013C, YGR099W, YLL029W, YEL055C, YIL101C, YDR303C, YLR266C, YDR499W, YJL206C, YPL153C, YLR039C, YKR099W, YLL019C, YIL130W, YDR207C, YIL…
GO:0006139	nucleobase-containing compound metabolic process	1.75551e-08	8.63933e-12	294	751	2030	7166	0	0	YHR197W, YER162C, YLR035C, YHR119W, YOL090W, YPL248C, YKL205W, YBR289W, YKL222C, YBL076C, YLR277C, YBR084W, YMR172W, YBL008W, YGL236C, YLR381W, YNL085W, YCR092C, YPL217C, YLR222C, YGL249W, YDR206W, YML075C, YPL207W, YOL017W, YPR031W, YDR416W, YGL013C, YGR099W, YNL132W, YLL029W, YEL055C, YOR076C, YLR266C, YJL206C, YLR039C, YLR129W, YKR024C, YKR099W, YLL019C, YIL130W, YIL046W, YDR421W, YKR086W, YOR…
GO:0007154	cell communication	2.82578e-08	1.39064e-11	99	751	485	7166	0	0	YKL168C, YDR490C, YLL007C, YGL073W, YOR363C, YLR014C, YJR132W, YER040W, YDR466W, YJR089W, YHR205W, YNL267W, YPL248C, YPL160W, YDR040C, YAL051W, YBR289W, YHR182W, YCR084C, YNL127W, YPL075W, YDR395W, YHR082C, YPL180W, YOR014W, YIL047C, YMR104C, YDR422C, YOL100W, YHR204W, YNL201C, YHL023C, YIL169C, YOR018W, YBL005W, YCL024W, YIR023W, YOR353C, YJL056C, YNL047C, YBR276C, YGL013C, YJL089W, YAL041W, YPL…
GO:0006810	transport	4.69051e-08	2.30832e-11	214	751	1368	7166	0	0	YKR021W, YKL068W, YJL050W, YHR197W, YJL204C, YMR308C, YLR148W, YMR301C, YKL205W, YJL061W, YOR112W, YBL106C, YDR119W, YJR005W, YMR089C, YLR440C, YMR275C, YGR238C, YOR299W, YIL143C, YNL272C, YGR125W, YHL023C, YPR115W, YDR206W, YLR138W, YPL221W, YJR040W, YIL095W, YJL212C, YER024W, YOR070C, YLR347C, YLR386W, YOR109W, YGL233W, YOR098C, YMR185W, YKL188C, YNR047W, YCR011C, YLR039C, YAL053W, YBL007C, YOL…
GO:0009891	positive regulation of biosynthetic process	6.76422e-08	3.32885e-11	87	751	410	7166	0	0	YKL068W, YMR257C, YGL073W, YPL126W, YNL068C, YOR363C, YLR014C, YER040W, YHR119W, YHR205W, YLR228C, YPL248C, YAL051W, YBR289W, YKL222C, YER111C, YPL075W, YLL054C, YDR081C, YMR172W, YLR182W, YLR451W, YIL038C, YDR096W, YMR165C, YPR008W, YBL005W, YIR023W, YGL207W, YLR223C, YOL145C, YJL056C, YGL013C, YJL089W, YDR213W, YIL101C, YDR303C, YJR119C, YLR266C, YJL206C, YDR520C, YDR350C, YKR099W, YLR442C, YDR…
GO:0031328	positive regulation of cellular biosynthetic process	6.76422e-08	3.32885e-11	87	751	410	7166	0	0	YKL068W, YMR257C, YGL073W, YPL126W, YNL068C, YOR363C, YLR014C, YER040W, YHR119W, YHR205W, YLR228C, YPL248C, YAL051W, YBR289W, YKL222C, YER111C, YPL075W, YLL054C, YDR081C, YMR172W, YLR182W, YLR451W, YIL038C, YDR096W, YMR165C, YPR008W, YBL005W, YIR023W, YGL207W, YLR223C, YOL145C, YJL056C, YGL013C, YJL089W, YDR213W, YIL101C, YDR303C, YJR119C, YLR266C, YJL206C, YDR520C, YDR350C, YKR099W, YLR442C, YDR…
GO:0009892	negative regulation of metabolic process	1.00058e-07	4.92414e-11	91	751	440	7166	0	0	YNL068C, YER162C, YGL227W, YJL168C, YHR119W, YOL090W, YIR002C, YAL051W, YOR144C, YCR084C, YPL075W, YMR273C, YBL008W, YLR451W, YBR212W, YDR409W, YCR092C, YBL052C, YNL186W, YIL038C, YDR096W, YBR058C, YCR077C, YDR206W, YOL045W, YKR101W, YOL017W, YKL022C, YLR223C, YOL145C, YBR276C, YLL029W, YIL101C, YJR119C, YNL023C, YKR064W, YPL153C, YJL157C, YNL298W, YLR442C, YLL019C, YDR310C, YDR207C, YLR071C, YDR…
GO:0060627	regulation of vesicle-mediated transport	1.05175e-07	5.17591e-11	25	751	56	7166	0	0	YMR192W, YKR021W, YGR100W, YFR022W, YDR080W, YOR018W, YIL095W, YLR148W, YOR070C, YMR231W, YCR067C, YPR032W, YHR158C, YBL106C, YNL183C, YPR181C, YPL045W, YOR322C, YDR264C, YER151C, YGR238C, YPL249C, YLR396C, YIL068C, YJL084C
GO:0033043	regulation of organelle organization	1.31255e-07	6.45939e-11	72	751	316	7166	0	0	YMR032W, YNL068C, YJL168C, YOR181W, YLR319C, YJR089W, YHR119W, YOL090W, YMR308C, YLR148W, YKR029C, YAL051W, YOR014W, YGR238C, YBL008W, YLR182W, YLR381W, YOL076W, YLR127C, YOR178C, YNL201C, YPR141C, YHL023C, YPR194C, YOR070C, YMR231W, YBR108W, YOL145C, YPR181C, YAL041W, YLR135W, YGR188C, YIL073C, YIL101C, YJR119C, YIL068C, YLR263W, YNL298W, YGR100W, YLR442C, YDR207C, YBL023C, YIL112W, YOR233W, YDR…
GO:0031324	negative regulation of cellular metabolic process	1.86856e-07	9.19568e-11	90	751	438	7166	0	0	YNL068C, YER162C, YGL227W, YJL168C, YHR119W, YOL090W, YIR002C, YAL051W, YOR144C, YCR084C, YPL075W, YMR273C, YBL008W, YLR451W, YBR212W, YDR409W, YCR092C, YBL052C, YNL186W, YIL038C, YDR096W, YBR058C, YCR077C, YDR206W, YOL045W, YKR101W, YOL017W, YKL022C, YLR223C, YOL145C, YBR276C, YLL029W, YIL101C, YJR119C, YNL023C, YKR064W, YPL153C, YJL157C, YNL298W, YLR442C, YLL019C, YDR310C, YDR207C, YLR071C, YDR…
GO:0051641	cellular localization	2.22678e-07	1.09586e-10	151	751	886	7166	0	0	YLL013C, YKR021W, YKL068W, YJL050W, YHR197W, YOR181W, YJL204C, YMR308C, YLR148W, YKL205W, YJL061W, YOR112W, YLR383W, YJR005W, YMR089C, YOR014W, YMR275C, YIL143C, YMR012W, YBR179C, YDR206W, YOR070C, YLR347C, YGR099W, YOR001W, YGL233W, YOR098C, YMR185W, YLR039C, YJL157C, YOL021C, YLR166C, YLL051C, YML031W, YMR212C, YLR207W, YGL016W, YPL176C, YNL236W, YER151C, YPL249C, YMR125W, YPL270W, YGR198W, YDR…
GO:0010605	negative regulation of macromolecule metabolic process	2.50343e-07	1.23201e-10	86	751	413	7166	0	0	YNL068C, YER162C, YJL168C, YHR119W, YOL090W, YIR002C, YAL051W, YOR144C, YCR084C, YPL075W, YMR273C, YBL008W, YLR451W, YBR212W, YDR409W, YBL052C, YCR092C, YNL186W, YIL038C, YDR096W, YCR077C, YDR206W, YOL045W, YKR101W, YOL017W, YKL022C, YLR223C, YOL145C, YBR276C, YLL029W, YIL101C, YJR119C, YNL023C, YKR064W, YJL157C, YNL298W, YLR442C, YLL019C, YDR310C, YDR207C, YLR071C, YDR293C, YPR104C, YOR140W, YBR…
GO:0006725	cellular aromatic compound metabolic process	6.02975e-07	2.9674e-10	297	751	2114	7166	0	0	YHR197W, YER162C, YLR035C, YHR119W, YOL090W, YPL248C, YKL205W, YBR289W, YKL222C, YBL076C, YLR277C, YBR084W, YMR172W, YBL008W, YGL236C, YLR381W, YNL085W, YCR092C, YPL217C, YLR222C, YGL249W, YDR206W, YML075C, YPL207W, YOL017W, YPR031W, YDR416W, YGL013C, YGR099W, YNL132W, YLL029W, YEL055C, YOR076C, YLR266C, YJL206C, YLR039C, YLR129W, YKR024C, YKR099W, YLL019C, YIL130W, YIL046W, YDR421W, YKR086W, YOR…
GO:0019438	aromatic compound biosynthetic process	6.32582e-07	3.1131e-10	175	751	1087	7166	0	0	YKL068W, YPL126W, YER162C, YLR014C, YJL168C, YHR119W, YOL090W, YFR013W, YPL248C, YKR029C, YAL051W, YBR289W, YKL222C, YER111C, YLR277C, YBR084W, YMR172W, YBL008W, YIL143C, YER069W, YBL052C, YGR056W, YNL059C, YDR206W, YBL005W, YDR419W, YOL017W, YPR031W, YOL145C, YGL013C, YNR033W, YGR099W, YCL030C, YLL029W, YEL055C, YIL101C, YDR303C, YLR266C, YDR499W, YJL206C, YPL153C, YLR039C, YKR099W, YLL019C, YIL…
GO:0006281	DNA repair	7.35372e-07	3.61896e-10	67	751	295	7166	0	0	YOR217W, YER162C, YPR019W, YLR035C, YOL090W, YER173W, YOR005C, YIR002C, YBR289W, YOR144C, YBR073W, YGL113W, YLR383W, YMR167W, YMR078C, YIL143C, YNL085W, YER147C, YCR092C, YNL201C, YGR056W, YKL213C, YER041W, YOL095C, YDR419W, YGL207W, YPL008W, YOL145C, YOL034W, YLR135W, YOR141C, YFL003C, YDR499W, YDR359C, YPL153C, YBR114W, YPR135W, YBL023C, YGL094C, YBR202W, YFL008W, YER171W, YNL082W, YDR369C, YGR…
GO:2000113	negative regulation of cellular macromolecule biosynthetic process	8.51498e-07	4.19044e-10	73	751	335	7166	0	0	YNL068C, YER162C, YJL168C, YHR119W, YOL090W, YAL051W, YCR084C, YPL075W, YMR273C, YBL008W, YLR451W, YBR212W, YBL052C, YCR092C, YNL186W, YIL038C, YDR096W, YCR077C, YDR206W, YOL045W, YKR101W, YOL017W, YKL022C, YLR223C, YOL145C, YLL029W, YIL101C, YJR119C, YNL023C, YKR064W, YNL298W, YLR442C, YLL019C, YDR310C, YDR207C, YLR071C, YDR293C, YPR104C, YOR140W, YBR202W, YNL236W, YMR125W, YOR038C, YGL178W, YJL…
GO:0006974	cellular response to DNA damage stimulus	9.01559e-07	4.43681e-10	74	751	342	7166	0	0	YMR032W, YOR217W, YER162C, YPR019W, YLR035C, YOL090W, YER173W, YOR005C, YIR002C, YBR289W, YOR144C, YCR084C, YBR073W, YNL127W, YGL113W, YML088W, YLR383W, YMR167W, YMR078C, YIL143C, YNL085W, YER147C, YCR092C, YNL201C, YGR056W, YKL213C, YER041W, YOL095C, YDR419W, YGL207W, YPL008W, YOL145C, YOL034W, YLR135W, YOR141C, YFL003C, YDR499W, YDR359C, YPL153C, YBR114W, YPR135W, YBL023C, YGL094C, YBR202W, YFL…
GO:0009890	negative regulation of biosynthetic process	9.08408e-07	4.47051e-10	77	751	362	7166	0	0	YNL068C, YER162C, YGL227W, YJL168C, YHR119W, YOL090W, YAL051W, YCR084C, YPL075W, YMR273C, YBL008W, YLR451W, YBR212W, YBL052C, YCR092C, YNL186W, YIL038C, YDR096W, YBR058C, YCR077C, YDR206W, YOL045W, YKR101W, YOL017W, YKL022C, YLR223C, YOL145C, YLL029W, YIL101C, YJR119C, YNL023C, YKR064W, YNL298W, YLR442C, YLL019C, YDR310C, YDR207C, YLR071C, YDR293C, YPR104C, YOR140W, YBR202W, YNL236W, YMR125W, YOR…
GO:0031327	negative regulation of cellular biosynthetic process	9.08408e-07	4.47051e-10	77	751	362	7166	0	0	YNL068C, YER162C, YGL227W, YJL168C, YHR119W, YOL090W, YAL051W, YCR084C, YPL075W, YMR273C, YBL008W, YLR451W, YBR212W, YBL052C, YCR092C, YNL186W, YIL038C, YDR096W, YBR058C, YCR077C, YDR206W, YOL045W, YKR101W, YOL017W, YKL022C, YLR223C, YOL145C, YLL029W, YIL101C, YJR119C, YNL023C, YKR064W, YNL298W, YLR442C, YLL019C, YDR310C, YDR207C, YLR071C, YDR293C, YPR104C, YOR140W, YBR202W, YNL236W, YMR125W, YOR…
GO:0045184	establishment of protein localization	1.18524e-06	5.8329e-10	114	751	625	7166	0	0	YMR047C, YKR021W, YKL068W, YGL073W, YFR002W, YDR495C, YJR132W, YJL204C, YDR166C, YIL002C, YMR308C, YLR148W, YDR238C, YJL061W, YNL258C, YBL106C, YJR005W, YDR395W, YMR089C, YLR440C, YOR014W, YOR299W, YFL025C, YER147C, YBL037W, YNL272C, YLR373C, YKL197C, YHL023C, YPR194C, YNL041C, YOR018W, YJL212C, YGL180W, YOR070C, YMR231W, YLR347C, YNL047C, YLR386W, YPR181C, YOR109W, YGL233W, YOR098C, YHR098C, YMR…
GO:0051172	negative regulation of nitrogen compound metabolic process	1.19261e-06	5.86916e-10	77	751	364	7166	0	0	YNL068C, YER162C, YJL168C, YHR119W, YOL090W, YIR002C, YAL051W, YOR144C, YCR084C, YPL075W, YMR273C, YBL008W, YLR451W, YBR212W, YBL052C, YCR092C, YNL186W, YIL038C, YDR096W, YCR077C, YDR206W, YOL045W, YKR101W, YOL017W, YKL022C, YLR223C, YOL145C, YLL029W, YIL101C, YJR119C, YNL023C, YKR064W, YNL298W, YLR442C, YLL019C, YDR310C, YDR207C, YLR071C, YDR293C, YPR104C, YOR140W, YBR202W, YNL236W, YMR125W, YOR…
GO:0010558	negative regulation of macromolecule biosynthetic process	1.30397e-06	6.41717e-10	73	751	338	7166	0	0	YNL068C, YER162C, YJL168C, YHR119W, YOL090W, YAL051W, YCR084C, YPL075W, YMR273C, YBL008W, YLR451W, YBR212W, YBL052C, YCR092C, YNL186W, YIL038C, YDR096W, YCR077C, YDR206W, YOL045W, YKR101W, YOL017W, YKL022C, YLR223C, YOL145C, YLL029W, YIL101C, YJR119C, YNL023C, YKR064W, YNL298W, YLR442C, YLL019C, YDR310C, YDR207C, YLR071C, YDR293C, YPR104C, YOR140W, YBR202W, YNL236W, YMR125W, YOR038C, YGL178W, YJL…
GO:0046483	heterocycle metabolic process	1.43072e-06	7.04094e-10	297	751	2129	7166	0	0	YHR197W, YER162C, YLR035C, YHR119W, YOL090W, YPL248C, YKL205W, YBR289W, YKL222C, YBL076C, YLR277C, YBR084W, YMR172W, YBL008W, YGL236C, YLR381W, YNL085W, YCR092C, YPL217C, YLR222C, YGL249W, YDR206W, YML075C, YPL207W, YOL017W, YPR031W, YDR416W, YGL013C, YGR099W, YNL132W, YLL029W, YEL055C, YOR076C, YLR266C, YJL206C, YLR039C, YLR129W, YKR024C, YKR099W, YLL019C, YIL130W, YIL046W, YDR421W, YKR086W, YOR…
GO:0023052	signaling	1.61651e-06	7.95528e-10	78	751	373	7166	0	0	YKL168C, YDR490C, YLL007C, YGL073W, YJR132W, YDR466W, YJR089W, YHR205W, YNL267W, YPL160W, YHR182W, YNL127W, YDR395W, YHR082C, YPL180W, YOR014W, YIL047C, YMR104C, YDR422C, YOL100W, YHR204W, YKL197C, YNL201C, YHL023C, YIL169C, YOR018W, YCL024W, YOR353C, YNL047C, YBR276C, YAL041W, YPL141C, YKR028W, YKL176C, YNR047W, YPL153C, YJL157C, YNL298W, YPL268W, YPL150W, YDR122W, YLR313C, YBR203W, YFR022W, YNL…
GO:0007067	mitotic nuclear division	1.67803e-06	8.25804e-10	57	751	237	7166	0	0	YMR032W, YLR045C, YPR135W, YJR089W, YMR308C, YDR293C, YNL126W, YLL003W, YBL084C, YOR249C, YOR144C, YOR233W, YOR058C, YFL008W, YOR014W, YGR238C, YDR052C, YMR078C, YLR381W, YBR017C, YNL327W, YJL187C, YJL019W, YEL061C, YER147C, YLR127C, YOR178C, YFL009W, YGL021W, YPR141C, YHL007C, YIL026C, YML034W, YDR356W, YPL155C, YGL093W, YDR137W, YBR133C, YGL086W, YJR046W, YDR419W, YKL092C, YIL031W, YKL022C, YPL…
GO:0018130	heterocycle biosynthetic process	1.69805e-06	8.35655e-10	176	751	1108	7166	0	0	YKL068W, YPL126W, YER162C, YLR014C, YJL168C, YHR119W, YOL090W, YFR013W, YPL248C, YKR029C, YAL051W, YBR289W, YKL222C, YER111C, YLR277C, YBR084W, YMR172W, YBL008W, YIL143C, YER069W, YBL052C, YGR056W, YNL059C, YDR206W, YBL005W, YDR419W, YOL017W, YJR109C, YPR031W, YOL145C, YGL013C, YNR033W, YGR099W, YCL030C, YLL029W, YEL055C, YIL101C, YDR303C, YLR266C, YDR499W, YJL206C, YPL153C, YLR039C, YKR099W, YLL…
GO:0016070	RNA metabolic process	2.36374e-06	1.16326e-09	227	751	1533	7166	0	0	YLL013C, YKL068W, YJL050W, YHR197W, YER013W, YPL126W, YER162C, YLR014C, YJL168C, YMR288W, YHR119W, YOL090W, YFR013W, YPL248C, YKL205W, YKR029C, YIR002C, YAL051W, YBR289W, YKL222C, YER111C, YBL076C, YLR424W, YLR277C, YMR172W, YBL008W, YGL236C, YIL143C, YER069W, YBL052C, YPL217C, YGR056W, YLR222C, YNL059C, YCR077C, YDR206W, YBL005W, YPL207W, YOL017W, YJL033W, YPR031W, YOL145C, YDR416W, YGL013C, YOR…
GO:0010629	negative regulation of gene expression	3.23183e-06	1.59047e-09	69	751	318	7166	0	0	YNL068C, YER162C, YJL168C, YHR119W, YOL090W, YAL051W, YCR084C, YPL075W, YMR273C, YBL008W, YLR451W, YBR212W, YBL052C, YNL186W, YIL038C, YDR096W, YCR077C, YDR206W, YOL045W, YKR101W, YOL017W, YLR223C, YOL145C, YLL029W, YIL101C, YJR119C, YNL023C, YKR064W, YNL298W, YLR442C, YLL019C, YDR310C, YDR207C, YLR071C, YDR293C, YPR104C, YOR140W, YBR202W, YNL236W, YMR125W, YOR038C, YGL178W, YJL019W, YKL020C, YLR…
GO:0016192	vesicle-mediated transport	4.28845e-06	2.11046e-09	82	751	408	7166	0	0	YNL243W, YKR021W, YDR490C, YGL023C, YJL204C, YDR166C, YIL002C, YLR148W, YDR238C, YNL258C, YBL106C, YJR005W, YLR440C, YGR238C, YOR299W, YOL100W, YGL167C, YFL025C, YBL037W, YNL272C, YNL041C, YDR137W, YOR018W, YKL079W, YIL095W, YOR070C, YMR231W, YPR181C, YOR109W, YGL233W, YHR073W, YHR098C, YIL068C, YLR039C, YBL007C, YJL084C, YDR122W, YLR166C, YJL029C, YIL048W, YCR030C, YPL084W, YFR022W, YGR100W, YOR…
GO:0007165	signal transduction	4.93388e-06	2.42809e-09	76	751	368	7166	0	0	YKL168C, YDR490C, YLL007C, YGL073W, YJR132W, YDR466W, YJR089W, YHR205W, YNL267W, YPL160W, YHR182W, YNL127W, YDR395W, YHR082C, YPL180W, YOR014W, YIL047C, YMR104C, YDR422C, YOL100W, YHR204W, YNL201C, YHL023C, YIL169C, YOR018W, YCL024W, YOR353C, YNL047C, YBR276C, YAL041W, YPL141C, YKR028W, YKL176C, YNR047W, YPL153C, YJL157C, YNL298W, YPL268W, YPL150W, YDR122W, YLR313C, YBR203W, YFR022W, YOL078W, YOR…
GO:0044700	single organism signaling	4.93388e-06	2.42809e-09	76	751	368	7166	0	0	YKL168C, YDR490C, YLL007C, YGL073W, YJR132W, YDR466W, YJR089W, YHR205W, YNL267W, YPL160W, YHR182W, YNL127W, YDR395W, YHR082C, YPL180W, YOR014W, YIL047C, YMR104C, YDR422C, YOL100W, YHR204W, YNL201C, YHL023C, YIL169C, YOR018W, YCL024W, YOR353C, YNL047C, YBR276C, YAL041W, YPL141C, YKR028W, YKL176C, YNR047W, YPL153C, YJL157C, YNL298W, YPL268W, YPL150W, YDR122W, YLR313C, YBR203W, YFR022W, YOL078W, YOR…
GO:0051301	cell division	7.32425e-06	3.60445e-09	66	751	304	7166	0	0	YNL243W, YMR032W, YOR217W, YLR319C, YJR089W, YNL233W, YOR005C, YLL003W, YOR249C, YOR014W, YGR238C, YOR299W, YLR381W, YER147C, YLR127C, YPR141C, YCR077C, YOR129C, YDR137W, YCL024W, YKL022C, YOR353C, YAL041W, YGR221C, YJL157C, YLR313C, YDR293C, YLR330W, YOR127W, YBL084C, YER114C, YFL008W, YOR058C, YDR052C, YNL161W, YDR507C, YBL085W, YLR002C, YEL061C, YJL187C, YNL327W, YFL009W, YIL026C, YHL007C, YKR…
GO:0051783	regulation of nuclear division	8.11481e-06	3.99351e-09	38	751	133	7166	0	0	YJL168C, YJR089W, YHR119W, YOL090W, YDR207C, YMR308C, YKR029C, YIL112W, YOR233W, YOR014W, YDR052C, YGR238C, YLR182W, YLR381W, YJL187C, YDR285W, YLR127C, YOR178C, YNL201C, YPR141C, YHL007C, YGL093W, YGL086W, YBR098W, YKL092C, YIL031W, YHR158C, YAL041W, YGR188C, YDR325W, YLR135W, YJL047C, YIL073C, YGL216W, YKR010C, YLR263W, YOR195W, YNL298W
GO:0006325	chromatin organization	8.39178e-06	4.12981e-09	72	751	345	7166	0	0	YNL068C, YJL168C, YLR319C, YHR119W, YOL090W, YFR013W, YKR029C, YAL051W, YOR249C, YBR289W, YCR084C, YPL075W, YMR273C, YBL008W, YBL052C, YNL186W, YDR096W, YGR056W, YNL059C, YCR077C, YKR101W, YMR231W, YOL017W, YGL207W, YPR031W, YLR223C, YOL145C, YOR141C, YIL101C, YDR303C, YJR119C, YDR359C, YDR499W, YLR442C, YDR310C, YDR207C, YFL013C, YIL112W, YBR202W, YGR274C, YMR037C, YJL176C, YOR038C, YHR056C, YJL…
GO:0006259	DNA metabolic process	8.51987e-06	4.19285e-09	100	751	542	7166	0	0	YHR197W, YOR217W, YNL068C, YER162C, YPR019W, YLR035C, YJL168C, YHR119W, YOL090W, YER173W, YOR005C, YIR002C, YBR289W, YOR144C, YBR073W, YGL113W, YLR383W, YLR182W, YMR167W, YMR078C, YIL143C, YLR381W, YNL085W, YER147C, YCR092C, YJL051W, YNL201C, YGR056W, YKL213C, YGL249W, YER041W, YDR206W, YOL095C, YDR419W, YLR219W, YGL207W, YFR038W, YKL022C, YPL008W, YOL145C, YBR276C, YIL066C, YGR099W, YOL034W, YLR…
GO:0045934	negative regulation of nucleobase-containing compound metabolic process	8.54242e-06	4.20394e-09	69	751	325	7166	0	0	YNL068C, YER162C, YJL168C, YHR119W, YOL090W, YIR002C, YAL051W, YOR144C, YCR084C, YPL075W, YMR273C, YBL008W, YLR451W, YBL052C, YCR092C, YNL186W, YDR096W, YKR101W, YOL017W, YKL022C, YLR223C, YOL145C, YLL029W, YIL101C, YJR119C, YNL023C, YKR064W, YNL298W, YLR442C, YLL019C, YDR310C, YDR207C, YLR071C, YPR104C, YOR140W, YBR202W, YNL236W, YOR038C, YDR285W, YJL019W, YKL020C, YDR097C, YAL021C, YLR176C, YML…
GO:0099022	vesicle tethering	8.60415e-06	4.23433e-09	11	751	14	7166	0	0	YLR166C, YPL045W, YGL233W, YPR055W, YDR166C, YDR080W, YLR148W, YLR396C, YMR231W, YBR102C, YIL068C
GO:0071704	organic substance metabolic process	1.18818e-05	5.84734e-09	497	751	4045	7166	0	0	YKL168C, YHR197W, YHR028C, YER162C, YLR035C, YJR089W, YHR119W, YOL090W, YMR308C, YPL248C, YBR001C, YKL205W, YBR289W, YKL222C, YER167W, YBL076C, YLR277C, YBR084W, YBL022C, YMR172W, YMR104C, YBL008W, YOR299W, YGL236C, YLR381W, YNL085W, YHR204W, YCR092C, YOR178C, YPL217C, YMR012W, YLR222C, YGL249W, YDR206W, YOL045W, YPL221W, YML075C, YGR071C, YDR074W, YPL207W, YOL017W, YPR031W, YDR416W, YGL013C, YGR…
GO:1901362	organic cyclic compound biosynthetic process	1.34452e-05	6.61672e-09	178	751	1153	7166	0	0	YKL068W, YPL126W, YER162C, YLR014C, YJL168C, YHR119W, YOL090W, YFR013W, YPL248C, YKR029C, YAL051W, YBR289W, YKL222C, YER111C, YLR277C, YBR084W, YMR172W, YBL008W, YIL143C, YER069W, YBL052C, YGR056W, YNL059C, YDR206W, YML075C, YBL005W, YDR419W, YOL017W, YJR109C, YPR031W, YOL145C, YGL013C, YNR033W, YGR099W, YCL030C, YLL029W, YEL055C, YIL101C, YDR303C, YLR266C, YDR499W, YJL206C, YPL153C, YLR039C, YKR…
GO:1901360	organic cyclic compound metabolic process	1.45377e-05	7.15436e-09	299	751	2189	7166	0	0	YHR197W, YER162C, YLR035C, YHR119W, YOL090W, YPL248C, YKL205W, YBR289W, YKL222C, YBL076C, YLR277C, YBR084W, YMR172W, YBL008W, YGL236C, YLR381W, YNL085W, YCR092C, YPL217C, YLR222C, YGL249W, YDR206W, YML075C, YPL207W, YOL017W, YPR031W, YDR416W, YGL013C, YGR099W, YNL132W, YLL029W, YEL055C, YOR076C, YLR266C, YJL206C, YLR039C, YLR129W, YKR024C, YKR099W, YLL019C, YIL130W, YIL046W, YDR421W, YKR086W, YOR…
GO:0071103	DNA conformation change	2.99596e-05	1.47439e-08	35	751	122	7166	0	0	YER162C, YPR019W, YLR442C, YBL023C, YIR002C, YOR249C, YBR202W, YCR084C, YBR073W, YGL113W, YER171W, YBL008W, YOR038C, YIL143C, YER147C, YGL201C, YML061C, YNL059C, YBR112C, YOL095C, YBR098W, YGL163C, YGL207W, YIL031W, YPL008W, YDR291W, YAL019W, YDR325W, YOR304W, YOR141C, YEL032W, YDR303C, YJR119C, YMR106C, YKR010C
GO:0051640	organelle localization	3.04383e-05	1.49795e-08	45	751	180	7166	0	0	YMR047C, YLR166C, YLL013C, YKL068W, YHR197W, YFR002W, YLR442C, YPL174C, YDR166C, YLR148W, YJL061W, YLR383W, YMR275C, YDR409W, YJL019W, YOL076W, YPR141C, YMR012W, YLL034C, YML034W, YBR179C, YPL155C, YDR080W, YGL093W, YJL080C, YGL086W, YMR231W, YDR458C, YCR067C, YKL057C, YPR181C, YPL045W, YOR373W, YGL233W, YPR055W, YGR218W, YLR396C, YOR098C, YOR156C, YHR154W, YBR102C, YIL068C, YJR091C, YGL216W, YOR…
GO:0006950	response to stress	3.74708e-05	1.84403e-08	132	751	800	7166	0	0	YMR032W, YKL068W, YER162C, YLR057W, YPR019W, YLR035C, YHR119W, YOL090W, YIR002C, YBR289W, YOR144C, YER111C, YBR073W, YNL127W, YGL113W, YLR383W, YMR172W, YDR307W, YMR078C, YBR216C, YIL143C, YNL085W, YHR204W, YCR092C, YOR178C, YNL201C, YKL201C, YHL023C, YGR056W, YKL213C, YER041W, YLR138W, YDR074W, YOL095C, YDR419W, YPL008W, YOL145C, YIL101C, YLR266C, YDR499W, YPL153C, YAL053W, YLR336C, YLR207W, YGL…
GO:0044238	primary metabolic process	3.96825e-05	1.95288e-08	477	751	3874	7166	0	0	YKL168C, YHR197W, YHR028C, YER162C, YLR035C, YJR089W, YHR119W, YOL090W, YMR308C, YPL248C, YBR001C, YKL205W, YBR289W, YKL222C, YBL076C, YLR277C, YBR084W, YBL022C, YMR172W, YMR104C, YBL008W, YOR299W, YGL236C, YLR381W, YNL085W, YHR204W, YCR092C, YOR178C, YPL217C, YMR012W, YLR222C, YGL249W, YDR206W, YOL045W, YPL221W, YML075C, YGR071C, YDR074W, YPL207W, YOL017W, YPR031W, YDR416W, YGL013C, YGR099W, YIL…
GO:0045892	negative regulation of transcription, DNA-templated	5.67754e-05	2.79407e-08	60	751	279	7166	0	0	YNL068C, YER162C, YLR442C, YJL168C, YLL019C, YHR119W, YDR310C, YOL090W, YDR207C, YLR071C, YPR104C, YOR140W, YAL051W, YCR084C, YBR202W, YNL236W, YPL075W, YMR273C, YBL008W, YOR038C, YLR451W, YKL020C, YJL019W, YBL052C, YNL186W, YDR096W, YLR176C, YHL007C, YBR112C, YJL080C, YKR101W, YNL216W, YML065W, YLR131C, YOL017W, YBR245C, YER169W, YLR223C, YOL145C, YKL057C, YOL051W, YMR080C, YML010W, YGL014W, YAL…
GO:0010564	regulation of cell cycle process	6.12018e-05	3.0119e-08	46	751	190	7166	0	0	YNL068C, YJL168C, YJR089W, YHR119W, YOL090W, YDR207C, YMR308C, YKR029C, YER173W, YIL112W, YOR233W, YMR273C, YOR014W, YDR052C, YGR238C, YLR182W, YLR381W, YJL187C, YDR285W, YLR127C, YAL021C, YOR178C, YNL201C, YPR141C, YHL007C, YGL093W, YGL086W, YBR098W, YKL092C, YIL031W, YHR158C, YJR106W, YAL041W, YGR188C, YDR325W, YLR135W, YML109W, YJL047C, YDR303C, YIL073C, YCL061C, YGL216W, YKR010C, YLR263W, YOR…
GO:1902679	negative regulation of RNA biosynthetic process	8.57606e-05	4.2205e-08	60	751	282	7166	0	0	YNL068C, YER162C, YLR442C, YJL168C, YLL019C, YHR119W, YDR310C, YOL090W, YDR207C, YLR071C, YPR104C, YOR140W, YAL051W, YCR084C, YBR202W, YNL236W, YPL075W, YMR273C, YBL008W, YOR038C, YLR451W, YKL020C, YJL019W, YBL052C, YNL186W, YDR096W, YLR176C, YHL007C, YBR112C, YJL080C, YKR101W, YNL216W, YML065W, YLR131C, YOL017W, YBR245C, YER169W, YLR223C, YOL145C, YKL057C, YOL051W, YMR080C, YML010W, YGL014W, YAL…
GO:1903507	negative regulation of nucleic acid-templated transcription	8.57606e-05	4.2205e-08	60	751	282	7166	0	0	YNL068C, YER162C, YLR442C, YJL168C, YLL019C, YHR119W, YDR310C, YOL090W, YDR207C, YLR071C, YPR104C, YOR140W, YAL051W, YCR084C, YBR202W, YNL236W, YPL075W, YMR273C, YBL008W, YOR038C, YLR451W, YKL020C, YJL019W, YBL052C, YNL186W, YDR096W, YLR176C, YHL007C, YBR112C, YJL080C, YKR101W, YNL216W, YML065W, YLR131C, YOL017W, YBR245C, YER169W, YLR223C, YOL145C, YKL057C, YOL051W, YMR080C, YML010W, YGL014W, YAL…
GO:0008152	metabolic process	8.86647e-05	4.36342e-08	509	751	4208	7166	0	0	YKL168C, YHR197W, YHR028C, YER162C, YLR035C, YJR089W, YHR119W, YOL090W, YMR308C, YPL248C, YBR001C, YKL205W, YBR289W, YKL222C, YER167W, YBL076C, YLR277C, YBR084W, YBL022C, YMR172W, YMR104C, YBL008W, YOR299W, YGL236C, YLR381W, YNL085W, YHR204W, YCR092C, YOR178C, YPL217C, YMR012W, YLR222C, YGL249W, YDR206W, YOL045W, YPL221W, YML075C, YGR071C, YJL212C, YDR074W, YPL207W, YOL017W, YPR031W, YDR416W, YGL…
GO:0045786	negative regulation of cell cycle	9.25685e-05	4.55554e-08	35	751	127	7166	0	0	YJL168C, YJR089W, YOL090W, YKR029C, YER173W, YIL112W, YNL127W, YOR233W, YOR014W, YDR052C, YGR238C, YDR507C, YLR381W, YJL187C, YDR285W, YAL021C, YOR178C, YNL201C, YGL093W, YCL024W, YGL086W, YBR098W, YKL092C, YIL031W, YHR158C, YGR188C, YDR325W, YLR135W, YCL061C, YHR154W, YDR499W, YPL153C, YJL157C, YKR010C, YLR263W
GO:0033554	cellular response to stress	0.000101974	5.01842e-08	118	751	704	7166	0	0	YMR032W, YKL068W, YOR217W, YER162C, YLR057W, YPR019W, YLR035C, YHR119W, YOL090W, YHR205W, YER173W, YDR040C, YOR005C, YIR002C, YGL141W, YBR289W, YOR144C, YCR084C, YER111C, YBR073W, YNL127W, YGL113W, YML088W, YLR383W, YMR172W, YLR182W, YDR307W, YMR167W, YMR078C, YBR216C, YLL026W, YIL143C, YJL082W, YNL085W, YHR204W, YFL025C, YER147C, YCR092C, YNL201C, YKL201C, YHL023C, YGR056W, YKL213C, YER041W, YPR…
GO:0071702	organic substance transport	0.000112384	5.53072e-08	147	751	933	7166	0	0	YKR021W, YKL068W, YJL050W, YJL204C, YMR308C, YLR148W, YKL205W, YJL061W, YOR112W, YBL106C, YDR119W, YJR005W, YMR089C, YLR440C, YMR275C, YOR299W, YIL143C, YNL272C, YHL023C, YPR115W, YDR206W, YPL221W, YJL212C, YOR070C, YLR347C, YLR386W, YOR109W, YGL233W, YOR098C, YMR185W, YKL188C, YNR047W, YLR039C, YAL053W, YOL021C, YLR166C, YIL048W, YML031W, YFR022W, YLR207W, YGL016W, YPR030W, YPL176C, YJR059W, YPL…
GO:0015031	protein transport	0.000116541	5.73526e-08	104	751	599	7166	0	0	YMR047C, YKR021W, YKL068W, YFR002W, YDR495C, YJR132W, YJL204C, YDR166C, YIL002C, YMR308C, YLR148W, YDR238C, YJL061W, YNL258C, YBL106C, YJR005W, YDR395W, YMR089C, YLR440C, YOR299W, YFL025C, YBL037W, YNL272C, YLR373C, YKL197C, YHL023C, YPR194C, YNL041C, YOR018W, YJL212C, YGL180W, YOR070C, YMR231W, YLR347C, YLR386W, YPR181C, YOR109W, YGL233W, YOR098C, YHR098C, YMR185W, YKL176C, YIL068C, YLR039C, YNL…
GO:0035556	intracellular signal transduction	0.000121602	5.98434e-08	54	751	245	7166	0	0	YPL268W, YPL150W, YKL168C, YDR490C, YDR122W, YLL007C, YGL073W, YDR466W, YOL078W, YHR205W, YNL267W, YPL160W, YPR032W, YER114C, YNL183C, YOR233W, YHR082C, YPL180W, YNL161W, YMR104C, YJR059W, YDR507C, YOR208W, YOL100W, YJL165C, YNL201C, YGL021W, YMR232W, YHL023C, YBL104C, YHL007C, YFL047W, YKL171W, YIL105C, YCL024W, YKL092C, YER075C, YKR090W, YDR103W, YLR006C, YNL047C, YBR276C, YAL041W, YPL141C, YKR…
GO:0006260	DNA replication	0.000134881	6.63787e-08	40	751	158	7166	0	0	YHR197W, YOR217W, YNL068C, YPR019W, YJL168C, YPR135W, YDR310C, YOL090W, YIL046W, YBL023C, YOR005C, YIR002C, YOR144C, YBR202W, YGL113W, YDR052C, YMR078C, YLR381W, YLR002C, YCR092C, YDR097C, YAL021C, YGL201C, YML061C, YML065W, YJR046W, YDR069C, YDR419W, YBR098W, YGL207W, YKL022C, YBR276C, YIL066C, YLR135W, YJL047C, YEL032W, YDR303C, YOR080W, YCL061C, YPL153C
GO:0006903	vesicle targeting	0.000142557	7.01561e-08	13	751	23	7166	0	0	YLR166C, YPR181C, YPL045W, YGL233W, YPR055W, YDR166C, YDR080W, YLR396C, YLR148W, YMR231W, YBR102C, YCR067C, YIL068C
GO:0051253	negative regulation of RNA metabolic process	0.000146654	7.21723e-08	60	751	286	7166	0	0	YNL068C, YER162C, YLR442C, YJL168C, YLL019C, YHR119W, YDR310C, YOL090W, YDR207C, YLR071C, YPR104C, YOR140W, YAL051W, YCR084C, YBR202W, YNL236W, YPL075W, YMR273C, YBL008W, YOR038C, YLR451W, YKL020C, YJL019W, YBL052C, YNL186W, YDR096W, YLR176C, YHL007C, YBR112C, YJL080C, YKR101W, YNL216W, YML065W, YLR131C, YOL017W, YBR245C, YER169W, YLR223C, YOL145C, YKL057C, YOL051W, YMR080C, YML010W, YGL014W, YAL…
GO:0006464	cellular protein modification process	0.000175621	8.64279e-08	132	751	820	7166	0	0	YKL168C, YLR057W, YJL168C, YDR466W, YJR089W, YHR119W, YMR308C, YKR029C, YLR383W, YOR014W, YMR275C, YMR104C, YDR307W, YIL143C, YDR422C, YHR204W, YBL052C, YNL201C, YKL201C, YGL249W, YOL045W, YIL095W, YKL210W, YPR031W, YOL145C, YLR347C, YIL101C, YIL073C, YNL311C, YNR047W, YPL153C, YJL157C, YDR122W, YLL019C, YLR207W, YIL046W, YJL062W, YJR036C, YKL034W, YER151C, YER171W, YNL161W, YJR059W, YDR507C, YDR…
GO:0036211	protein modification process	0.000175621	8.64279e-08	132	751	820	7166	0	0	YKL168C, YLR057W, YJL168C, YDR466W, YJR089W, YHR119W, YMR308C, YKR029C, YLR383W, YOR014W, YMR275C, YMR104C, YDR307W, YIL143C, YDR422C, YHR204W, YBL052C, YNL201C, YKL201C, YGL249W, YOL045W, YIL095W, YKL210W, YPR031W, YOL145C, YLR347C, YIL101C, YIL073C, YNL311C, YNR047W, YPL153C, YJL157C, YDR122W, YLL019C, YLR207W, YIL046W, YJL062W, YJR036C, YKL034W, YER151C, YER171W, YNL161W, YJR059W, YDR507C, YDR…
GO:0070727	cellular macromolecule localization	0.000200192	9.85198e-08	100	751	575	7166	0	0	YMR047C, YLL013C, YKL068W, YJL050W, YGL073W, YFR002W, YDR495C, YJR132W, YMR308C, YLR148W, YDR238C, YJL061W, YJR005W, YDR395W, YMR089C, YHR082C, YOR014W, YFL025C, YER147C, YBL037W, YKL197C, YNL041C, YGL180W, YOR070C, YMR231W, YPL105C, YLR347C, YNL047C, YGR099W, YPR181C, YOR001W, YAL041W, YGR188C, YOR098C, YHR098C, YMR185W, YJR091C, YIL068C, YLR039C, YJL157C, YNL298W, YHL028W, YPL268W, YBR114W, YKL…
GO:0007059	chromosome segregation	0.000216139	1.06368e-07	50	751	223	7166	0	0	YPR135W, YJR089W, YFR013W, YOR144C, YBR073W, YOR233W, YOR058C, YLR383W, YFL008W, YOR014W, YDR052C, YMR078C, YDR409W, YLR381W, YJL019W, YDR285W, YEL061C, YER147C, YLR127C, YAL031C, YOR178C, YPR141C, YGL249W, YIL026C, YML034W, YLR357W, YCR077C, YDR356W, YGL093W, YJL080C, YGL086W, YDR419W, YBR098W, YKL092C, YOL017W, YBR245C, YIL031W, YDR458C, YPL008W, YOR373W, YOL034W, YGR140W, YDR325W, YGR188C, YIL…
GO:0040007	growth	0.000329712	1.6226e-07	41	751	169	7166	0	0	YPL268W, YIR019C, YNL068C, YLR313C, YER113C, YLR319C, YOL078W, YMR016C, YDR207C, YLR228C, YOR140W, YOR127W, YBR289W, YCR084C, YER114C, YKR102W, YHR082C, YPL180W, YNL161W, YDR507C, YBL085W, YHL023C, YPR194C, YHL007C, YIL105C, YCL024W, YKL092C, YOR353C, YDR103W, YNL047C, YDR251W, YOL051W, YDR213W, YJL089W, YER109C, YOR371C, YHR073W, YOR080W, YER110C, YGR221C, YAL056W
GO:0044237	cellular metabolic process	0.000331275	1.63029e-07	483	751	3981	7166	0	0	YKL168C, YHR197W, YER162C, YLR035C, YJR089W, YHR119W, YOL090W, YMR308C, YPL248C, YBR001C, YKL205W, YBR289W, YKL222C, YBL076C, YLR277C, YBR084W, YBL022C, YMR172W, YMR104C, YBL008W, YOR299W, YGL236C, YLR381W, YNL085W, YHR204W, YCR092C, YOR178C, YPL217C, YMR012W, YLR222C, YGL249W, YDR206W, YOL045W, YPL221W, YML075C, YGR071C, YJL212C, YDR074W, YPL207W, YOL017W, YPR031W, YDR416W, YGL013C, YGR099W, YIL…
GO:0044770	cell cycle phase transition	0.000391984	1.92905e-07	41	751	170	7166	0	0	YNL068C, YJR089W, YIL046W, YER173W, YLL003W, YER167W, YER111C, YOR233W, YMR273C, YOR014W, YJR059W, YDR052C, YFR040W, YGR238C, YLR182W, YLR381W, YBR017C, YJL187C, YJL098W, YLR127C, YAL021C, YOR178C, YFL009W, YHL007C, YGL093W, YLR131C, YBR133C, YGL086W, YKL092C, YIL031W, YHR158C, YOL145C, YOR373W, YAL041W, YGR188C, YKR028W, YML109W, YIL101C, YKR010C, YOR195W, YNL298W
GO:0044772	mitotic cell cycle phase transition	0.000391984	1.92905e-07	41	751	170	7166	0	0	YNL068C, YJR089W, YIL046W, YER173W, YLL003W, YER167W, YER111C, YOR233W, YMR273C, YOR014W, YJR059W, YDR052C, YFR040W, YGR238C, YLR182W, YLR381W, YBR017C, YJL187C, YJL098W, YLR127C, YAL021C, YOR178C, YFL009W, YHL007C, YGL093W, YLR131C, YBR133C, YGL086W, YKL092C, YIL031W, YHR158C, YOL145C, YOR373W, YAL041W, YGR188C, YKR028W, YML109W, YIL101C, YKR010C, YOR195W, YNL298W
GO:0006887	exocytosis	0.000448039	2.20492e-07	21	751	59	7166	0	0	YNL243W, YMR192W, YLR166C, YDR122W, YJL204C, YDR166C, YKL079W, YLR148W, YMR231W, YPR032W, YBL106C, YGL233W, YPR055W, YPL249C, YHR073W, YLR396C, YGL167C, YMR109W, YBR102C, YNL272C, YIL068C
GO:0022607	cellular component assembly	0.000457516	2.25156e-07	134	751	849	7166	0	0	YMR032W, YHR197W, YER013W, YPR019W, YOR181W, YMR288W, YLR319C, YJR089W, YNL233W, YMR308C, YLR148W, YLL003W, YMR089C, YLR424W, YBL022C, YMR172W, YMR104C, YGR238C, YDR060W, YBL008W, YDR422C, YHL023C, YMR031C, YGL249W, YCR077C, YIL095W, YBR108W, YOL145C, YLR347C, YDR416W, YIL075C, YIL073C, YDR303C, YBL007C, YLR045C, YML031W, YCR030C, YNL163C, YKR086W, YBR202W, YNL236W, YOR058C, YGR047C, YDR507C, YOR…
GO:0007163	establishment or maintenance of cell polarity	0.000526557	2.59132e-07	32	751	118	7166	0	0	YNL243W, YLR045C, YLR313C, YPL174C, YLR319C, YOL078W, YOR127W, YLR330W, YPR032W, YBL106C, YER114C, YMR273C, YMR124W, YNL161W, YOR299W, YHL007C, YIL105C, YOR129C, YKR027W, YKL092C, YOR188W, YKR090W, YIL140W, YNL047C, YCR057C, YAL041W, YJL099W, YHR073W, YML109W, YCR038C, YMR109W, YGL216W
GO:0051650	establishment of vesicle localization	0.000530304	2.60977e-07	13	751	25	7166	0	0	YLR166C, YPR181C, YPL045W, YGL233W, YPR055W, YDR166C, YDR080W, YLR396C, YLR148W, YMR231W, YBR102C, YCR067C, YIL068C
GO:0051656	establishment of organelle localization	0.000574156	2.82557e-07	34	751	130	7166	0	0	YMR047C, YLR166C, YHR197W, YFR002W, YPL174C, YDR166C, YLR148W, YJL061W, YJL019W, YPR141C, YLL034C, YML034W, YDR080W, YGL093W, YJL080C, YPL155C, YGL086W, YMR231W, YDR458C, YCR067C, YKL057C, YPR181C, YOR373W, YPL045W, YGL233W, YGR218W, YPR055W, YLR396C, YOR098C, YBR102C, YIL068C, YJR091C, YGL216W, YOR195W
GO:0006270	DNA replication initiation	0.000582191	2.86511e-07	20	751	55	7166	0	0	YHR197W, YNL068C, YPR019W, YJL168C, YPR135W, YML065W, YDR310C, YJR046W, YIL046W, YBL023C, YKL022C, YBR202W, YGL113W, YDR052C, YMR078C, YEL032W, YLR002C, YLR381W, YGL201C, YPL153C
GO:0009057	macromolecule catabolic process	0.000707702	3.48279e-07	82	751	455	7166	0	0	YLL013C, YJL050W, YDR490C, YNL221C, YER162C, YLR057W, YGL227W, YPL190C, YER144C, YGL141W, YOR249C, YML088W, YBL022C, YDR307W, YOL100W, YHR204W, YFL025C, YPL009C, YNL186W, YIL038C, YLR373C, YLR127C, YBR058C, YKL213C, YMR287C, YCR077C, YDR206W, YMR231W, YPR160W, YKL210W, YKL022C, YOR001W, YIL075C, YDR430C, YLR389C, YOR321W, YNL311C, YJR119C, YOR076C, YJR091C, YHR077C, YGR003W, YOL021C, YBR114W, YPL…
GO:0044265	cellular macromolecule catabolic process	0.000758491	3.73273e-07	76	751	412	7166	0	0	YLL013C, YJL050W, YDR490C, YNL221C, YER162C, YLR057W, YGL227W, YPL190C, YER144C, YGL141W, YOR249C, YML088W, YBL022C, YDR307W, YOL100W, YHR204W, YFL025C, YPL009C, YNL186W, YIL038C, YLR373C, YLR127C, YBR058C, YKL213C, YMR287C, YCR077C, YDR206W, YMR231W, YKL210W, YKL022C, YOR001W, YIL075C, YDR430C, YLR389C, YOR321W, YNL311C, YJR119C, YOR076C, YJR091C, YHR077C, YGR003W, YOL021C, YBR114W, YPL084W, YLR…
GO:1902589	single-organism organelle organization	0.000759342	3.73692e-07	94	751	545	7166	0	0	YNL243W, YMR032W, YLL007C, YGL023C, YPL174C, YOR181W, YLR319C, YJR089W, YFR013W, YLR148W, YLL003W, YOR144C, YBR073W, YMR089C, YOR014W, YGR238C, YMR078C, YLL026W, YLR381W, YER147C, YOL076W, YLR127C, YKL197C, YOR178C, YPR141C, YPR194C, YMR165C, YBR179C, YJL102W, YIL095W, YGL180W, YOR070C, YDR419W, YMR231W, YOL017W, YBR108W, YPL008W, YNL047C, YOR211C, YOL034W, YGR140W, YGR188C, YIL068C, YBL007C, YLR…
GO:0098813	nuclear chromosome segregation	0.000823625	4.05328e-07	43	751	187	7166	0	0	YPR135W, YJR089W, YFR013W, YOR144C, YBR073W, YOR233W, YOR058C, YFL008W, YOR014W, YMR078C, YLR381W, YJL019W, YDR285W, YEL061C, YER147C, YLR127C, YOR178C, YPR141C, YGL249W, YIL026C, YLR357W, YML034W, YDR356W, YGL093W, YJL080C, YGL086W, YDR419W, YBR098W, YKL092C, YBR245C, YOL017W, YIL031W, YDR458C, YPL008W, YOR373W, YOL034W, YGR140W, YDR325W, YGR188C, YIL073C, YCL061C, YGL216W, YLR263W
GO:0032940	secretion by cell	0.000849167	4.17897e-07	23	751	71	7166	0	0	YNL243W, YMR192W, YLR166C, YDR122W, YOR329C, YJL204C, YDR166C, YKL079W, YLR148W, YMR231W, YCR067C, YPR032W, YBL106C, YGL233W, YPR055W, YPL249C, YHR073W, YLR396C, YGL167C, YMR109W, YBR102C, YNL272C, YIL068C
GO:0046903	secretion	0.000849167	4.17897e-07	23	751	71	7166	0	0	YNL243W, YMR192W, YLR166C, YDR122W, YOR329C, YJL204C, YDR166C, YKL079W, YLR148W, YMR231W, YCR067C, YPR032W, YBL106C, YGL233W, YPR055W, YPL249C, YHR073W, YLR396C, YGL167C, YMR109W, YBR102C, YNL272C, YIL068C
GO:0051648	vesicle localization	0.000959552	4.72221e-07	13	751	26	7166	0	0	YLR166C, YPR181C, YPL045W, YGL233W, YPR055W, YDR166C, YDR080W, YLR396C, YLR148W, YMR231W, YBR102C, YCR067C, YIL068C
GO:0006893	Golgi to plasma membrane transport	0.00098274	4.83632e-07	15	751	34	7166	0	0	YLR166C, YGL233W, YPR055W, YJL204C, YDR166C, YOR299W, YKR027W, YJL099W, YLR330W, YBR102C, YIL068C, YLR309C, YPR032W, YMR266W, YBL106C
GO:0098876	vesicle-mediated transport to the plasma membrane	0.00098274	4.83632e-07	15	751	34	7166	0	0	YLR166C, YGL233W, YPR055W, YJL204C, YDR166C, YOR299W, YKR027W, YJL099W, YLR330W, YBR102C, YIL068C, YLR309C, YPR032W, YMR266W, YBL106C
GO:0006468	protein phosphorylation	0.00104715	5.15328e-07	50	751	234	7166	0	0	YPL150W, YKL168C, YDR490C, YDR122W, YLL019C, YDR466W, YJL141C, YHR205W, YNL183C, YOR233W, YHR082C, YER171W, YNL161W, YMR104C, YJR059W, YDR052C, YDR507C, YOR208W, YIL143C, YDR422C, YOL100W, YJL165C, YJL187C, YNL278W, YGL021W, YLR187W, YHL007C, YKL171W, YOL045W, YIL095W, YCL024W, YGL180W, YER075C, YDR103W, YOL145C, YLR006C, YBR276C, YOR048C, YGR188C, YPL141C, YOR371C, YPR185W, YKL198C, YNR047W, YLR…
GO:0006892	post-Golgi vesicle-mediated transport	0.00106622	5.24715e-07	24	751	77	7166	0	0	YLR166C, YJL029C, YGL023C, YJL204C, YDR166C, YKR027W, YLR148W, YMR231W, YLR330W, YLR114C, YPR032W, YBL106C, YPR029C, YPL045W, YGL233W, YPR055W, YOR299W, YJL099W, YLR396C, YGR261C, YBR102C, YIL068C, YLR309C, YMR266W
GO:0006261	DNA-dependent DNA replication	0.0012483	6.14319e-07	35	751	140	7166	0	0	YHR197W, YOR217W, YNL068C, YPR019W, YJL168C, YPR135W, YDR310C, YOL090W, YIL046W, YBL023C, YIR002C, YOR144C, YBR202W, YGL113W, YDR052C, YMR078C, YLR381W, YLR002C, YCR092C, YDR097C, YAL021C, YGL201C, YML061C, YML065W, YJR046W, YBR098W, YGL207W, YKL022C, YBR276C, YLR135W, YJL047C, YEL032W, YDR303C, YCL061C, YPL153C
GO:1902578	single-organism localization	0.00126335	6.21728e-07	122	751	768	7166	0	0	YNL243W, YMR047C, YKR021W, YKL068W, YFR002W, YKL165C, YJR132W, YPL174C, YJL204C, YDR166C, YMR308C, YLR228C, YLR148W, YJL094C, YKL205W, YDR040C, YJL061W, YOR112W, YBL106C, YDR119W, YMR054W, YDR395W, YMR089C, YMR275C, YGL167C, YFL025C, YNL272C, YKL197C, YGR125W, YPR141C, YPR194C, YKL174C, YPR115W, YLR138W, YPL221W, YOR018W, YKL079W, YBR294W, YMR231W, YPR021C, YLR347C, YNL047C, YDR213W, YGL233W, YPR…
GO:0051726	regulation of cell cycle	0.00143601	7.06698e-07	55	751	270	7166	0	0	YNL068C, YJL168C, YJR089W, YHR119W, YOL090W, YDR207C, YMR308C, YKR029C, YER173W, YIL112W, YER167W, YNL127W, YOR233W, YMR273C, YOR014W, YGR238C, YDR052C, YLR182W, YDR507C, YLR381W, YJL187C, YDR285W, YLR127C, YAL021C, YOR178C, YNL201C, YPR141C, YHL007C, YGL093W, YCL024W, YBR133C, YGL086W, YKL092C, YBR098W, YIL031W, YHR158C, YJR106W, YAL041W, YLR135W, YDR325W, YGR188C, YML109W, YJL047C, YDR303C, YIL…
GO:0051129	negative regulation of cellular component organization	0.00148011	7.284e-07	36	751	147	7166	0	0	YMR032W, YNL068C, YLR442C, YJL168C, YJR089W, YOL090W, YBL023C, YKR029C, YIL112W, YNL183C, YOR233W, YOR014W, YDR052C, YGR238C, YLR381W, YJL187C, YDR285W, YOR178C, YNL201C, YML061C, YPL155C, YGL093W, YNL216W, YGL086W, YKL092C, YBR245C, YBR108W, YIL031W, YHR158C, YGL014W, YGR188C, YDR325W, YIL068C, YGL216W, YKR010C, YLR263W
GO:0043412	macromolecule modification	0.00191026	9.40091e-07	155	751	1041	7166	0	0	YKL168C, YLR057W, YJL168C, YDR466W, YJR089W, YHR119W, YMR308C, YKR029C, YLR383W, YOR014W, YMR275C, YMR104C, YBL008W, YGL236C, YDR307W, YIL143C, YDR422C, YHR204W, YBL052C, YNL201C, YKL201C, YGR056W, YGL249W, YOL045W, YIL095W, YPL207W, YKL210W, YPR031W, YOL145C, YLR347C, YNL132W, YIL101C, YIL073C, YDR303C, YNL311C, YNR047W, YDR499W, YPL153C, YJL157C, YDR122W, YLL019C, YDR207C, YLR207W, YIL046W, YJL…
GO:0043933	macromolecular complex subunit organization	0.00213087	1.04866e-06	115	751	720	7166	0	0	YMR047C, YHR197W, YDR490C, YFR002W, YER013W, YFL023W, YPR112C, YPR019W, YJL168C, YOR181W, YDR166C, YMR288W, YMR308C, YLR148W, YGL141W, YBR289W, YCR084C, YMR054W, YPL075W, YMR089C, YLR424W, YBL022C, YMR172W, YDR060W, YBL008W, YLL026W, YIL143C, YDR422C, YOL100W, YML117W, YFL025C, YGR056W, YNL059C, YCR077C, YJL102W, YCL024W, YMR231W, YIR023W, YGL207W, YBR108W, YAL035W, YOL145C, YLR347C, YDR416W, YOR…
GO:0010639	negative regulation of organelle organization	0.00259684	1.27797e-06	34	751	138	7166	0	0	YMR032W, YNL068C, YLR442C, YJL168C, YJR089W, YOL090W, YBL023C, YKR029C, YIL112W, YOR233W, YOR014W, YDR052C, YGR238C, YLR381W, YJL187C, YDR285W, YOR178C, YNL201C, YML061C, YPL155C, YGL093W, YNL216W, YGL086W, YKL092C, YBR245C, YBR108W, YIL031W, YHR158C, YGL014W, YGR188C, YDR325W, YIL068C, YGL216W, YLR263W
GO:0006302	double-strand break repair	0.00312193	1.53638e-06	31	751	121	7166	0	0	YKL213C, YLR357W, YPR019W, YPR135W, YJR046W, YBL023C, YGL163C, YBR098W, YOR005C, YBR289W, YOR144C, YKL057C, YBR202W, YGL113W, YLR383W, YFL008W, YOL034W, YAL019W, YLR135W, YOR141C, YDR369C, YMR078C, YEL032W, YMR106C, YER147C, YHR056C, YHR154W, YGL201C, YNL201C, YML061C, YGR056W
GO:0016458	gene silencing	0.00320954	1.5795e-06	38	751	164	7166	0	0	YNL068C, YLR442C, YHR119W, YDR310C, YOL090W, YOR140W, YAL051W, YBR202W, YMR273C, YBL008W, YMR125W, YOR038C, YBL052C, YJL019W, YKL020C, YNL186W, YJL080C, YKR101W, YML065W, YNL216W, YBR245C, YOL017W, YLR223C, YKL057C, YOL145C, YMR080C, YGL014W, YAL019W, YOR304W, YML109W, YEL032W, YOR156C, YOR080W, YJR119C, YMR106C, YCL061C, YMR179W, YKR010C
GO:0007346	regulation of mitotic cell cycle	0.00360479	1.77401e-06	35	751	146	7166	0	0	YNL068C, YJR089W, YMR308C, YER173W, YNL127W, YOR233W, YMR273C, YOR014W, YDR052C, YGR238C, YDR507C, YLR381W, YJL187C, YLR127C, YAL021C, YOR178C, YPR141C, YHL007C, YGL093W, YCL024W, YGL086W, YBR098W, YKL092C, YIL031W, YHR158C, YAL041W, YGR188C, YJL047C, YML109W, YCL061C, YJL157C, YGL216W, YKR010C, YOR195W, YNL298W
GO:0051052	regulation of DNA metabolic process	0.00361693	1.77999e-06	29	751	110	7166	0	0	YHR197W, YNL068C, YJL168C, YDR310C, YOL090W, YJR046W, YIL046W, YDR069C, YGL163C, YBR098W, YKL022C, YIR002C, YOR144C, YOL145C, YML010W, YER171W, YLR135W, YLR182W, YDR303C, YIL143C, YOR080W, YDR285W, YCR092C, YCL061C, YDR097C, YHR154W, YAL021C, YNL201C, YML061C
GO:0030010	establishment of cell polarity	0.0038067	1.87338e-06	24	751	82	7166	0	0	YNL243W, YHL007C, YLR313C, YOR129C, YPL174C, YLR319C, YKR027W, YKL092C, YOR188W, YOR127W, YLR330W, YPR032W, YIL140W, YBL106C, YER114C, YMR273C, YCR057C, YAL041W, YOR299W, YJL099W, YML109W, YCR038C, YMR109W, YGL216W
GO:0034613	cellular protein localization	0.00446673	2.19819e-06	92	751	551	7166	0	0	YMR047C, YKL068W, YGL073W, YFR002W, YDR495C, YJR132W, YMR308C, YLR148W, YDR238C, YJL061W, YJR005W, YDR395W, YMR089C, YHR082C, YOR014W, YFL025C, YER147C, YBL037W, YKL197C, YNL041C, YGL180W, YOR070C, YMR231W, YPL105C, YLR347C, YNL047C, YGR099W, YPR181C, YAL041W, YGR188C, YOR098C, YHR098C, YMR185W, YJR091C, YIL068C, YLR039C, YJL157C, YNL298W, YHL028W, YPL268W, YBR114W, YKL073W, YPL084W, YGR100W, YNL…
GO:0007584	response to nutrient	0.00520307	2.56057e-06	20	751	62	7166	0	0	YPL084W, YOR363C, YLR014C, YER040W, YIL130W, YDR207C, YBL005W, YPL248C, YIR023W, YAL051W, YBR289W, YER184C, YCR084C, YGL013C, YPL075W, YJL089W, YJL176C, YMR019W, YJL206C, YDR520C
GO:0007126	meiotic nuclear division	0.00707041	3.47953e-06	40	751	182	7166	0	0	YLR035C, YJL168C, YHR119W, YOL090W, YDR207C, YNL126W, YKR029C, YER173W, YIL112W, YBR073W, YOR014W, YNL082W, YDR052C, YLR182W, YDR369C, YMR167W, YJL187C, YJL019W, YDR285W, YCR092C, YDR097C, YOR178C, YNL201C, YFL009W, YPR141C, YHL023C, YGL249W, YML034W, YJL080C, YDR108W, YBR098W, YLR219W, YDR458C, YOR373W, YDR325W, YLR135W, YFL003C, YIL073C, YLR263W, YOR195W
GO:0070647	protein modification by small protein conjugation or removal	0.00708819	3.48828e-06	45	751	215	7166	0	0	YBR114W, YPL084W, YJR089W, YMR308C, YLR207W, YIL046W, YJR036C, YER144C, YGL141W, YBL084C, YOR249C, YIL112W, YBL067C, YML088W, YLR383W, YMR275C, YKL034W, YER151C, YDR409W, YDR285W, YNL186W, YIL038C, YLR127C, YML111W, YBR058C, YFL009W, YGL249W, YDR069C, YMR231W, YKL210W, YIL031W, YKL022C, YOL145C, YLR352W, YLR347C, YMR080C, YOL034W, YOR371C, YJL047C, YIL073C, YNL311C, YOR156C, YOR080W, YOR138C, YGR…
GO:0030466	chromatin silencing at silent mating-type cassette	0.0071973	3.54198e-06	18	751	53	7166	0	0	YNL068C, YLR442C, YKR101W, YJL080C, YNL216W, YML065W, YHR119W, YDR310C, YOL090W, YBR202W, YMR080C, YAL019W, YEL032W, YOR080W, YKL020C, YCL061C, YBL052C, YMR179W
GO:0044085	cellular component biogenesis	0.00811067	3.99147e-06	182	751	1293	7166	0	0	YMR032W, YJL050W, YHR197W, YER013W, YPL126W, YPR019W, YOR181W, YMR288W, YLR319C, YJR089W, YNL233W, YMR308C, YLR148W, YLL003W, YJL061W, YMR089C, YLR424W, YBL022C, YMR172W, YMR104C, YGR238C, YDR060W, YBL008W, YOR299W, YDR422C, YPL217C, YHL023C, YMR031C, YLR222C, YGL249W, YCR077C, YPL221W, YIL095W, YJL033W, YBR108W, YOL145C, YLR347C, YDR416W, YOR001W, YIL075C, YNL132W, YIL073C, YDR303C, YOR098C, YIL…
GO:0000003	reproduction	0.00840693	4.13727e-06	86	751	513	7166	0	0	YNL243W, YLR035C, YJL168C, YLR319C, YHR119W, YOL090W, YKR029C, YER173W, YIR002C, YCR084C, YBR073W, YNL127W, YOR014W, YNR044W, YGR238C, YLR182W, YMR167W, YLR381W, YCR092C, YOR178C, YNL201C, YPR141C, YHL023C, YGL249W, YOR018W, YCL024W, YLR219W, YOR353C, YDR458C, YLR135W, YLR389C, YFL003C, YHR073W, YIL073C, YNR047W, YGR221C, YLR263W, YJL157C, YLR313C, YFR022W, YDR207C, YLL005C, YDR208W, YOR127W, YNL…
GO:0044765	single-organism transport	0.00909207	4.47444e-06	111	751	709	7166	0	0	YNL243W, YMR047C, YKR021W, YKL068W, YFR002W, YKL165C, YJR132W, YJL204C, YDR166C, YMR308C, YLR228C, YLR148W, YJL094C, YKL205W, YDR040C, YJL061W, YOR112W, YBL106C, YDR119W, YMR054W, YDR395W, YMR089C, YMR275C, YGL167C, YNL272C, YKL197C, YGR125W, YPR141C, YPR194C, YKL174C, YPR115W, YLR138W, YPL221W, YOR018W, YKL079W, YBR294W, YMR231W, YPR021C, YLR347C, YDR213W, YGL233W, YPR003C, YHR073W, YOR098C, YLR…

## Sheet: 3 process
GO analysis	Process; region 3 of histogram of resilience to ribosome drop-off (0.8<=chi<0.9)
Email	m.romano@abdn.ac.uk
Aspect	P
P-value cutoff	0.01
Calculate FDR	Yes
Regulation links followed	Yes
Bonferroni correction	Yes
Uploaded gene list	sec3_phys_gnames.dat
Annotation file	gene_association.sgd
Evidence codes used	ISM (1257), IEA (51184), IGI (5539), IEP (122), NAS (102), IBA (4982), IPI (3199), ND (3714), ISO (9), IC (1457), ISS (1909), ISA (314), IMP (13164), IDA (23598), RCA (6), TAS (479)
Unknown identifiers (3)	YKL202W YLR338W YMR173W-A
GOID	TERM	CORRECTED_PVALUE	UNCORRECTED_PVALUE	NUM_LIST_ANNOTATIONS	LIST_SIZE	TOTAL_NUM_ANNOTATIONS	POPULATION_SIZE	FDR_RATE	EXPECTED_FALSE_POSITIVES	ANNOTATED_GENES
GO:0044699	single-organism process	1.92571e-58	6.47082e-62	1312	2081	3425	7166	0	0	YPL189W, YPL095C, YMR237W, YBR057C, YMR238W, YHR033W, YPR121W, YPL139C, YFL030W, YGL244W, YML057W, YCL048W, YHR194W, YLR362W, YER060W, YGL257C, YHR115C, YOR047C, YGR177C, YDR380W, YPL158C, YDR130C, YKR019C, YGL179C, YOL103W, YEL047C, YGR059W, YKR066C, YKL162C, YKL126W, YLR307W, YCL040W, YPR001W, YJR045C, YLR248W, YKL104C, YJL183W, YBR095C, YHR094C, YDR309C, YGL099W, YBR036C, YCR088W, YDR414C, YCR…
GO:0044763	single-organism cellular process	9.99346e-41	3.35802e-44	1117	2081	2936	7166	0	0	YPL095C, YMR237W, YBR057C, YMR238W, YHR033W, YPR121W, YPL139C, YFL030W, YGL244W, YML057W, YCL048W, YHR194W, YLR362W, YGL257C, YHR115C, YOR047C, YGR177C, YDR380W, YPL158C, YDR130C, YKR019C, YEL047C, YGR059W, YKL162C, YKL126W, YLR307W, YCL040W, YPR001W, YLR248W, YKL104C, YJL183W, YBR095C, YDR309C, YGL099W, YBR036C, YCR088W, YDR414C, YCR068W, YPL236C, YGR103W, YLR399C, YKL140W, YPR179C, YMR062C, YFR…
GO:0009987	cellular process	4.21841e-36	1.41748e-39	1730	2081	5206	7166	0	0	YPL095C, YOR187W, YMR237W, YIR012W, YBR057C, YMR238W, YLR085C, YHR033W, YPR121W, YPL139C, YFL030W, YGL244W, YEL015W, YNL062C, YML057W, YCL048W, YJL111W, YJL081C, YHR194W, YLR362W, YNL292W, YGL257C, YHR115C, YAL015C, YOR047C, YGR177C, YBR163W, YDR501W, YDR380W, YPL158C, YDR130C, YKR019C, YOR250C, YGL179C, YEL047C, YGR059W, YKR066C, YKR100C, YKL162C, YKL126W, YGR093W, YMR223W, YLR307W, YCL040W, YPR…
GO:0044710	single-organism metabolic process	4.47411e-27	1.5034e-30	613	2081	1482	7166	0	0	YOL097C, YPL095C, YHR210C, YBR297W, YBL098W, YMR237W, YGR202C, YHR033W, YBL069W, YDR294C, YPR121W, YFL030W, YMR120C, YHR194W, YDR518W, YPL104W, YLR362W, YOL018C, YKL212W, YGL257C, YDR331W, YOR047C, YGR177C, YDR380W, YKR019C, YJR078W, YNR073C, YGL179C, YHR112C, YBR003W, YNR015W, YEL047C, YBR170C, YPL023C, YKR066C, YKL162C, YKL126W, YMR296C, YCL040W, YPR001W, YLR460C, YKR053C, YNL029C, YMR015C, YJR…
GO:0008152	metabolic process	7.87737e-25	2.64697e-28	1428	2081	4208	7166	0	0	YPL095C, YOR187W, YMR237W, YBR057C, YMR238W, YLR085C, YHR033W, YPR121W, YPL139C, YFL030W, YGL244W, YEL015W, YNL062C, YML057W, YJL081C, YHR194W, YLR362W, YNL292W, YGL257C, YHR115C, YAL015C, YOR047C, YGR177C, YBR163W, YDR380W, YKR019C, YOR250C, YGL179C, YER152C, YEL047C, YKR066C, YKL162C, YKL126W, YGR093W, YMR223W, YLR307W, YCL040W, YPR001W, YJR045C, YLR248W, YGL066W, YFL049W, YKL104C, YDR190C, YJL…
GO:0071704	organic substance metabolic process	1.9938e-23	6.69958e-27	1377	2081	4045	7166	0	0	YPL095C, YOR187W, YMR237W, YBR057C, YMR238W, YLR085C, YHR033W, YPR121W, YPL139C, YFL030W, YGL244W, YEL015W, YNL062C, YML057W, YJL081C, YHR194W, YLR362W, YNL292W, YGL257C, YHR115C, YAL015C, YOR047C, YGR177C, YBR163W, YDR380W, YKR019C, YOR250C, YGL179C, YKL162C, YKL126W, YGR093W, YMR223W, YLR307W, YCL040W, YPR001W, YJR045C, YLR248W, YGL066W, YFL049W, YKL104C, YDR190C, YJL183W, YBR095C, YBR036C, YDR…
GO:0044238	primary metabolic process	3.91188e-20	1.31447e-23	1315	2081	3874	7166	0	0	YPL095C, YOR187W, YMR237W, YBR057C, YMR238W, YLR085C, YHR033W, YPL139C, YFL030W, YGL244W, YEL015W, YNL062C, YML057W, YJL081C, YHR194W, YLR362W, YNL292W, YGL257C, YHR115C, YAL015C, YOR047C, YGR177C, YBR163W, YDR380W, YKR019C, YOR250C, YGL179C, YKL162C, YKL126W, YGR093W, YMR223W, YLR307W, YCL040W, YPR001W, YJR045C, YLR248W, YGL066W, YFL049W, YKL104C, YDR190C, YJL183W, YBR095C, YBR036C, YDR414C, YCR…
GO:0044237	cellular metabolic process	1.33288e-19	4.47876e-23	1343	2081	3981	7166	0	0	YPL095C, YOR187W, YMR237W, YBR057C, YLR085C, YHR033W, YPR121W, YPL139C, YFL030W, YGL244W, YEL015W, YNL062C, YML057W, YJL081C, YHR194W, YLR362W, YNL292W, YGL257C, YHR115C, YAL015C, YOR047C, YGR177C, YBR163W, YDR380W, YKR019C, YOR250C, YGL179C, YEL047C, YKR066C, YKL162C, YKL126W, YGR093W, YMR223W, YCL040W, YPR001W, YJR045C, YLR248W, YGL066W, YFL049W, YKL104C, YDR190C, YJL183W, YBR095C, YBR036C, YDR…
GO:0006464	cellular protein modification process	5.52989e-19	1.85816e-22	361	2081	820	7166	0	0	YER059W, YBL091C, YDR221W, YBR280C, YOR149C, YKL166C, YLR143W, YGL244W, YJL090C, YPL219W, YLL022C, YLR418C, YJR131W, YML057W, YIL071C, YBR279W, YJL081C, YPL203W, YLR362W, YPR111W, YGL257C, YDR331W, YNL020C, YHR107C, YHR115C, YOR351C, YOR047C, YBR015C, YMR153W, YPL015C, YGL179C, YML068W, YIL106W, YPL140C, YKL059C, YLR361C, YPR068C, YOR037W, YKL126W, YMR223W, YDR306C, YBR030W, YPL042C, YDR459C, YDR…
GO:0036211	protein modification process	5.52989e-19	1.85816e-22	361	2081	820	7166	0	0	YER059W, YBL091C, YDR221W, YBR280C, YOR149C, YKL166C, YLR143W, YGL244W, YJL090C, YPL219W, YLL022C, YLR418C, YJR131W, YML057W, YIL071C, YBR279W, YJL081C, YPL203W, YLR362W, YPR111W, YGL257C, YDR331W, YNL020C, YHR107C, YHR115C, YOR351C, YOR047C, YBR015C, YMR153W, YPL015C, YGL179C, YML068W, YIL106W, YPL140C, YKL059C, YLR361C, YPR068C, YOR037W, YKL126W, YMR223W, YDR306C, YBR030W, YPL042C, YDR459C, YDR…
GO:0043412	macromolecule modification	6.3627e-18	2.138e-21	434	2081	1041	7166	0	0	YER059W, YBL091C, YDR221W, YBR280C, YOR149C, YBR057C, YLR085C, YKL166C, YPL139C, YLR143W, YGL244W, YJL090C, YPL219W, YLL022C, YLR418C, YJR131W, YNL062C, YML057W, YIL071C, YBR279W, YJL081C, YPL203W, YLR362W, YPR111W, YNL292W, YGL257C, YDR331W, YNL020C, YHR107C, YHR115C, YOR351C, YOR047C, YBL024W, YBR015C, YMR153W, YPL015C, YGL179C, YML068W, YNR015W, YIL106W, YPL140C, YOR243C, YLR405W, YKL059C, YLR…
GO:0065007	biological regulation	1.40728e-17	4.72877e-21	758	2081	2043	7166	0	0	YLR429W, YOR083W, YBR297W, YBR057C, YLR085C, YDR294C, YPL139C, YGL244W, YER016W, YJL090C, YEL015W, YLR418C, YML057W, YJL081C, YOR057W, YHR194W, YDR518W, YPL203W, YLR362W, YMR270C, YOL158C, YOR204W, YHR115C, YAL015C, YOR047C, YHL040C, YDR130C, YKR019C, YGL179C, YGL209W, YBR170C, YGL219C, YKL126W, YGR093W, YMR223W, YKR106W, YCL040W, YPL042C, YDR151C, YJR049C, YJR045C, YGL190C, YDR258C, YLR248W, YGL…
GO:0055085	transmembrane transport	7.74855e-12	2.60368e-15	215	2081	472	7166	0	0	YPL189W, YNL318C, YLL055W, YNR055C, YFL040W, YDR497C, YER154W, YPL092W, YBR127C, YNL268W, YGR121C, YER145C, YGL255W, YBR287W, YPR024W, YMR177W, YHR096C, YHR083W, YER060W, YMR279C, YJR160C, YOL158C, YGR096W, YGL153W, YPR201W, YOR130C, YOL156W, YHL040C, YLR220W, YPL060W, YMR205C, YPL134C, YER141W, YBR241C, YCL025C, YOL103W, YLL043W, YGR240C, YKR106W, YHR002W, YPR156C, YPL243W, YBR293W, YDR387C, YFL…
GO:0050794	regulation of cellular process	1.121e-11	3.76681e-15	602	2081	1633	7166	0	0	YLR429W, YOR083W, YBR297W, YBR057C, YLR085C, YDR294C, YPL139C, YGL244W, YER016W, YJL090C, YEL015W, YLR418C, YML057W, YJL081C, YOR057W, YHR194W, YDR518W, YPL203W, YLR362W, YMR270C, YHR115C, YAL015C, YOR047C, YDR130C, YKR019C, YGL179C, YGL209W, YBR170C, YKL126W, YMR223W, YPL042C, YDR151C, YJR045C, YGL190C, YLR248W, YGL066W, YFL049W, YLR005W, YDR190C, YMR164C, YOR134W, YAL047C, YBR095C, YDR309C, YPR…
GO:0050789	regulation of biological process	2.79113e-11	9.3788e-15	619	2081	1693	7166	0	0	YLR429W, YOR083W, YBR297W, YBR057C, YLR085C, YDR294C, YPL139C, YGL244W, YER016W, YJL090C, YEL015W, YLR418C, YML057W, YJL081C, YOR057W, YHR194W, YDR518W, YPL203W, YLR362W, YMR270C, YOR204W, YHR115C, YAL015C, YOR047C, YDR130C, YKR019C, YGL179C, YGL209W, YBR170C, YKL126W, YMR223W, YPL042C, YDR151C, YJR045C, YGL190C, YLR248W, YGL066W, YFL049W, YLR005W, YDR190C, YMR164C, YOR134W, YAL047C, YBR095C, YDR…
GO:1901360	organic cyclic compound metabolic process	1.04083e-10	3.49741e-14	770	2081	2189	7166	0	0	YOL097C, YOR083W, YBR297W, YBL098W, YBR057C, YLR085C, YHR033W, YPR121W, YPL139C, YGL244W, YMR120C, YJL090C, YEL015W, YLR418C, YOL042W, YNL062C, YJL081C, YPL104W, YNL292W, YMR270C, YOR204W, YAL015C, YOR047C, YGR177C, YBR163W, YBL024W, YDR380W, YKR019C, YJR078W, YOR250C, YER006W, YNR015W, YGL209W, YOR243C, YBR170C, YPL023C, YBR065C, YKL162C, YGR093W, YMR223W, YCL040W, YPL042C, YDR151C, YMR015C, YJR…
GO:0051179	localization	1.96341e-10	6.59747e-14	575	2081	1567	7166	0	0	YLR429W, YPL189W, YOR223W, YMR237W, YBL069W, YGR121C, YER016W, YHR194W, YMR004W, YER060W, YOL158C, YOL018C, YDR331W, YHR115C, YHL040C, YPL158C, YDR130C, YER006W, YPR083W, YOL103W, YBR170C, YGL219C, YKL126W, YKR106W, YCL040W, YGL263W, YJR045C, YGL190C, YML116W, YOR092W, YGL066W, YHL036W, YGL145W, YAL047C, YHR094C, YOR027W, YJL034W, YGL099W, YJR001W, YCR088W, YDR414C, YMR056C, YLR378C, YJL049W, YBR…
GO:0006811	ion transport	9.21113e-10	3.09514e-13	187	2081	412	7166	0	0	YNL318C, YGR257C, YLL055W, YGL160W, YNR055C, YFL040W, YDR497C, YER154W, YPL092W, YOL152W, YBR127C, YNL268W, YGR121C, YKL220C, YER145C, YGL255W, YOL027C, YLR083C, YMR177W, YHR096C, YPR125W, YMR279C, YJR160C, YOL158C, YGR096W, YPR201W, YOR130C, YOL156W, YHL040C, YLR220W, YBR041W, YPL060W, YMR205C, YPL134C, YLR417W, YER141W, YCL025C, YLR380W, YOL103W, YGL219C, YLL043W, YKL126W, YGR240C, YKR106W, YHR…
GO:0006810	transport	1.7339e-09	5.82628e-13	507	2081	1368	7166	0	0	YDR388W, YPL189W, YOR223W, YGR257C, YGL160W, YMR237W, YDR497C, YBL069W, YPL269W, YOR161C, YGR121C, YER016W, YNR053C, YFL042C, YJL010C, YMR004W, YER060W, YMR279C, YOL158C, YOL018C, YGR096W, YPR201W, YNL020C, YHL040C, YMR205C, YMR153W, YMR198W, YER141W, YER006W, YOL103W, YBR170C, YGL219C, YER143W, YDR101C, YKL126W, YHR170W, YCL027W, YKR106W, YHR002W, YGR128C, YCL040W, YPL243W, YMR034C, YGL263W, YLR…
GO:0016043	cellular component organization	3.78523e-09	1.27192e-12	749	2081	2149	7166	0	0	YLR429W, YOR083W, YBR079C, YGR189C, YIR012W, YBR057C, YMR238W, YLR085C, YBL069W, YPL139C, YGL244W, YER016W, YEL015W, YLR418C, YMR191W, YCL048W, YJL081C, YOR057W, YHR194W, YMR004W, YGR023W, YOL018C, YOR204W, YHR115C, YAL015C, YBR163W, YPL158C, YDR130C, YKR019C, YOR250C, YDR055W, YPR083W, YBR170C, YGL219C, YBR065C, YKR100C, YKL162C, YKL126W, YMR223W, YLR307W, YPL253C, YJR045C, YGL190C, YDR258C, YOR…
GO:0006793	phosphorus metabolic process	4.09345e-09	1.37549e-12	328	2081	825	7166	0	0	YER059W, YKR072C, YBL098W, YGR202C, YOR149C, YKL166C, YHR033W, YMR028W, YGL244W, YMR120C, YJL090C, YPL219W, YLR418C, YBL015W, YML057W, YBR279W, YHR194W, YEL041W, YPL203W, YLR362W, YJL103C, YPR111W, YNL199C, YOL018C, YNL249C, YKL212W, YDR331W, YNL020C, YHR107C, YOR351C, YOR047C, YGR046W, YGR149W, YLR260W, YER070W, YMR205C, YJR078W, YOR250C, YGL179C, YLR345W, YIL106W, YPL140C, YLR361C, YKL162C, YKL…
GO:0009056	catabolic process	4.248e-09	1.42742e-12	301	2081	745	7166	0	0	YKL149C, YER059W, YPL095C, YHR210C, YFR044C, YBR280C, YBL098W, YLR286C, YMR238W, YBR273C, YIR039C, YEL015W, YPR004C, YJR131W, YIL172C, YFL016C, YPR111W, YNL199C, YHR115C, YOR197W, YDR380W, YMR205C, YJR078W, YLR345W, YBR170C, YKL218C, YKR066C, YER143W, YPL281C, YOL059W, YMR223W, YLR307W, YDR306C, YCL040W, YPR001W, YPL042C, YGL263W, YER019W, YNL197C, YLR377C, YDR151C, YGR292W, YHR202W, YOR003W, YMR…
GO:0006082	organic acid metabolic process	4.94992e-09	1.66328e-12	202	2081	460	7166	0	0	YOL097C, YPL095C, YML054C, YOL033W, YHL020C, YLR060W, YBL098W, YDR036C, YGL196W, YHR033W, YML082W, YDR294C, YHR011W, YGR286C, YFL030W, YDR300C, YPR004C, YNL009W, YBL015W, YJL200C, YKL184W, YOR221C, YNR058W, YPL104W, YNL199C, YMR145C, YOR130C, YBR166C, YBR041W, YDR380W, YPR002W, YMR205C, YJR078W, YMR217W, YKL194C, YHR112C, YDR111C, YLR380W, YLR345W, YER087W, YML042W, YKL218C, YPL262W, YPL023C, YNL…
GO:0051234	establishment of localization	5.60816e-09	1.88446e-12	521	2081	1420	7166	0	0	YPL189W, YOR223W, YMR237W, YBL069W, YGR121C, YER016W, YMR004W, YER060W, YOL158C, YOL018C, YHR115C, YHL040C, YER006W, YOL103W, YBR170C, YGL219C, YKL126W, YKR106W, YCL040W, YGL263W, YJR045C, YML116W, YOR092W, YGL066W, YHL036W, YGL145W, YAL047C, YHR094C, YOR027W, YJL034W, YGL099W, YJR001W, YDR414C, YMR056C, YLR378C, YJL049W, YBR283C, YJR121W, YOL137W, YPR036W, YBL016W, YOL031C, YBR288C, YGR055W, YML…
GO:0019752	carboxylic acid metabolic process	7.43227e-09	2.4974e-12	195	2081	442	7166	0	0	YOL097C, YPL095C, YML054C, YOL033W, YHL020C, YLR060W, YBL098W, YDR036C, YGL196W, YHR033W, YML082W, YDR294C, YHR011W, YGR286C, YFL030W, YDR300C, YPR004C, YNL009W, YBL015W, YJL200C, YKL184W, YOR221C, YNR058W, YPL104W, YNL199C, YMR145C, YOR130C, YBR166C, YBR041W, YDR380W, YPR002W, YMR205C, YJR078W, YMR217W, YKL194C, YHR112C, YDR111C, YLR380W, YLR345W, YER087W, YML042W, YKL218C, YPL262W, YPL023C, YNL…
GO:0043436	oxoacid metabolic process	7.79491e-09	2.61926e-12	201	2081	459	7166	0	0	YOL097C, YPL095C, YML054C, YOL033W, YHL020C, YLR060W, YBL098W, YDR036C, YGL196W, YHR033W, YML082W, YDR294C, YHR011W, YGR286C, YFL030W, YDR300C, YPR004C, YNL009W, YBL015W, YJL200C, YKL184W, YOR221C, YNR058W, YPL104W, YNL199C, YMR145C, YOR130C, YBR166C, YBR041W, YDR380W, YPR002W, YMR205C, YJR078W, YMR217W, YKL194C, YHR112C, YDR111C, YLR380W, YLR345W, YER087W, YML042W, YKL218C, YPL262W, YPL023C, YNL…
GO:0046483	heterocycle metabolic process	1.17974e-08	3.96417e-12	740	2081	2129	7166	0	0	YOL097C, YOR083W, YBR297W, YBL098W, YBR057C, YLR085C, YHR033W, YPR121W, YPL139C, YGL244W, YMR120C, YJL090C, YEL015W, YLR418C, YOL042W, YNL062C, YJL081C, YPL104W, YNL292W, YMR270C, YOR204W, YAL015C, YOR047C, YBR163W, YBL024W, YDR380W, YKR019C, YJR078W, YOR250C, YER006W, YNR015W, YGL209W, YOR243C, YBR170C, YPL023C, YBR065C, YKL162C, YGR093W, YMR223W, YCL040W, YPL042C, YDR151C, YJR049C, YJR045C, YGL…
GO:1901575	organic substance catabolic process	1.59067e-08	5.345e-12	297	2081	740	7166	0	0	YKL149C, YER059W, YPL095C, YHR210C, YFR044C, YBR280C, YBL098W, YLR286C, YMR238W, YBR273C, YIR039C, YEL015W, YPR004C, YJR131W, YIL172C, YFL016C, YPR111W, YNL199C, YHR115C, YOR197W, YDR380W, YMR205C, YJR078W, YLR345W, YBR170C, YKL218C, YER143W, YPL281C, YOL059W, YMR223W, YLR307W, YDR306C, YCL040W, YPR001W, YPL042C, YGL263W, YER019W, YNL197C, YLR377C, YDR151C, YGR292W, YHR202W, YOR003W, YMR164C, YEL…
GO:0007049	cell cycle	1.72125e-08	5.78376e-12	313	2081	788	7166	0	0	YER059W, YOR083W, YKR072C, YDR218C, YMR237W, YBR057C, YPL269W, YPL139C, YLR213C, YER016W, YJL090C, YPL219W, YLR190W, YCL048W, YBR279W, YOR057W, YPR111W, YHR107C, YFR048W, YHR115C, YOR351C, YPL158C, YDR130C, YPR007C, YMR153W, YBL051C, YGR229C, YMR198W, YOR264W, YIL106W, YBR170C, YGR059W, YLR361C, YBR148W, YLR307W, YPL253C, YPL042C, YNL261W, YOR269W, YNL197C, YKL116C, YDR113C, YGL190C, YOR338W, YLR…
GO:0044711	single-organism biosynthetic process	2.10237e-08	7.0644e-12	284	2081	703	7166	0	0	YER059W, YPL095C, YKR072C, YDR221W, YBL098W, YMR237W, YGR202C, YOR149C, YHR033W, YML082W, YPR121W, YFL030W, YMR120C, YPL219W, YEL041W, YJL103C, YKL212W, YDR331W, YOR047C, YMR215W, YGR046W, YBR166C, YGR149W, YDR380W, YER070W, YJR078W, YER141W, YHR112C, YBR003W, YKL126W, YMR296C, YER019W, YKR053C, YLR377C, YMR015C, YJR049C, YKL104C, YNL071W, YBR126C, YBR026C, YML005W, YJL034W, YBR036C, YGL134W, YMR…
GO:0044281	small molecule metabolic process	2.51455e-08	8.44943e-12	321	2081	814	7166	0	0	YOL097C, YER059W, YPL095C, YKR072C, YHR210C, YBL098W, YHR033W, YML082W, YDR294C, YPR121W, YFL030W, YMR120C, YPL219W, YPR004C, YBL015W, YEL041W, YPL104W, YJL103C, YNL199C, YOR047C, YBR166C, YDR380W, YER070W, YMR205C, YJR078W, YNR073C, YGL179C, YKL194C, YHR112C, YBR003W, YLR345W, YKL218C, YPL262W, YPL023C, YKL162C, YPL281C, YOL059W, YCL040W, YPR001W, YLR377C, YMR015C, YJR049C, YGR264C, YHR202W, YKL…
GO:0006725	cellular aromatic compound metabolic process	4.40172e-08	1.47907e-11	732	2081	2114	7166	0	0	YOL097C, YOR083W, YBR297W, YBL098W, YBR057C, YLR085C, YPR121W, YPL139C, YGL244W, YMR120C, YJL090C, YEL015W, YLR418C, YOL042W, YNL062C, YJL081C, YPL104W, YNL292W, YMR270C, YOR204W, YAL015C, YOR047C, YBR163W, YBL024W, YDR380W, YKR019C, YJR078W, YOR250C, YER006W, YNR015W, YGL209W, YOR243C, YBR170C, YPL023C, YBR065C, YKL162C, YGR093W, YMR223W, YCL040W, YPL042C, YDR151C, YJR049C, YJR045C, YGL190C, YLR…
GO:2000112	regulation of cellular macromolecule biosynthetic process	4.69175e-08	1.57653e-11	350	2081	905	7166	0	0	YER059W, YOR083W, YKL005C, YBR297W, YFR009W, YLR085C, YPL139C, YMR028W, YGL244W, YPL219W, YLL022C, YDR259C, YLR418C, YBR279W, YJL081C, YJL103C, YNL199C, YMR270C, YAL015C, YPL011C, YOR047C, YBR123C, YLR403W, YKR019C, YMR153W, YER064C, YPL015C, YGR229C, YPR065W, YML068W, YGL209W, YOR380W, YBR170C, YPR068C, YMR223W, YGR128C, YPL042C, YNL261W, YNL197C, YKL116C, YDR151C, YGL190C, YOR338W, YGL066W, YFL…
GO:0010468	regulation of gene expression	4.78683e-08	1.60848e-11	346	2081	893	7166	0	0	YOR083W, YKL005C, YBR297W, YFR009W, YLR085C, YPL139C, YMR028W, YGL244W, YLL022C, YDR259C, YLR418C, YBR279W, YJL081C, YJL103C, YNL199C, YMR270C, YOR204W, YPL011C, YOR047C, YBR123C, YLR403W, YKR019C, YMR153W, YLR183C, YER064C, YPL015C, YGR229C, YPR065W, YML068W, YGL209W, YOR380W, YGL107C, YPR068C, YMR223W, YGR128C, YPL042C, YNL261W, YNL197C, YKL116C, YDR151C, YMR098C, YGL190C, YOR338W, YGL066W, YFL…
GO:0031326	regulation of cellular biosynthetic process	7.07437e-08	2.37714e-11	363	2081	947	7166	0	0	YER059W, YOR083W, YKL005C, YBR297W, YFR009W, YLR085C, YPL139C, YMR028W, YGL244W, YPL219W, YLL022C, YDR259C, YLR418C, YBR279W, YJL081C, YJL103C, YNL199C, YMR270C, YAL015C, YPL011C, YOR047C, YBR123C, YLR403W, YKR019C, YMR153W, YER064C, YPL015C, YGR229C, YPR065W, YML068W, YGL209W, YOR380W, YBR170C, YPR068C, YKL126W, YMR223W, YGR128C, YPL042C, YNL261W, YNL197C, YKL116C, YDR151C, YGL190C, YOR338W, YGL…
GO:0010556	regulation of macromolecule biosynthetic process	7.64523e-08	2.56896e-11	352	2081	914	7166	0	0	YER059W, YOR083W, YKL005C, YBR297W, YFR009W, YLR085C, YPL139C, YMR028W, YGL244W, YPL219W, YLL022C, YDR259C, YLR418C, YBR279W, YJL081C, YJL103C, YNL199C, YMR270C, YAL015C, YPL011C, YOR047C, YBR123C, YLR403W, YKR019C, YMR153W, YER064C, YPL015C, YGR229C, YPR065W, YML068W, YGL209W, YOR380W, YBR170C, YPR068C, YKL126W, YMR223W, YGR128C, YPL042C, YNL261W, YNL197C, YKL116C, YDR151C, YGL190C, YOR338W, YGL…
GO:0009889	regulation of biosynthetic process	9.78189e-08	3.28693e-11	363	2081	949	7166	0	0	YER059W, YOR083W, YKL005C, YBR297W, YFR009W, YLR085C, YPL139C, YMR028W, YGL244W, YPL219W, YLL022C, YDR259C, YLR418C, YBR279W, YJL081C, YJL103C, YNL199C, YMR270C, YAL015C, YPL011C, YOR047C, YBR123C, YLR403W, YKR019C, YMR153W, YER064C, YPL015C, YGR229C, YPR065W, YML068W, YGL209W, YOR380W, YBR170C, YPR068C, YKL126W, YMR223W, YGR128C, YPL042C, YNL261W, YNL197C, YKL116C, YDR151C, YGL190C, YOR338W, YGL…
GO:0006796	phosphate-containing compound metabolic process	1.0405e-07	3.49629e-11	312	2081	795	7166	0	0	YER059W, YKR072C, YBL098W, YGR202C, YOR149C, YKL166C, YHR033W, YMR028W, YGL244W, YMR120C, YJL090C, YPL219W, YLR418C, YML057W, YBR279W, YHR194W, YEL041W, YPL203W, YLR362W, YJL103C, YPR111W, YNL199C, YOL018C, YNL249C, YKL212W, YDR331W, YNL020C, YHR107C, YOR351C, YOR047C, YGR046W, YGR149W, YLR260W, YER070W, YMR205C, YJR078W, YOR250C, YGL179C, YLR345W, YIL106W, YPL140C, YLR361C, YKL162C, YKL126W, YPL…
GO:0060255	regulation of macromolecule metabolic process	1.35843e-07	4.5646e-11	415	2081	1111	7166	0	0	YER059W, YOR083W, YKL005C, YBR297W, YFR009W, YLR085C, YPL139C, YMR028W, YGL244W, YJL090C, YEL015W, YPL219W, YLL022C, YDR259C, YLR418C, YBR279W, YJL081C, YLR362W, YJL103C, YPR111W, YNL199C, YMR270C, YHR107C, YOR204W, YAL015C, YPL011C, YOR047C, YBR123C, YLR403W, YKR019C, YMR153W, YLR183C, YER064C, YPL015C, YGR229C, YPR065W, YML068W, YGL209W, YPL140C, YOR380W, YBR170C, YGL107C, YPR068C, YKL126W, YMR…
GO:0006812	cation transport	1.43562e-07	4.82398e-11	120	2081	248	7166	0	0	YBR069C, YNL318C, YGR257C, YPR124W, YLL055W, YBL099W, YOR137C, YNR055C, YLL028W, YFL040W, YDR506C, YDR497C, YOL152W, YBR127C, YNL291C, YLR443W, YNL268W, YGR121C, YKL220C, YER145C, YNR072W, YGL255W, YOR049C, YOL027C, YMR177W, YPR128C, YHR096C, YPR125W, YMR279C, YJR160C, YOL158C, YGR096W, YMR246W, YOR130C, YKR039W, YOL156W, YLR220W, YNR039C, YPL060W, YMR205C, YGL008C, YER141W, YOL122C, YIL121W, YCL…
GO:0006629	lipid metabolic process	1.73751e-07	5.8384e-11	155	2081	343	7166	0	0	YPL095C, YHL020C, YGL065C, YOR022C, YGR202C, YOR149C, YKL051W, YOL065C, YDR294C, YKR070W, YPR004C, YPL069C, YNL009W, YBL015W, YMR006C, YOR221C, YHR194W, YMR070W, YPL103C, YBR183W, YOL018C, YKL212W, YDR331W, YDR072C, YGR177C, YGL001C, YGR046W, YBL082C, YGR149W, YBR041W, YPR002W, YLR260W, YKR019C, YGR263C, YBL060W, YOR067C, YHR190W, YCR044C, YDR182W, YBR003W, YLR380W, YML042W, YHR004C, YBL039C, YKL…
GO:0019222	regulation of metabolic process	4.02917e-07	1.35389e-10	429	2081	1162	7166	0	0	YER059W, YOR083W, YKL005C, YBR297W, YFR009W, YLR085C, YPL139C, YMR028W, YGL244W, YJL090C, YEL015W, YPL219W, YLL022C, YDR259C, YLR418C, YBR279W, YJL081C, YHR194W, YLR362W, YJL103C, YPR111W, YNL199C, YMR270C, YHR107C, YOR204W, YAL015C, YPL011C, YOR047C, YBR123C, YLR403W, YKR019C, YMR153W, YLR183C, YER064C, YPL015C, YGR229C, YPR065W, YML068W, YLR345W, YIL106W, YGL209W, YPL140C, YOR380W, YBR170C, YGL…
GO:0006520	cellular amino acid metabolic process	6.47684e-07	2.17636e-10	122	2081	258	7166	0	0	YPR145W, YOL097C, YOL049W, YGR010W, YOL033W, YPR047W, YLR060W, YBR248C, YBL098W, YLR438W, YDR036C, YGL196W, YJL060W, YHR033W, YML082W, YPR118W, YGR124W, YDR037W, YHR011W, YFL030W, YDR300C, YDR173C, YNL073W, YJR010W, YHR020W, YKL211C, YJL200C, YKL184W, YKL029C, YMR170C, YLR142W, YBL080C, YPL104W, YOR130C, YER090W, YOR335C, YBR166C, YMR289W, YMR250W, YDR234W, YDR380W, YJR078W, YMR217W, YPL097W, YOL…
GO:0044255	cellular lipid metabolic process	7.25022e-07	2.43623e-10	144	2081	318	7166	0	0	YPL095C, YHL020C, YGL065C, YOR022C, YGR202C, YOR149C, YOL065C, YDR294C, YKR070W, YPR004C, YPL069C, YNL009W, YBL015W, YMR006C, YOR221C, YHR194W, YMR070W, YPL103C, YBR183W, YOL018C, YKL212W, YDR331W, YDR072C, YGR177C, YGL001C, YGR046W, YBL082C, YGR149W, YBR041W, YPR002W, YLR260W, YGR263C, YBL060W, YOR067C, YHR190W, YCR044C, YDR182W, YBR003W, YLR380W, YML042W, YHR004C, YBL039C, YKL126W, YMR296C, YNL…
GO:0051171	regulation of nitrogen compound metabolic process	8.55161e-07	2.87352e-10	365	2081	969	7166	0	0	YOR083W, YKL005C, YBR297W, YFR009W, YLR085C, YPL139C, YMR028W, YGL244W, YEL015W, YLL022C, YDR259C, YLR418C, YBR279W, YJL081C, YJL103C, YPR111W, YNL199C, YMR270C, YAL015C, YPL011C, YOR047C, YBR123C, YLR403W, YKR019C, YMR153W, YER064C, YPL015C, YGR229C, YPR065W, YML068W, YLR345W, YGL209W, YOR380W, YBR170C, YPR068C, YKL126W, YMR223W, YGR128C, YPL042C, YNL261W, YNL197C, YKL116C, YDR151C, YJR045C, YGL…
GO:0006139	nucleobase-containing compound metabolic process	9.587e-07	3.22144e-10	698	2081	2030	7166	0	0	YOL097C, YOR083W, YBR297W, YBL098W, YBR057C, YLR085C, YPL139C, YGL244W, YMR120C, YJL090C, YEL015W, YLR418C, YOL042W, YNL062C, YJL081C, YPL104W, YNL292W, YMR270C, YOR204W, YAL015C, YOR047C, YBR163W, YBL024W, YKR019C, YJR078W, YOR250C, YER006W, YNR015W, YGL209W, YOR243C, YBR170C, YBR065C, YKL162C, YGR093W, YMR223W, YCL040W, YPL042C, YDR151C, YJR049C, YJR045C, YGL190C, YLR116W, YGL066W, YFL049W, YLR…
GO:0019219	regulation of nucleobase-containing compound metabolic process	1.0963e-06	3.68381e-10	317	2081	824	7166	0	0	YOR083W, YKL005C, YBR297W, YLR085C, YPL139C, YMR028W, YGL244W, YEL015W, YLL022C, YDR259C, YLR418C, YBR279W, YJL081C, YJL103C, YPR111W, YNL199C, YMR270C, YAL015C, YPL011C, YOR047C, YBR123C, YLR403W, YKR019C, YMR153W, YER064C, YPL015C, YGR229C, YPR065W, YLR345W, YGL209W, YOR380W, YBR170C, YPR068C, YMR223W, YGR128C, YPL042C, YNL261W, YNL197C, YKL116C, YJR045C, YGL190C, YOR338W, YGL066W, YFL049W, YLR…
GO:0080090	regulation of primary metabolic process	1.3552e-06	4.55376e-10	415	2081	1127	7166	0	0	YER059W, YOR083W, YKL005C, YBR297W, YFR009W, YLR085C, YPL139C, YMR028W, YGL244W, YJL090C, YEL015W, YPL219W, YLL022C, YDR259C, YLR418C, YBR279W, YJL081C, YHR194W, YLR362W, YJL103C, YPR111W, YNL199C, YMR270C, YHR107C, YAL015C, YPL011C, YOR047C, YBR123C, YLR403W, YKR019C, YMR153W, YER064C, YPL015C, YGR229C, YPR065W, YML068W, YLR345W, YGL209W, YPL140C, YOR380W, YBR170C, YPR068C, YKL126W, YMR223W, YGR…
GO:0031323	regulation of cellular metabolic process	1.50636e-06	5.06169e-10	417	2081	1134	7166	0	0	YER059W, YOR083W, YKL005C, YBR297W, YFR009W, YLR085C, YPL139C, YMR028W, YGL244W, YJL090C, YEL015W, YPL219W, YLL022C, YDR259C, YLR418C, YBR279W, YJL081C, YHR194W, YLR362W, YJL103C, YPR111W, YNL199C, YMR270C, YHR107C, YAL015C, YPL011C, YOR047C, YBR123C, YLR403W, YKR019C, YMR153W, YER064C, YPL015C, YGR229C, YPR065W, YML068W, YLR345W, YIL106W, YGL209W, YPL140C, YOR380W, YBR170C, YPR068C, YKL126W, YMR…
GO:1903506	regulation of nucleic acid-templated transcription	2.37367e-06	7.97604e-10	284	2081	729	7166	0	0	YOR083W, YKL005C, YBR297W, YLR085C, YPL139C, YMR028W, YGL244W, YLL022C, YDR259C, YLR418C, YBR279W, YJL081C, YJL103C, YNL199C, YMR270C, YPL011C, YOR047C, YBR123C, YLR403W, YKR019C, YMR153W, YER064C, YPL015C, YGR229C, YPR065W, YGL209W, YOR380W, YPR068C, YMR223W, YGR128C, YPL042C, YNL261W, YKL116C, YGL190C, YOR338W, YGL066W, YFL049W, YLR005W, YDR190C, YMR164C, YIL122W, YDR176W, YPL254W, YHR006W, YBR…
GO:2001141	regulation of RNA biosynthetic process	2.37367e-06	7.97604e-10	284	2081	729	7166	0	0	YOR083W, YKL005C, YBR297W, YLR085C, YPL139C, YMR028W, YGL244W, YLL022C, YDR259C, YLR418C, YBR279W, YJL081C, YJL103C, YNL199C, YMR270C, YPL011C, YOR047C, YBR123C, YLR403W, YKR019C, YMR153W, YER064C, YPL015C, YGR229C, YPR065W, YGL209W, YOR380W, YPR068C, YMR223W, YGR128C, YPL042C, YNL261W, YKL116C, YGL190C, YOR338W, YGL066W, YFL049W, YLR005W, YDR190C, YMR164C, YIL122W, YDR176W, YPL254W, YHR006W, YBR…
GO:0043038	amino acid activation	2.46708e-06	8.28991e-10	31	2081	41	7166	0	0	YOL097C, YPR033C, YOR335C, YGR264C, YOL033W, YGL245W, YPR047W, YOR168W, YLR060W, YLL018C, YPR081C, YGR171C, YNL247W, YPL097W, YDR037W, YKL194C, YHR011W, YNL073W, YER087W, YHR020W, YBR121C, YDR341C, YNL040W, YDR268W, YBL080C, YPL104W, YIL078W, YHR019C, YMR293C, YFL022C, YCR024C
GO:0043039	tRNA aminoacylation	2.46708e-06	8.28991e-10	31	2081	41	7166	0	0	YOL097C, YPR033C, YOR335C, YGR264C, YOL033W, YGL245W, YPR047W, YOR168W, YLR060W, YLL018C, YPR081C, YGR171C, YNL247W, YPL097W, YDR037W, YKL194C, YHR011W, YNL073W, YER087W, YHR020W, YBR121C, YDR341C, YNL040W, YDR268W, YBL080C, YPL104W, YIL078W, YHR019C, YMR293C, YFL022C, YCR024C
GO:0051252	regulation of RNA metabolic process	2.76968e-06	9.30673e-10	291	2081	751	7166	0	0	YOR083W, YKL005C, YBR297W, YLR085C, YPL139C, YMR028W, YGL244W, YEL015W, YLL022C, YDR259C, YLR418C, YBR279W, YJL081C, YJL103C, YPR111W, YNL199C, YMR270C, YPL011C, YOR047C, YBR123C, YLR403W, YKR019C, YMR153W, YER064C, YPL015C, YGR229C, YPR065W, YGL209W, YOR380W, YPR068C, YMR223W, YGR128C, YPL042C, YNL261W, YNL197C, YKL116C, YGL190C, YOR338W, YGL066W, YFL049W, YLR005W, YDR190C, YMR164C, YIL122W, YDR…
GO:0006355	regulation of transcription, DNA-templated	2.81457e-06	9.45758e-10	283	2081	727	7166	0	0	YOR083W, YKL005C, YBR297W, YLR085C, YPL139C, YMR028W, YGL244W, YLL022C, YDR259C, YLR418C, YBR279W, YJL081C, YJL103C, YNL199C, YMR270C, YPL011C, YOR047C, YBR123C, YLR403W, YKR019C, YMR153W, YER064C, YPL015C, YGR229C, YPR065W, YGL209W, YOR380W, YPR068C, YMR223W, YGR128C, YPL042C, YNL261W, YKL116C, YGL190C, YOR338W, YGL066W, YFL049W, YLR005W, YDR190C, YMR164C, YIL122W, YDR176W, YPL254W, YHR006W, YBR…
GO:0071840	cellular component organization or biogenesis	2.9591e-06	9.9432e-10	843	2081	2520	7166	0	0	YLR429W, YOR083W, YBR079C, YGR189C, YMR237W, YIR012W, YBR057C, YMR238W, YLR085C, YBL069W, YPL139C, YGL244W, YER016W, YEL015W, YLR418C, YMR191W, YCL048W, YJL081C, YOR057W, YHR194W, YMR004W, YGR023W, YOL018C, YOR204W, YHR115C, YAL015C, YBR163W, YPL158C, YDR130C, YKR019C, YOR250C, YER006W, YDR055W, YPR083W, YOR243C, YBR170C, YGL219C, YBR065C, YKR100C, YKL162C, YKL126W, YMR223W, YLR307W, YPL253C, YNL…
GO:0016070	RNA metabolic process	3.52283e-06	1.18375e-09	541	2081	1533	7166	0	0	YOL097C, YOR083W, YBR297W, YBR057C, YLR085C, YPL139C, YGL244W, YEL015W, YLR418C, YNL062C, YJL081C, YPL104W, YNL292W, YMR270C, YOR204W, YOR047C, YBL024W, YKR019C, YOR250C, YER006W, YNR015W, YGL209W, YOR243C, YBR170C, YBR065C, YGR093W, YMR223W, YPL042C, YDR151C, YGL190C, YLR116W, YGL066W, YFL049W, YLR005W, YDR190C, YMR164C, YJL209W, YHR040W, YBR095C, YPR186C, YML005W, YGR103W, YPL119C, YLR399C, YDR…
GO:0071702	organic substance transport	3.89318e-06	1.30819e-09	350	2081	933	7166	0	0	YPL189W, YOR223W, YGR257C, YMR237W, YDR497C, YBL069W, YGR121C, YFL042C, YMR004W, YER060W, YOL158C, YOL018C, YGR096W, YPR201W, YMR153W, YER006W, YOL103W, YBR170C, YGL219C, YER143W, YKL126W, YHR170W, YKR106W, YHR002W, YGR128C, YCL040W, YPL243W, YMR034C, YGL263W, YFL011W, YKR003W, YJR045C, YGL186C, YGL066W, YDR292C, YHL036W, YGL145W, YML038C, YEL052W, YHR094C, YOR254C, YOR027W, YJL034W, YGL099W, YJR…
GO:0022402	cell cycle process	5.58507e-06	1.8767e-09	264	2081	674	7166	0	0	YOR083W, YDR218C, YMR237W, YBR057C, YPL269W, YPL139C, YLR213C, YER016W, YJL090C, YCL048W, YBR279W, YPR111W, YHR107C, YHR115C, YOR351C, YPL158C, YDR130C, YPR007C, YMR153W, YBL051C, YMR198W, YIL106W, YBR170C, YGR059W, YLR361C, YBR148W, YLR307W, YPL253C, YNL261W, YOR269W, YDR113C, YGL190C, YOR338W, YLR248W, YCR045C, YIL122W, YMR048W, YAL047C, YDR309C, YGL099W, YGR103W, YOR354C, YNL194C, YPL194W, YFR…
GO:0006418	tRNA aminoacylation for protein translation	6.04446e-06	2.03107e-09	29	2081	38	7166	0	0	YOL097C, YPR033C, YOR335C, YGR264C, YOL033W, YGL245W, YPR047W, YOR168W, YLR060W, YLL018C, YPR081C, YGR171C, YNL247W, YPL097W, YDR037W, YKL194C, YHR011W, YNL073W, YER087W, YHR020W, YBR121C, YDR341C, YNL040W, YDR268W, YPL104W, YIL078W, YHR019C, YFL022C, YCR024C
GO:0003333	amino acid transmembrane transport	6.80534e-06	2.28674e-09	31	2081	42	7166	0	0	YOR130C, YKR039W, YBR069C, YPL265W, YDR046C, YLL055W, YGR191W, YOL092W, YOR348C, YHL036W, YNR056C, YBR068C, YGR055W, YDR352W, YCL069W, YNL268W, YER119C, YBL089W, YCL025C, YEL063C, YCL038C, YNL270C, YMR088C, YDR508C, YJR001W, YEL064C, YGL077C, YLL061W, YFL055W, YBR293W, YPL274W
GO:0006820	anion transport	7.16519e-06	2.40766e-09	95	2081	194	7166	0	0	YBR069C, YCR094W, YGR257C, YCL008C, YLL055W, YOL092W, YPL092W, YIL134W, YNL268W, YIL006W, YER145C, YNL323W, YOR049C, YPR128C, YMR279C, YOL158C, YGR096W, YMR246W, YPR201W, YOR130C, YKR039W, YDR046C, YBR041W, YPL134C, YLR417W, YCL025C, YGR065C, YLR380W, YMR088C, YJL059W, YGL219C, YBR296C, YOR390W, YEL064C, YKL217W, YGL077C, YLL043W, YKL126W, YKR105C, YKR106W, YHR002W, YEL062W, YBR293W, YPL202C, YOR…
GO:0090304	nucleic acid metabolic process	1.3499e-05	4.53596e-09	616	2081	1787	7166	0	0	YOL097C, YOR083W, YBR297W, YBR057C, YLR085C, YPL139C, YGL244W, YJL090C, YEL015W, YLR418C, YOL042W, YNL062C, YJL081C, YPL104W, YNL292W, YMR270C, YOR204W, YAL015C, YOR047C, YBR163W, YBL024W, YKR019C, YOR250C, YER006W, YNR015W, YGL209W, YOR243C, YBR170C, YBR065C, YGR093W, YMR223W, YPL042C, YDR151C, YJR045C, YGL190C, YLR116W, YGL066W, YFL049W, YLR005W, YDR190C, YMR164C, YJL209W, YHR040W, YBR095C, YPR…
GO:1902578	single-organism localization	2.58668e-05	8.6918e-09	292	2081	768	7166	0	0	YPL189W, YGR257C, YDR497C, YBL069W, YPL269W, YER016W, YFL042C, YER060W, YOL158C, YOL018C, YGR096W, YPR201W, YHR115C, YHL040C, YMR205C, YMR153W, YMR198W, YER141W, YOL103W, YGL219C, YER143W, YKL126W, YCL027W, YKR106W, YHR002W, YGR128C, YCL040W, YPL243W, YMR034C, YOR269W, YNL197C, YFL011W, YKR003W, YJR045C, YGL186C, YML116W, YDR292C, YHL036W, YML038C, YEL052W, YAL047C, YBL045C, YHR094C, YOR254C, YJL…
GO:0071705	nitrogen compound transport	2.77586e-05	9.3275e-09	135	2081	307	7166	0	0	YGR257C, YLL055W, YNL268W, YGR121C, YHR036W, YLR335W, YER060W, YMR279C, YGR096W, YOR130C, YMR153W, YPR133C, YLR417W, YML062C, YBL032W, YCL025C, YLR064W, YBR170C, YJR084W, YKR106W, YHR002W, YGR128C, YPR156C, YBR293W, YOR317W, YBR192W, YGL186C, YML116W, YGR191W, YKL143W, YGL066W, YOR348C, YHL036W, YNL065W, YOR307C, YML038C, YCL069W, YBL089W, YHL008C, YER125W, YNL270C, YJR001W, YMR056C, YLR378C, YOR…
GO:0032774	RNA biosynthetic process	3.35043e-05	1.12582e-08	298	2081	788	7166	0	0	YOR083W, YKL005C, YBR297W, YLR085C, YPL139C, YMR028W, YGL244W, YLL022C, YDR259C, YLR418C, YBR279W, YJL081C, YJL103C, YNL199C, YPR190C, YMR270C, YPL011C, YOR047C, YBR123C, YLR403W, YKR019C, YMR153W, YER064C, YPL015C, YGR229C, YPR065W, YGL209W, YOR380W, YPR068C, YMR223W, YGR128C, YPL042C, YNL261W, YKL116C, YGL190C, YOR338W, YGL066W, YFL049W, YLR005W, YDR190C, YMR164C, YIL122W, YDR176W, YPL254W, YHR…
GO:0016310	phosphorylation	3.3836e-05	1.13696e-08	163	2081	387	7166	0	0	YER059W, YPL188W, YNL307C, YOL113W, YGL119W, YBR020W, YKL166C, YHR033W, YFL053W, YDR300C, YOR242C, YGL244W, YJL090C, YPL219W, YJL057C, YLR418C, YPR054W, YBR279W, YEL041W, YPL203W, YLR362W, YJL103C, YPR111W, YNL199C, YNL249C, YOL055C, YNL020C, YHR107C, YOR351C, YOR047C, YLR260W, YIL033C, YMR205C, YPL204W, YOR250C, YPL026C, YGL179C, YMR291W, YPR119W, YLR345W, YIL106W, YPL140C, YOL061W, YJR076C, YKL…
GO:0043170	macromolecule metabolic process	3.55222e-05	1.19362e-08	1043	2081	3222	7166	0	0	YOR187W, YMR237W, YBR057C, YLR085C, YPL139C, YGL244W, YEL015W, YNL062C, YML057W, YJL081C, YLR362W, YNL292W, YGL257C, YHR115C, YAL015C, YOR047C, YBR163W, YKR019C, YOR250C, YGL179C, YKL126W, YGR093W, YMR223W, YLR307W, YJR045C, YLR248W, YGL066W, YFL049W, YKL104C, YDR190C, YJL183W, YBR095C, YDR414C, YCR068W, YPL236C, YGR103W, YDR322W, YPL119C, YLR399C, YPR179C, YOR090C, YML051W, YHR196W, YLR291C, YFR…
GO:0018193	peptidyl-amino acid modification	4.50941e-05	1.51526e-08	103	2081	221	7166	0	0	YNL307C, YEL002C, YML023C, YKL018W, YNL136W, YLR143W, YGL244W, YLL022C, YLR418C, YGR092W, YBR274W, YGR147C, YBR279W, YJL081C, YPR111W, YPR023C, YGR252W, YLR015W, YGL022W, YDR145W, YAL054C, YPL001W, YHR109W, YOR351C, YPL204W, YMR153W, YDR448W, YPL152W, YGL179C, YFR027W, YMR291W, YKL048C, YJR032W, YPL140C, YOL110W, YJR129C, YDR440W, YPR068C, YPL208W, YKL126W, YHL039W, YMR223W, YBR030W, YEL056W, YGL…
GO:0097659	nucleic acid-templated transcription	4.59906e-05	1.54538e-08	296	2081	784	7166	0	0	YOR083W, YKL005C, YBR297W, YLR085C, YPL139C, YMR028W, YGL244W, YLL022C, YDR259C, YLR418C, YBR279W, YJL081C, YJL103C, YNL199C, YPR190C, YMR270C, YPL011C, YOR047C, YBR123C, YLR403W, YKR019C, YMR153W, YER064C, YPL015C, YGR229C, YPR065W, YGL209W, YOR380W, YPR068C, YMR223W, YGR128C, YPL042C, YNL261W, YKL116C, YGL190C, YOR338W, YGL066W, YFL049W, YLR005W, YDR190C, YMR164C, YIL122W, YDR176W, YPL254W, YHR…
GO:0006865	amino acid transport	5.62327e-05	1.88954e-08	37	2081	57	7166	0	0	YBR069C, YLL055W, YGR191W, YOL092W, YOR348C, YHL036W, YBR068C, YNL065W, YCL069W, YNL268W, YBL089W, YNL270C, YDR508C, YJR001W, YLL061W, YOR130C, YKR039W, YPL265W, YDR046C, YDR105C, YNR056C, YGR055W, YDR352W, YER119C, YEL063C, YCL025C, YCL038C, YJL059W, YMR088C, YGR142W, YEL064C, YGL077C, YFL055W, YKR105C, YEL062W, YBR293W, YPL274W
GO:0006351	transcription, DNA-templated	6.24653e-05	2.09897e-08	295	2081	783	7166	0	0	YOR083W, YKL005C, YBR297W, YLR085C, YPL139C, YMR028W, YGL244W, YLL022C, YDR259C, YLR418C, YBR279W, YJL081C, YJL103C, YNL199C, YPR190C, YMR270C, YPL011C, YOR047C, YBR123C, YLR403W, YKR019C, YMR153W, YER064C, YPL015C, YGR229C, YPR065W, YGL209W, YOR380W, YPR068C, YMR223W, YGR128C, YPL042C, YNL261W, YKL116C, YGL190C, YOR338W, YGL066W, YFL049W, YLR005W, YDR190C, YMR164C, YIL122W, YDR176W, YPL254W, YHR…
GO:0022414	reproductive process	9.88327e-05	3.32099e-08	199	2081	497	7166	0	0	YBR267W, YNL307C, YDR218C, YBR186W, YBR057C, YMR238W, YIL131C, YPL139C, YLR213C, YOR242C, YJL090C, YGL192W, YPR054W, YML057W, YGL213C, YCL048W, YLR362W, YDR273W, YLR452C, YFR048W, YOR351C, YLR288C, YMR133W, YPR007C, YPL204W, YHR124W, YMR198W, YGL116W, YGR059W, YDR402C, YNL294C, YLL043W, YKL126W, YBR148W, YJR084W, YCL027W, YLR307W, YPL042C, YKL046C, YFL026W, YKL116C, YDR113C, YIR025W, YPL157W, YGL…
GO:0044248	cellular catabolic process	0.000113136	3.80163e-08	247	2081	641	7166	0	0	YKL149C, YER059W, YPL095C, YNL016W, YNL307C, YHL020C, YFR044C, YHR108W, YBR280C, YBL098W, YDR036C, YFL053W, YBR273C, YEL015W, YPR004C, YGR048W, YNL009W, YJR131W, YPR024W, YJL172W, YGL213C, YMR006C, YDR057W, YDR358W, YIL172C, YFL016C, YDR256C, YBL055C, YPR111W, YPL103C, YBR183W, YOL055C, YHR115C, YHL048W, YOR197W, YER021W, YDR380W, YPR002W, YJR078W, YLR417W, YDR370C, YOR166C, YDR111C, YKL124W, YGL…
GO:0051186	cofactor metabolic process	0.000126667	4.25628e-08	105	2081	230	7166	0	0	YMR220W, YLR205C, YPL258C, YKR072C, YGR010W, YPL188W, YDR516C, YBL098W, YGL119W, YDR481C, YER014W, YOL136C, YGR286C, YBR117C, YNL009W, YBL015W, YKL184W, YDR047W, YLR151C, YNR058W, YMR170C, YEL041W, YCL017C, YNL199C, YOR347C, YGR244C, YOL055C, YMR246W, YMR145C, YKL151C, YAL054C, YOL096C, YMR289W, YMR205C, YJR078W, YMR323W, YDR376W, YER141W, YBR003W, YLR345W, YPL023C, YBR263W, YMR020W, YGR240C, YPL…
GO:0044702	single organism reproductive process	0.000146727	4.93034e-08	154	2081	368	7166	0	0	YNL307C, YDR218C, YBR186W, YBR057C, YIL131C, YPL139C, YLR213C, YOR242C, YJL090C, YGL192W, YPR054W, YGL213C, YCL048W, YDR273W, YFR048W, YOR351C, YLR288C, YMR133W, YPR007C, YPL204W, YHR124W, YMR198W, YGL116W, YGR059W, YDR402C, YNL294C, YBR148W, YCL027W, YLR307W, YPL042C, YDR113C, YIR025W, YPL157W, YGL190C, YOR338W, YJL146W, YLR248W, YOL048C, YCR045C, YMR048W, YNL225C, YER125W, YGL099W, YOR354C, YNL…
GO:0051726	regulation of cell cycle	0.000185327	6.2274e-08	119	2081	270	7166	0	0	YER059W, YPR025C, YKR072C, YLR113W, YBR186W, YLR287C, YPL269W, YIL131C, YFL029C, YOL104C, YPL256C, YPL139C, YJR053W, YER016W, YJL090C, YPL219W, YMR001C, YGR092W, YGR040W, YBR274W, YPR120C, YKL052C, YBR214W, YBL056W, YDR118W, YKL108W, YMR168C, YHR115C, YOR351C, YDR460W, YDR195W, YLR288C, YDR130C, YHL027W, YMR153W, YBL051C, YLR321C, YGR229C, YAL016W, YMR198W, YFR027W, YMR291W, YGL116W, YPR119W, YMR…
GO:0097502	mannosylation	0.000202099	6.79097e-08	32	2081	48	7166	0	0	YNL029C, YBR205W, YCL052C, YML115C, YGL065C, YOR149C, YJL139C, YJL183W, YIL014W, YBR004C, YPL057C, YKR061W, YJR075W, YBR161W, YNR030W, YGL257C, YGL038C, YOR099W, YBR015C, YJR143C, YBL082C, YDR245W, YAL023C, YBR110W, YNR059W, YBR199W, YNL219C, YEL036C, YJL186W, YJR013W, YNL048W, YPL053C
GO:1904659	glucose transmembrane transport	0.00023031	7.73893e-08	22	2081	28	7166	0	0	YFL011W, YDR387C, YJL219W, YMR011W, YNL318C, YOL156W, YDR497C, YFL040W, YBR298C, YHR092C, YNR072W, YHR094C, YLR081W, YOL103W, YDR536W, YEL069C, YGR289C, YHR096C, YJR158W, YJR160C, YDR342C, YJL214W
GO:0042546	cell wall biogenesis	0.000259058	8.70489e-08	60	2081	114	7166	0	0	YNL029C, YDR523C, YBR205W, YML115C, YHR184W, YLR343W, YHR030C, YMR237W, YBR045C, YKL104C, YHR101C, YOL048C, YCR045C, YMR238W, YMR085W, YJL139C, YLR213C, YOR242C, YJL034W, YIL119C, YPR054W, YCL048W, YLR020C, YDR273W, YOR298W, YKR061W, YLR341W, YJR075W, YFR039C, YDR403W, YGR225W, YIL120W, YOR099W, YMR215W, YER096W, YDR245W, YOL047C, YNL027W, YDR126W, YHL027W, YOL030W, YML066C, YGL228W, YGR229C, YEL…
GO:0044765	single-organism transport	0.000345391	1.16059e-07	267	2081	709	7166	0	0	YPL189W, YGR257C, YDR497C, YBL069W, YPL269W, YER016W, YFL042C, YER060W, YOL158C, YOL018C, YGR096W, YPR201W, YHL040C, YMR205C, YMR153W, YMR198W, YER141W, YOL103W, YGL219C, YER143W, YKL126W, YKR106W, YHR002W, YGR128C, YCL040W, YPL243W, YMR034C, YOR269W, YFL011W, YKR003W, YJR045C, YGL186C, YML116W, YDR292C, YHL036W, YML038C, YEL052W, YAL047C, YBL045C, YHR094C, YOR254C, YJL034W, YJR001W, YMR056C, YLR…
GO:0006468	protein phosphorylation	0.000376612	1.2655e-07	105	2081	234	7166	0	0	YER059W, YPR025C, YOR267C, YNL307C, YOL113W, YLR113W, YGL119W, YKL166C, YFL029C, YDR247W, YPL256C, YOR242C, YGL244W, YJL090C, YPL219W, YJL057C, YMR001C, YLR418C, YGR092W, YGR040W, YBR274W, YPR120C, YPR054W, YBR279W, YPL203W, YLR362W, YPR111W, YOR231W, YBL056W, YCL051W, YNL020C, YHR107C, YOR351C, YOR047C, YDR460W, YLR423C, YIL033C, YPL204W, YPL026C, YGL179C, YMR291W, YKL048C, YBL009W, YPR119W, YMR…
GO:0051321	meiotic cell cycle	0.000387439	1.30188e-07	136	2081	321	7166	0	0	YNL307C, YDR218C, YBR186W, YBR057C, YPL139C, YLR213C, YOR242C, YGL192W, YPR054W, YGL213C, YCL048W, YDR273W, YFR048W, YOR351C, YLR288C, YMR133W, YPR007C, YPL204W, YHR124W, YMR198W, YGL116W, YGR059W, YDR402C, YNL294C, YBR148W, YLR307W, YPL042C, YDR113C, YIR025W, YPL157W, YGL190C, YOR338W, YJL146W, YLR248W, YOL048C, YCR045C, YMR048W, YNL225C, YGL099W, YOR354C, YNL194C, YOR298W, YPL194W, YFR028C, YFR…
GO:1901362	organic cyclic compound biosynthetic process	0.000407424	1.36903e-07	409	2081	1153	7166	0	0	YOR083W, YKR072C, YKL005C, YBR297W, YBL098W, YLR085C, YHR033W, YPR121W, YPL139C, YMR028W, YGL244W, YMR120C, YLL022C, YDR259C, YLR418C, YBR279W, YJL081C, YEL041W, YJL103C, YNL199C, YPR190C, YMR270C, YPL011C, YOR047C, YBR123C, YBR166C, YLR403W, YER070W, YKR019C, YMR153W, YJR078W, YER064C, YPL015C, YGR229C, YER141W, YPR065W, YGL209W, YOR380W, YBR170C, YPR068C, YMR223W, YGR128C, YPL042C, YNL261W, YKL…
GO:1903046	meiotic cell cycle process	0.000508136	1.70745e-07	125	2081	291	7166	0	0	YCL055W, YNL307C, YML128C, YDR516C, YDR218C, YHL022C, YBR186W, YDR506C, YBR057C, YFL029C, YOL104C, YPL139C, YLR213C, YOR242C, YGL192W, YMR001C, YPR120C, YPR054W, YGL213C, YCL048W, YNL098C, YDR273W, YHR039C, YOR351C, YHL024W, YER179W, YNL012W, YLR288C, YOL047C, YMR133W, YPR007C, YHL027W, YPL204W, YHR124W, YMR198W, YIR010W, YBR180W, YGL116W, YBL009W, YFL037W, YDR318W, YDR440W, YER020W, YGR059W, YGL…
GO:0000003	reproduction	0.000585978	1.96901e-07	201	2081	513	7166	0	0	YBR267W, YNL307C, YDR218C, YBR186W, YBR057C, YMR238W, YIL131C, YPL139C, YLR213C, YOR242C, YJL090C, YGL192W, YPR054W, YML057W, YGL213C, YCL048W, YLR362W, YDR273W, YLR452C, YFR048W, YOR351C, YLR288C, YMR133W, YPR007C, YPL204W, YHR124W, YMR198W, YGL116W, YGR059W, YDR402C, YNL294C, YLL043W, YKL126W, YBR148W, YJR084W, YCL027W, YLR307W, YPL042C, YKL046C, YFL026W, YKL116C, YDR113C, YIR025W, YPL157W, YGL…
GO:0015711	organic anion transport	0.000669625	2.25008e-07	78	2081	163	7166	0	0	YBR069C, YCR094W, YGR257C, YCL008C, YLL055W, YOL092W, YIL134W, YNL268W, YIL006W, YNL323W, YOR049C, YPR128C, YOL158C, YGR096W, YMR246W, YOR130C, YKR039W, YDR046C, YBR041W, YPL134C, YLR417W, YCL025C, YGR065C, YLR380W, YMR088C, YJL059W, YGL219C, YEL064C, YKL217W, YGL077C, YLL043W, YKL126W, YKR105C, YKR106W, YHR002W, YEL062W, YBR293W, YOR317W, YMR060C, YGR191W, YKL143W, YOR348C, YHL036W, YBR068C, YCL…
GO:0035428	hexose transmembrane transport	0.00069212	2.32567e-07	22	2081	29	7166	0	0	YFL011W, YDR387C, YJL219W, YMR011W, YNL318C, YOL156W, YDR497C, YFL040W, YBR298C, YHR092C, YNR072W, YHR094C, YLR081W, YOL103W, YDR536W, YEL069C, YGR289C, YHR096C, YJR158W, YJR160C, YDR342C, YJL214W
GO:0046323	glucose import	0.000727642	2.44503e-07	23	2081	31	7166	0	0	YFL011W, YDR387C, YJL219W, YMR011W, YNL318C, YOL156W, YFL040W, YDR497C, YBR298C, YHR092C, YNR072W, YLR081W, YHR094C, YOL103W, YDR536W, YEL069C, YGR289C, YHR096C, YCL040W, YJR158W, YJR160C, YDR342C, YJL214W
GO:0008645	hexose transport	0.000730452	2.45448e-07	25	2081	35	7166	0	0	YFL011W, YDR387C, YJL219W, YMR011W, YDR277C, YNL318C, YOL156W, YFL040W, YDR497C, YBR298C, YPL026C, YHR092C, YNR072W, YLR081W, YHR094C, YOL103W, YDR536W, YEL069C, YGR289C, YHR096C, YJR158W, YCL040W, YJR160C, YDR342C, YJL214W
GO:0015749	monosaccharide transport	0.000730452	2.45448e-07	25	2081	35	7166	0	0	YFL011W, YDR387C, YJL219W, YMR011W, YDR277C, YNL318C, YOL156W, YFL040W, YDR497C, YBR298C, YPL026C, YHR092C, YNR072W, YLR081W, YHR094C, YOL103W, YDR536W, YEL069C, YGR289C, YHR096C, YJR158W, YCL040W, YJR160C, YDR342C, YJL214W
GO:0015758	glucose transport	0.000730452	2.45448e-07	25	2081	35	7166	0	0	YFL011W, YDR387C, YJL219W, YMR011W, YDR277C, YNL318C, YOL156W, YFL040W, YDR497C, YBR298C, YPL026C, YHR092C, YNR072W, YLR081W, YHR094C, YOL103W, YDR536W, YEL069C, YGR289C, YHR096C, YJR158W, YCL040W, YJR160C, YDR342C, YJL214W
GO:0044260	cellular macromolecule metabolic process	0.000890754	2.99312e-07	998	2081	3107	7166	0	0	YOL097C, YOR083W, YOR187W, YBR079C, YGR189C, YBR297W, YMR237W, YBR057C, YLR085C, YPL139C, YLR143W, YGL244W, YJL090C, YEL015W, YLR418C, YNL062C, YML057W, YJL081C, YPL203W, YPL104W, YLR362W, YNL292W, YMR270C, YGL257C, YDR331W, YOR204W, YHR115C, YAL015C, YOR047C, YBR163W, YBL024W, YKR019C, YOR250C, YGL179C, YER006W, YNR015W, YGL209W, YOR243C, YBR170C, YBR065C, YKL126W, YGR093W, YMR223W, YPL042C, YDR…
GO:0018130	heterocycle biosynthetic process	0.00112742	3.78839e-07	392	2081	1108	7166	0	0	YOR083W, YKR072C, YKL005C, YBR297W, YBL098W, YLR085C, YHR033W, YPR121W, YPL139C, YMR028W, YGL244W, YMR120C, YLL022C, YDR259C, YLR418C, YBR279W, YJL081C, YEL041W, YJL103C, YNL199C, YPR190C, YMR270C, YPL011C, YOR047C, YBR123C, YLR403W, YER070W, YKR019C, YMR153W, YJR078W, YER064C, YPL015C, YGR229C, YER141W, YPR065W, YGL209W, YOR380W, YBR170C, YPR068C, YMR223W, YGR128C, YPL042C, YNL261W, YKL116C, YJR…
GO:0006400	tRNA modification	0.00174039	5.84808e-07	44	2081	79	7166	0	0	YGL243W, YGR169C, YBL013W, YIL003W, YHR187W, YGL211W, YMR283C, YOL125W, YML080W, YNL119W, YDR120C, YGL169W, YLR401C, YKL027W, YML005W, YNL062C, YOL124C, YPL101W, YFL001W, YGL063W, YOR274W, YKR056W, YCL017C, YPL030W, YNL292W, YOR335C, YHR111W, YMR023C, YOR239W, YBL024W, YPL204W, YHR070W, YOL066C, YHR003C, YNR015W, YOR243C, YLR405W, YGR200C, YPL212C, YDR165W, YGL091C, YOL115W, YPL086C, YAL020C
GO:0009057	macromolecule catabolic process	0.00210136	7.06103e-07	179	2081	455	7166	0	0	YKL149C, YER059W, YNL016W, YNL307C, YHR108W, YBR280C, YLR286C, YBR273C, YIR039C, YEL015W, YGR048W, YJR131W, YPR024W, YJL172W, YGL213C, YDR057W, YDR358W, YFL016C, YBL055C, YPR111W, YHR115C, YHL048W, YOR197W, YER021W, YDR261C, YLR417W, YDR370C, YOR166C, YKL124W, YGL116W, YFL062W, YBR170C, YER143W, YNL251C, YKL025C, YJR084W, YMR223W, YLR307W, YDR306C, YPL042C, YNL336W, YGL263W, YNL197C, YDR151C, YIR…
GO:0044712	single-organism catabolic process	0.00212635	7.14499e-07	136	2081	329	7166	0	0	YER059W, YPL095C, YHR210C, YHL020C, YBL098W, YOR022C, YBR020W, YDR036C, YFL053W, YPR004C, YGR048W, YNL009W, YJR131W, YMR006C, YDR057W, YIL172C, YNL199C, YPL103C, YBR183W, YOL055C, YDR380W, YPR002W, YMR205C, YJR078W, YDR111C, YLR380W, YLR345W, YLL063C, YBR170C, YGR240C, YPL281C, YCL040W, YPR001W, YLR098C, YER019W, YLR377C, YGR292W, YHR202W, YMR210W, YBR006W, YIR027C, YJL034W, YDR049W, YBR018C, YCR…
GO:0006732	coenzyme metabolic process	0.00217733	7.31631e-07	84	2081	183	7166	0	0	YMR220W, YPL258C, YKR072C, YGR010W, YPL188W, YDR516C, YBL098W, YGL119W, YDR481C, YOL136C, YBR117C, YNL009W, YBL015W, YKL184W, YLR151C, YMR170C, YEL041W, YNL199C, YOR347C, YGR244C, YOL055C, YMR246W, YMR145C, YKL151C, YAL054C, YOL096C, YMR289W, YMR205C, YJR078W, YMR323W, YDR376W, YBR003W, YLR345W, YPL023C, YBR263W, YMR020W, YGR240C, YPL281C, YOL059W, YCL040W, YDR204W, YOR317W, YIL083C, YGR255C, YJR…
GO:0048518	positive regulation of biological process	0.00238119	8.00131e-07	243	2081	649	7166	0	0	YLR429W, YHL020C, YBR020W, YHR086W, YIL131C, YPL139C, YMR028W, YOR242C, YGL244W, YER016W, YJL090C, YEL015W, YDR259C, YLR418C, YGR048W, YOL027C, YBR279W, YLR362W, YJL103C, YNL199C, YMR070W, YML007W, YGL130W, YHR107C, YMR168C, YAL015C, YOR047C, YLR403W, YIL033C, YGR005C, YDR130C, YPL204W, YMR153W, YBL060W, YPR070W, YPL240C, YPL026C, YDR448W, YPL015C, YHR124W, YAL036C, YGR163W, YPL230W, YGL116W, YPR…
GO:0048522	positive regulation of cellular process	0.00248059	8.33532e-07	238	2081	634	7166	0	0	YLR429W, YHL020C, YBR020W, YHR086W, YIL131C, YPL139C, YMR028W, YOR242C, YGL244W, YER016W, YJL090C, YEL015W, YDR259C, YLR418C, YOL027C, YBR279W, YLR362W, YJL103C, YNL199C, YMR070W, YML007W, YGL130W, YHR107C, YMR168C, YAL015C, YOR047C, YLR403W, YIL033C, YGR005C, YDR130C, YPL204W, YMR153W, YBL060W, YPR070W, YPL240C, YPL026C, YDR448W, YPL015C, YHR124W, YAL036C, YGR163W, YPL230W, YGL116W, YPR119W, YLR…
GO:1905039	carboxylic acid transmembrane transport	0.0033577	1.12826e-06	35	2081	59	7166	0	0	YBR069C, YLL055W, YGR191W, YOL092W, YOR348C, YHL036W, YBR068C, YCL069W, YNL268W, YBL089W, YIL006W, YNL270C, YDR508C, YJR001W, YLL061W, YKR039W, YOR130C, YPL265W, YDR046C, YCR028C, YNR056C, YGR055W, YDR352W, YER119C, YEL063C, YCL025C, YCL038C, YMR088C, YEL064C, YGL077C, YKL217W, YFL055W, YBR293W, YPL274W, YGR260W
GO:0051128	regulation of cellular component organization	0.00337579	1.13434e-06	171	2081	434	7166	0	0	YLR429W, YGL160W, YBR186W, YBR057C, YPL269W, YIL131C, YPL139C, YJR053W, YGL244W, YER016W, YGL192W, YLR418C, YPR054W, YBR279W, YNL020C, YMR168C, YHR115C, YAL015C, YOR351C, YGR005C, YDR130C, YPL204W, YMR153W, YPL240C, YDR448W, YPL015C, YMR198W, YML068W, YGL116W, YPR119W, YIL106W, YPL140C, YNL097C, YNL294C, YLR103C, YKL126W, YKL025C, YCL027W, YNL261W, YPL049C, YDR113C, YHR031C, YIR025W, YPL157W, YGL…
GO:0009272	fungal-type cell wall biogenesis	0.00372424	1.25142e-06	47	2081	88	7166	0	0	YDR523C, YHR184W, YLR343W, YHR030C, YMR237W, YBR045C, YKL104C, YHR101C, YOL048C, YCR045C, YMR238W, YMR085W, YLR213C, YOR242C, YJL034W, YIL119C, YPR054W, YCL048W, YDR273W, YOR298W, YLR341W, YFR039C, YDR403W, YGR225W, YIL120W, YMR215W, YER096W, YOL047C, YDR126W, YHL027W, YOL030W, YML066C, YGL228W, YGR229C, YEL058W, YBR180W, YMR307W, YDR402C, YNL294C, YNL128W, YIR026C, YOL132W, YDR522C, YLR307W, YBR…
GO:0070085	glycosylation	0.00372424	1.25142e-06	47	2081	88	7166	0	0	YNL029C, YBR205W, YCL052C, YML115C, YJL002C, YGL065C, YEL002C, YDR221W, YOR149C, YJL139C, YOR320C, YJL183W, YIL014W, YJR131W, YBR004C, YNL080C, YDR414C, YMR013C, YPL057C, YKR061W, YJR075W, YBR161W, YGL022W, YNR030W, YGL257C, YML019W, YGL038C, YOR099W, YBR015C, YJR143C, YBL082C, YDR245W, YMR101C, YGR227W, YOR067C, YAL023C, YEL042W, YBR110W, YNR059W, YNL219C, YBR199W, YEL036C, YJL186W, YJR013W, YNL…
GO:0098656	anion transmembrane transport	0.00377292	1.26778e-06	49	2081	93	7166	0	0	YBR069C, YLL055W, YML116W, YGR191W, YOL092W, YOR348C, YHL036W, YCL073C, YBR068C, YIL134W, YCL069W, YNL268W, YMR058W, YBL089W, YIL006W, YER145C, YNL270C, YDR508C, YJR001W, YLL061W, YNL275W, YMR279C, YOR130C, YKR039W, YPL265W, YDR046C, YCR028C, YNR056C, YGR055W, YDR352W, YER119C, YEL063C, YCL025C, YCL038C, YMR088C, YBR296C, YOR390W, YEL064C, YGL077C, YKL217W, YFL055W, YPL279C, YHR002W, YKR106W, YML…
GO:0006366	transcription from RNA polymerase II promoter	0.00477683	1.60512e-06	201	2081	526	7166	0	0	YML127W, YLR033W, YOR083W, YOL113W, YHL020C, YKL005C, YBR297W, YIL131C, YNL206C, YPL139C, YGL244W, YDR259C, YLR418C, YBR279W, YJL081C, YJL103C, YNL199C, YMR070W, YDR145W, YBR050C, YML007W, YGL130W, YMR168C, YMR030W, YPL011C, YOR047C, YLR403W, YGR005C, YPR133C, YPR070W, YPL026C, YLR417W, YDR448W, YHR124W, YPR065W, YML062C, YGR163W, YPL230W, YGL209W, YOR380W, YNL097C, YGR200C, YNL251C, YPR068C, YNR…
GO:0019438	aromatic compound biosynthetic process	0.00524193	1.7614e-06	381	2081	1087	7166	0	0	YOR083W, YKR072C, YKL005C, YBR297W, YBL098W, YLR085C, YPR121W, YPL139C, YMR028W, YGL244W, YMR120C, YLL022C, YDR259C, YLR418C, YBR279W, YJL081C, YEL041W, YJL103C, YNL199C, YPR190C, YMR270C, YPL011C, YOR047C, YBR123C, YBR166C, YLR403W, YER070W, YKR019C, YMR153W, YJR078W, YER064C, YPL015C, YGR229C, YER141W, YPR065W, YGL209W, YOR380W, YBR170C, YPR068C, YMR223W, YGR128C, YPL042C, YNL261W, YKL116C, YJR…
GO:0009653	anatomical structure morphogenesis	0.00580929	1.95205e-06	95	2081	217	7166	0	0	YNL307C, YDR516C, YDR218C, YHL022C, YKL189W, YIL099W, YBR057C, YLR213C, YBR273C, YOR242C, YGL192W, YDR371W, YPR054W, YCL048W, YNL098C, YJL103C, YEL060C, YDR273W, YOR275C, YHR097C, YFR048W, YHL024W, YER179W, YNL012W, YNL169C, YOL047C, YHL027W, YPL204W, YKL048C, YBR180W, YER020W, YGR059W, YDR402C, YGL107C, YNL294C, YNL128W, YIR026C, YOL132W, YMR017W, YBR148W, YCL027W, YOR177C, YLR307W, YNL138W, YDR…
GO:0048856	anatomical structure development	0.00580929	1.95205e-06	95	2081	217	7166	0	0	YNL307C, YDR516C, YDR218C, YHL022C, YKL189W, YIL099W, YBR057C, YLR213C, YBR273C, YOR242C, YGL192W, YDR371W, YPR054W, YCL048W, YNL098C, YJL103C, YEL060C, YDR273W, YOR275C, YHR097C, YFR048W, YHL024W, YER179W, YNL012W, YNL169C, YOL047C, YHL027W, YPL204W, YKL048C, YBR180W, YER020W, YGR059W, YDR402C, YGL107C, YNL294C, YNL128W, YIR026C, YOL132W, YMR017W, YBR148W, YCL027W, YOR177C, YLR307W, YNL138W, YDR…
GO:0050896	response to stimulus	0.00659458	2.21592e-06	435	2081	1262	7166	0	0	YBR223C, YKR072C, YLR426W, YOR360C, YKL166C, YDR294C, YMR028W, YGL244W, YJL090C, YLR418C, YJR131W, YML057W, YBR279W, YDR346C, YJL081C, YOR057W, YDR518W, YPL203W, YLR362W, YJL103C, YFL016C, YPR111W, YGR023W, YPR201W, YDR317W, YAL015C, YOR351C, YOR047C, YGR177C, YBL024W, YDR501W, YLR260W, YPR007C, YKR019C, YMR153W, YLR183C, YBL051C, YGL179C, YPR065W, YGR173W, YGL209W, YPL140C, YOR380W, YEL047C, YBR…
GO:1901135	carbohydrate derivative metabolic process	0.00693204	2.32931e-06	150	2081	376	7166	0	0	YBR205W, YKR072C, YHL012W, YGR189C, YGL065C, YDR221W, YMR237W, YLR286C, YOR149C, YBR127C, YIL014W, YMR120C, YBR117C, YJR131W, YDR057W, YJL103C, YKR061W, YNL199C, YGL022W, YOL018C, YMR145C, YGL257C, YDR331W, YDR072C, YOR047C, YBR015C, YBL082C, YIL033C, YER070W, YMR205C, YMR217W, YOR067C, YCR044C, YDR182W, YLR345W, YOL061W, YBL039C, YKL162C, YGR240C, YJL186W, YPL281C, YNL048W, YER005W, YOL059W, YLR…
GO:0031325	positive regulation of cellular metabolic process	0.00775556	2.60604e-06	193	2081	505	7166	0	0	YHL020C, YBR020W, YHR086W, YIL131C, YPL139C, YMR028W, YOR242C, YGL244W, YJL090C, YEL015W, YDR259C, YLR418C, YOL027C, YBR279W, YLR362W, YJL103C, YNL199C, YMR070W, YML007W, YGL130W, YHR107C, YMR168C, YAL015C, YOR047C, YLR403W, YIL033C, YGR005C, YMR153W, YBL060W, YPR070W, YPL240C, YPL026C, YDR448W, YPL015C, YHR124W, YGR163W, YPL230W, YGL116W, YPR119W, YLR380W, YGL209W, YPL140C, YJR076C, YNL097C, YHR…
GO:1903825	organic acid transmembrane transport	0.00817387	2.7466e-06	36	2081	63	7166	0	0	YBR069C, YLL055W, YGR191W, YOL092W, YOR348C, YHL036W, YBR068C, YCL069W, YNL268W, YBL089W, YIL006W, YNL270C, YDR508C, YJR001W, YLL061W, YPR201W, YKR039W, YOR130C, YPL265W, YDR046C, YCR028C, YNR056C, YGR055W, YDR352W, YER119C, YEL063C, YCL025C, YCL038C, YMR088C, YEL064C, YGL077C, YKL217W, YFL055W, YBR293W, YPL274W, YGR260W
GO:0009100	glycoprotein metabolic process	0.00858939	2.88622e-06	45	2081	85	7166	0	0	YNL029C, YBR205W, YML115C, YJL002C, YGL065C, YEL002C, YDR221W, YJL139C, YOR320C, YJL183W, YIL014W, YJR131W, YNL080C, YDR414C, YDR057W, YPL096W, YLR020C, YMR013C, YKR061W, YJR075W, YGL022W, YNR030W, YGL257C, YML019W, YGL038C, YOR099W, YBR015C, YJR143C, YBL082C, YDR245W, YMR101C, YGR227W, YOR067C, YAL023C, YEL042W, YCL043C, YBR110W, YNR059W, YNL219C, YBR199W, YEL036C, YJL186W, YNL048W, YER005W, YPL…
GO:0015695	organic cation transport	0.00997353	3.35132e-06	12	2081	13	7166	0	0	YMR246W, YOR317W, YNL142W, YHL016C, YOR049C, YOR273C, YGL077C, YLL028W, YPR138C, YPL274W, YGR096W, YGR121C

## Sheet: 4 process
GO analysis	Process; region 4 of histogram of resilience to ribosome drop-off (chi>=0.9)
Email	m.romano@abdn.ac.uk
Aspect	P
P-value cutoff	0.01
Calculate FDR	Yes
Regulation links followed	Yes
Bonferroni correction	Yes
Uploaded gene list	sec4_phys_gnames.dat
Annotation file	gene_association.sgd
Evidence codes used	ISM (1257), IEA (51184), IGI (5539), IEP (122), NAS (102), IBA (4982), IPI (3199), ND (3714), ISO (9), IC (1457), ISS (1909), ISA (314), IMP (13164), IDA (23598), RCA (6), TAS (479)
Unknown identifiers (422)	YAL004W YAL019W-A YAL034C-B YAL045C YAR047C YAR053W YAR060C YAR069C YAR070C YAR073W YAR075W YBL012C YBL048W YBL053W YBL062W YBL070C YBL073W YBL083C YBL094C YBL096C YBL108W YBR012C YBR051W YBR064W YBR089W YBR099C YBR113W YBR116C YBR124W YBR144C YBR174C YBR178W YBR190W YBR191W-A YBR209W YBR224W YBR226C YBR232C YBR266C YBR277C YBR292C YBR300C YCL007C YCL022C YCL023C YCL041C YCL046W YCL065W YCL076W Y…
GOID	TERM	CORRECTED_PVALUE	UNCORRECTED_PVALUE	NUM_LIST_ANNOTATIONS	LIST_SIZE	TOTAL_NUM_ANNOTATIONS	POPULATION_SIZE	FDR_RATE	EXPECTED_FALSE_POSITIVES	ANNOTATED_GENES
GO:0002181	cytoplasmic translation	3.08188e-22	1.23325e-25	131	2370	187	7166	0	0	YLR325C, YER102W, YOR234C, YBL087C, YKL056C, YDR418W, YBL092W, YGR027C, YER117W, YKR057W, YPL131W, YGL031C, YLR167W, YLR388W, YML063W, YIL069C, YMR142C, YLR185W, YNL209W, YJL136C, YML024W, YPL143W, YLR192C, YBR084C-A, YMR230W, YOR091W, YLR344W, YBR191W, YHR021C, YOR312C, YGL103W, YNL096C, YEL054C, YOL121C, YNL069C, YDR064W, YDR429C, YJL190C, YLR029C, YGL147C, YDR328C, YIL148W, YJL177W, YHL001W, Y…
GO:0042255	ribosome assembly	2.14477e-05	8.58252e-09	51	2370	79	7166	0	0	YEL054C, YOL121C, YNR037C, YLR022C, YNR054C, YDR418W, YIL148W, YCL031C, YPR016C, YPL131W, YNL306W, YDR237W, YGL031C, YLR167W, YLR048W, YKL009W, YLR075W, YLR340W, YGR214W, YLR264W, YOL080C, YJR113C, YER131W, YLR009W, YKR094C, YOR167C, YML024W, YPR102C, YHR088W, YDR447C, YGR159C, YOR293W, YJR123W, YPR041W, YOL040C, YLR221C, YGR148C, YGL189C, YLR448W, YOR063W, YML073C, YNL185C, YOL127W, YKR081C, YMR…
GO:0000028	ribosomal small subunit assembly	0.00101827	4.07471e-07	23	2370	29	7166	0	0	YOR167C, YOL121C, YNR037C, YNR054C, YML024W, YDR447C, YGR159C, YOR293W, YJR123W, YCL031C, YNL306W, YOL040C, YLR167W, YLR048W, YMR230W, YGR214W, YLR264W, YJL191W, YKL156W, YJR113C, YCR031C, YNL302C, YHR021C
GO:0006407	rRNA export from nucleus	0.00360903	1.44419e-06	16	2370	18	7166	0	0	YML026C, YOR167C, YOL121C, YNL178W, YDR450W, YOR293W, YJR123W, YOL040C, YLR048W, YGL189C, YMR230W, YGR214W, YLR264W, YGL123W, YNL302C, YER131W
GO:0051029	rRNA transport	0.00360903	1.44419e-06	16	2370	18	7166	0	0	YML026C, YOR167C, YOL121C, YNL178W, YDR450W, YOR293W, YJR123W, YOL040C, YLR048W, YGL189C, YMR230W, YGR214W, YLR264W, YGL123W, YNL302C, YER131W
GO:0009123	nucleoside monophosphate metabolic process	0.00995163	3.98225e-06	73	2370	142	7166	0	0	YGR183C, YJL052W, YHR051W, YJR133W, YGL226W, YOL071W, YBR145W, YOR163W, YNL141W, YJR009C, YCR012W, YHR001W-A, YKL141W, YLR164W, YDR377W, YKL181W, YHR174W, YPL271W, YLR134W, YNL052W, YJL166W, YDR236C, YEL024W, YJR048W, YNL220W, YPR020W, YML106W, YDR454C, YLR359W, YDR226W, YDR399W, YLR044C, YJR105W, YGL191W, YIL111W, YLR038C, YAL038W, YLR432W, YKL152C, YML022W, YGR254W, YOL086C, YKL060C, YML056C, Y…

## Sheet: 1 function
GO analysis	Function; region 1 of histogram of resilience to ribosome drop-off (chi<0.7)
Email	m.romano@abdn.ac.uk
Aspect	F
P-value cutoff	0.01
Calculate FDR	Yes
Regulation links followed	Yes
Bonferroni correction	Yes
Uploaded gene list	sec1_phys_gnames.dat
Annotation file	gene_association.sgd
Evidence codes used	ISM (1257), IEA (51184), IGI (5539), IEP (122), NAS (102), IBA (4982), IPI (3199), ND (3714), ISO (9), IC (1457), ISS (1909), ISA (314), IMP (13164), IDA (23598), RCA (6), TAS (479)
GOID	TERM	CORRECTED_PVALUE	UNCORRECTED_PVALUE	NUM_LIST_ANNOTATIONS	LIST_SIZE	TOTAL_NUM_ANNOTATIONS	POPULATION_SIZE	FDR_RATE	EXPECTED_FALSE_POSITIVES	ANNOTATED_GENES
GO:0030554	adenyl nucleotide binding	8.83533e-30	3.05721e-32	97	285	671	7166	0	0	YHL035C, YJL095W, YDR135C, YBL105C, YKL203C, YOR153W, YLR305C, YKR103W, YIL126W, YGL251C, YDR406W, YNR070W, YKL101W, YDR127W, YCR073C, YBR097W, YFL033C, YKL209C, YOR191W, YGR296W, YOR011W, YER166W, YHR023W, YNL088W, YMR207C, YLL048C, YLR032W, YIL115C, YOR326W, YAL026C, YER176W, YLR096W, YBR295W, YHR079C, YAL017W, YFR031C, YGR270W, YNR031C, YNL250W, YLR467W, YBL063W, YPL058C, YOR291W, YLR466W, YKR…
GO:0005524	ATP binding	2.66164e-29	9.20982e-32	96	285	666	7166	0	0	YHL035C, YJL095W, YDR135C, YBL105C, YKL203C, YOR153W, YLR305C, YKR103W, YIL126W, YGL251C, YDR406W, YNR070W, YKL101W, YDR127W, YCR073C, YBR097W, YFL033C, YKL209C, YOR191W, YGR296W, YOR011W, YER166W, YHR023W, YNL088W, YMR207C, YLL048C, YLR032W, YOR326W, YAL026C, YER176W, YLR096W, YBR295W, YHR079C, YAL017W, YFR031C, YGR270W, YNR031C, YNL250W, YLR467W, YBL063W, YPL058C, YOR291W, YLR466W, YKR054C, YGR…
GO:0032559	adenyl ribonucleotide binding	3.01995e-29	1.04496e-31	96	285	667	7166	0	0	YHL035C, YJL095W, YDR135C, YBL105C, YKL203C, YOR153W, YLR305C, YKR103W, YIL126W, YGL251C, YDR406W, YNR070W, YKL101W, YDR127W, YCR073C, YBR097W, YFL033C, YKL209C, YOR191W, YGR296W, YOR011W, YER166W, YHR023W, YNL088W, YMR207C, YLL048C, YLR032W, YOR326W, YAL026C, YER176W, YLR096W, YBR295W, YHR079C, YAL017W, YFR031C, YGR270W, YNR031C, YNL250W, YLR467W, YBL063W, YPL058C, YOR291W, YLR466W, YKR054C, YGR…
GO:0001882	nucleoside binding	9.95583e-26	3.44493e-28	98	285	765	7166	0	0	YHL035C, YJL095W, YDR135C, YBL105C, YKL203C, YOR153W, YLR305C, YKR103W, YIL126W, YGL251C, YDR406W, YNR070W, YKL101W, YDR127W, YCR073C, YBR097W, YFL033C, YKL209C, YOR191W, YGR296W, YOR011W, YER166W, YHR023W, YNL088W, YMR207C, YLL048C, YLR032W, YOR326W, YAL026C, YER176W, YNL102W, YLR096W, YBR295W, YHR079C, YAL017W, YFR031C, YGR270W, YNR031C, YNL250W, YLR467W, YBL063W, YPL058C, YOR291W, YLR466W, YKR…
GO:0017076	purine nucleotide binding	1.23455e-25	4.27178e-28	98	285	767	7166	0	0	YHL035C, YJL095W, YDR135C, YBL105C, YKL203C, YOR153W, YLR305C, YKR103W, YIL126W, YGL251C, YDR406W, YNR070W, YKL101W, YDR127W, YCR073C, YBR097W, YFL033C, YKL209C, YOR191W, YGR296W, YOR011W, YER166W, YHR023W, YNL088W, YMR207C, YLL048C, YLR032W, YIL115C, YOR326W, YAL026C, YER176W, YLR096W, YBR295W, YHR079C, YAL017W, YFR031C, YGR270W, YNR031C, YNL250W, YLR467W, YBL063W, YPL058C, YOR291W, YLR466W, YKR…
GO:0097367	carbohydrate derivative binding	2.36426e-25	8.18084e-28	99	285	788	7166	0	0	YHL035C, YJL095W, YDR135C, YBL105C, YKL203C, YOR153W, YLR305C, YKR103W, YIL126W, YGL251C, YDR406W, YNR070W, YKL101W, YDR127W, YCR073C, YBR097W, YFL033C, YKL209C, YOR191W, YGR296W, YOR011W, YER166W, YHR023W, YNL088W, YMR207C, YLL048C, YLR032W, YOR326W, YAL026C, YER176W, YNL102W, YLR096W, YBR295W, YHR079C, YAL017W, YFR031C, YGR270W, YNR031C, YNL250W, YLR467W, YBL063W, YPL058C, YOR291W, YLR466W, YKR…
GO:0001883	purine nucleoside binding	3.16681e-25	1.09578e-27	97	285	761	7166	0	0	YHL035C, YJL095W, YDR135C, YBL105C, YKL203C, YOR153W, YLR305C, YKR103W, YIL126W, YGL251C, YDR406W, YNR070W, YKL101W, YDR127W, YCR073C, YBR097W, YFL033C, YKL209C, YOR191W, YGR296W, YOR011W, YER166W, YHR023W, YNL088W, YMR207C, YLL048C, YLR032W, YOR326W, YAL026C, YER176W, YLR096W, YBR295W, YHR079C, YAL017W, YFR031C, YGR270W, YNR031C, YNL250W, YLR467W, YBL063W, YPL058C, YOR291W, YLR466W, YKR054C, YGR…
GO:0032550	purine ribonucleoside binding	3.16681e-25	1.09578e-27	97	285	761	7166	0	0	YHL035C, YJL095W, YDR135C, YBL105C, YKL203C, YOR153W, YLR305C, YKR103W, YIL126W, YGL251C, YDR406W, YNR070W, YKL101W, YDR127W, YCR073C, YBR097W, YFL033C, YKL209C, YOR191W, YGR296W, YOR011W, YER166W, YHR023W, YNL088W, YMR207C, YLL048C, YLR032W, YOR326W, YAL026C, YER176W, YLR096W, YBR295W, YHR079C, YAL017W, YFR031C, YGR270W, YNR031C, YNL250W, YLR467W, YBL063W, YPL058C, YOR291W, YLR466W, YKR054C, YGR…
GO:0035639	purine ribonucleoside triphosphate binding	3.16681e-25	1.09578e-27	97	285	761	7166	0	0	YHL035C, YJL095W, YDR135C, YBL105C, YKL203C, YOR153W, YLR305C, YKR103W, YIL126W, YGL251C, YDR406W, YNR070W, YKL101W, YDR127W, YCR073C, YBR097W, YFL033C, YKL209C, YOR191W, YGR296W, YOR011W, YER166W, YHR023W, YNL088W, YMR207C, YLL048C, YLR032W, YOR326W, YAL026C, YER176W, YLR096W, YBR295W, YHR079C, YAL017W, YFR031C, YGR270W, YNR031C, YNL250W, YLR467W, YBL063W, YPL058C, YOR291W, YLR466W, YKR054C, YGR…
GO:0032555	purine ribonucleotide binding	3.52372e-25	1.21928e-27	97	285	762	7166	0	0	YHL035C, YJL095W, YDR135C, YBL105C, YKL203C, YOR153W, YLR305C, YKR103W, YIL126W, YGL251C, YDR406W, YNR070W, YKL101W, YDR127W, YCR073C, YBR097W, YFL033C, YKL209C, YOR191W, YGR296W, YOR011W, YER166W, YHR023W, YNL088W, YMR207C, YLL048C, YLR032W, YOR326W, YAL026C, YER176W, YLR096W, YBR295W, YHR079C, YAL017W, YFR031C, YGR270W, YNR031C, YNL250W, YLR467W, YBL063W, YPL058C, YOR291W, YLR466W, YKR054C, YGR…
GO:0032549	ribonucleoside binding	4.3602e-25	1.50872e-27	97	285	764	7166	0	0	YHL035C, YJL095W, YDR135C, YBL105C, YKL203C, YOR153W, YLR305C, YKR103W, YIL126W, YGL251C, YDR406W, YNR070W, YKL101W, YDR127W, YCR073C, YBR097W, YFL033C, YKL209C, YOR191W, YGR296W, YOR011W, YER166W, YHR023W, YNL088W, YMR207C, YLL048C, YLR032W, YOR326W, YAL026C, YER176W, YLR096W, YBR295W, YHR079C, YAL017W, YFR031C, YGR270W, YNR031C, YNL250W, YLR467W, YBL063W, YPL058C, YOR291W, YLR466W, YKR054C, YGR…
GO:0032553	ribonucleotide binding	4.41601e-25	1.52803e-27	98	285	779	7166	0	0	YHL035C, YJL095W, YDR135C, YBL105C, YKL203C, YOR153W, YLR305C, YKR103W, YIL126W, YGL251C, YDR406W, YNR070W, YKL101W, YDR127W, YCR073C, YBR097W, YFL033C, YKL209C, YOR191W, YGR296W, YOR011W, YER166W, YHR023W, YNL088W, YMR207C, YLL048C, YLR032W, YOR326W, YAL026C, YER176W, YLR096W, YBR295W, YHR079C, YAL017W, YFR031C, YGR270W, YNR031C, YNL250W, YLR467W, YBL063W, YPL058C, YOR291W, YLR466W, YKR054C, YGR…
GO:0017111	nucleoside-triphosphatase activity	2.11439e-23	7.31622e-26	69	285	417	7166	0	0	YHL035C, YDR135C, YOR153W, YKR103W, YIL126W, YGL251C, YDR406W, YNR070W, YKL209C, YOR191W, YGR296W, YOR011W, YER166W, YHR023W, YNL088W, YLL048C, YLR032W, YOR326W, YAL026C, YER176W, YBR295W, YFR031C, YGR270W, YNL250W, YLR467W, YBL063W, YPL058C, YOR291W, YLR466W, YKR054C, YGR271W, YGR281W, YPL283C, YLR419W, YDR093W, YER164W, YOR328W, YLR398C, YOR290C, YPL082C, YHR164C, YMR162C, YDR545W, YEL077C, YLL…
GO:0000166	nucleotide binding	5.70983e-23	1.97572e-25	105	285	938	7166	0	0	YHL035C, YJL095W, YDR135C, YBL105C, YKL203C, YOR153W, YLR305C, YKR103W, YIL126W, YGL251C, YDR406W, YNR070W, YKL101W, YDR127W, YCR073C, YBR097W, YFL033C, YKL209C, YJL222W, YOR191W, YGR296W, YOR011W, YER166W, YHR023W, YNL088W, YMR207C, YLL048C, YLR032W, YIL115C, YBL017C, YOR326W, YAL026C, YER176W, YNL102W, YLR096W, YBR295W, YHR079C, YAL017W, YFR031C, YGR270W, YNR031C, YNL250W, YLR467W, YBL063W, YPL…
GO:1901265	nucleoside phosphate binding	5.70983e-23	1.97572e-25	105	285	938	7166	0	0	YHL035C, YJL095W, YDR135C, YBL105C, YKL203C, YOR153W, YLR305C, YKR103W, YIL126W, YGL251C, YDR406W, YNR070W, YKL101W, YDR127W, YCR073C, YBR097W, YFL033C, YKL209C, YJL222W, YOR191W, YGR296W, YOR011W, YER166W, YHR023W, YNL088W, YMR207C, YLL048C, YLR032W, YIL115C, YBL017C, YOR326W, YAL026C, YER176W, YNL102W, YLR096W, YBR295W, YHR079C, YAL017W, YFR031C, YGR270W, YNR031C, YNL250W, YLR467W, YBL063W, YPL…
GO:0043168	anion binding	8.46925e-23	2.93054e-25	107	285	975	7166	0	0	YHL035C, YNL242W, YJL095W, YDR135C, YBL105C, YKL203C, YOR153W, YLR305C, YKR103W, YIL126W, YGL251C, YDR406W, YNR070W, YKR031C, YKL101W, YDR127W, YML104C, YCR073C, YBR097W, YFL033C, YKL209C, YOR191W, YGR296W, YOR011W, YPL115C, YER166W, YHR023W, YNL088W, YMR207C, YLL048C, YLR032W, YER008C, YOR326W, YAL026C, YML072C, YER176W, YLR096W, YBR295W, YHR079C, YAL017W, YFR031C, YGR270W, YNR031C, YNL250W, YLR…
GO:0016462	pyrophosphatase activity	4.98396e-22	1.72455e-24	69	285	439	7166	0	0	YHL035C, YDR135C, YOR153W, YKR103W, YIL126W, YGL251C, YDR406W, YNR070W, YKL209C, YOR191W, YGR296W, YOR011W, YER166W, YHR023W, YNL088W, YLL048C, YLR032W, YOR326W, YAL026C, YER176W, YBR295W, YFR031C, YGR270W, YNL250W, YLR467W, YBL063W, YPL058C, YOR291W, YLR466W, YKR054C, YGR271W, YGR281W, YPL283C, YLR419W, YDR093W, YER164W, YOR328W, YLR398C, YOR290C, YPL082C, YHR164C, YMR162C, YDR545W, YEL077C, YLL…
GO:0016817	hydrolase activity, acting on acid anhydrides	4.98396e-22	1.72455e-24	69	285	439	7166	0	0	YHL035C, YDR135C, YOR153W, YKR103W, YIL126W, YGL251C, YDR406W, YNR070W, YKL209C, YOR191W, YGR296W, YOR011W, YER166W, YHR023W, YNL088W, YLL048C, YLR032W, YOR326W, YAL026C, YER176W, YBR295W, YFR031C, YGR270W, YNL250W, YLR467W, YBL063W, YPL058C, YOR291W, YLR466W, YKR054C, YGR271W, YGR281W, YPL283C, YLR419W, YDR093W, YER164W, YOR328W, YLR398C, YOR290C, YPL082C, YHR164C, YMR162C, YDR545W, YEL077C, YLL…
GO:0016818	hydrolase activity, acting on acid anhydrides, in phosphorus-containing anhydrides	4.98396e-22	1.72455e-24	69	285	439	7166	0	0	YHL035C, YDR135C, YOR153W, YKR103W, YIL126W, YGL251C, YDR406W, YNR070W, YKL209C, YOR191W, YGR296W, YOR011W, YER166W, YHR023W, YNL088W, YLL048C, YLR032W, YOR326W, YAL026C, YER176W, YBR295W, YFR031C, YGR270W, YNL250W, YLR467W, YBL063W, YPL058C, YOR291W, YLR466W, YKR054C, YGR271W, YGR281W, YPL283C, YLR419W, YDR093W, YER164W, YOR328W, YLR398C, YOR290C, YPL082C, YHR164C, YMR162C, YDR545W, YEL077C, YLL…
GO:0036094	small molecule binding	1.56754e-21	5.42402e-24	105	285	976	7166	0	0	YHL035C, YJL095W, YDR135C, YBL105C, YKL203C, YOR153W, YLR305C, YKR103W, YIL126W, YGL251C, YDR406W, YNR070W, YKL101W, YDR127W, YCR073C, YBR097W, YFL033C, YKL209C, YJL222W, YOR191W, YGR296W, YOR011W, YER166W, YHR023W, YNL088W, YMR207C, YLL048C, YLR032W, YIL115C, YBL017C, YOR326W, YAL026C, YER176W, YNL102W, YLR096W, YBR295W, YHR079C, YAL017W, YFR031C, YGR270W, YNR031C, YNL250W, YLR467W, YBL063W, YPL…
GO:0004386	helicase activity	6.03813e-20	2.08932e-22	35	285	114	7166	0	0	YLR398C, YOR290C, YIL126W, YPL082C, YHR164C, YGL251C, YDR545W, YEL077C, YNL339C, YOR191W, YGR296W, YLL066C, YML133C, YER190W, YLR032W, YJL225C, YDR334W, YER176W, YMR190C, YJR035W, YPR204W, YMR128W, YLR247C, YLL067C, YNL250W, YLR467W, YER172C, YJL092W, YGR271W, YLR466W, YIL177C, YGL150C, YPL283C, YLR419W, YER164W
GO:0043167	ion binding	7.26325e-19	2.51324e-21	135	285	1609	7166	0	0	YHL035C, YNL242W, YJL095W, YDR135C, YKL203C, YGR184C, YOR153W, YLR305C, YKR103W, YGL251C, YKL101W, YML104C, YFL033C, YOR341W, YOR011W, YER166W, YHR023W, YOL138C, YLR032W, YOR326W, YOR116C, YER176W, YLR096W, YPR022C, YLR467W, YPL058C, YGR271W, YPL283C, YLR419W, YGL131C, YDR093W, YER164W, YOR328W, YLR398C, YBL066C, YOR290C, YFR019W, YNR016C, YEL077C, YHR102W, YAL002W, YJL005W, YNL339C, YMR247C, YKL…
GO:0016887	ATPase activity	1.07132e-13	3.70699e-16	46	285	295	7166	0	0	YOR328W, YHL035C, YLR398C, YDR135C, YOR290C, YOR153W, YKR103W, YIL126W, YPL082C, YMR162C, YHR164C, YDR406W, YNR070W, YLL015W, YPL016W, YKL209C, YOR191W, YOR011W, YER166W, YJL074C, YOL075C, YNL088W, YLL048C, YLR032W, YLR106C, YAL026C, YMR190C, YJR035W, YLR086W, YBR295W, YMR128W, YFR031C, YGR270W, YNL250W, YIL013C, YBL063W, YPL058C, YER172C, YOR291W, YGR281W, YJL092W, YKR054C, YGL150C, YDR093W, YLR…
GO:0016787	hydrolase activity	2.04113e-13	7.06275e-16	96	285	1076	7166	0	0	YHL035C, YDR135C, YOR153W, YPR026W, YKR103W, YIL126W, YGL251C, YDR406W, YNR070W, YKR031C, YKL209C, YOR191W, YGR296W, YOR011W, YER166W, YHR023W, YNL088W, YML059C, YLL048C, YOL004W, YLR032W, YGR233C, YOR326W, YAL026C, YER176W, YNL102W, YBR295W, YGR098C, YHR079C, YFR031C, YGR270W, YPL022W, YNL250W, YGL092W, YLR467W, YBL063W, YPL167C, YPL058C, YNL262W, YOR291W, YLR466W, YKR054C, YGR271W, YGR281W, YPL…
GO:0042623	ATPase activity, coupled	2.03645e-12	7.04655e-15	38	285	221	7166	0	0	YOR328W, YHL035C, YLR398C, YDR135C, YOR290C, YOR153W, YKR103W, YIL126W, YMR162C, YHR164C, YDR406W, YNR070W, YLL015W, YPL016W, YKL209C, YOR191W, YOR011W, YER166W, YOL075C, YNL088W, YLL048C, YLR032W, YAL026C, YMR190C, YJR035W, YBR295W, YMR128W, YIL013C, YNL250W, YPL058C, YER172C, YOR291W, YJL092W, YGR281W, YGL150C, YDR093W, YLR419W, YER164W
GO:0005488	binding	4.60931e-11	1.59492e-13	194	285	3362	7166	0	0	YNL139C, YHL035C, YNL242W, YJL095W, YDR135C, YBL079W, YKL203C, YGR184C, YOR153W, YLR305C, YKR103W, YGL251C, YKL101W, YGR116W, YML104C, YFL033C, YOR341W, YJL222W, YOR011W, YOL087C, YER166W, YJL109C, YHR023W, YMR229C, YOL138C, YLR032W, YIL115C, YBL017C, YIL149C, YFL036W, YOR326W, YOR116C, YER176W, YLR096W, YPL242C, YER093C, YPR022C, YPL022W, YLR384C, YDR326C, YGL092W, YLR467W, YHR165C, YPL058C, YGR…
GO:0043492	ATPase activity, coupled to movement of substances	1.64536e-10	5.69328e-13	21	285	75	7166	0	0	YOR328W, YHL035C, YAL026C, YDR135C, YOR153W, YKR103W, YBR295W, YMR162C, YDR406W, YNR070W, YLL015W, YKL209C, YOR011W, YIL013C, YER166W, YPL058C, YOL075C, YLL048C, YOR291W, YGR281W, YDR093W
GO:0008559	xenobiotic-transporting ATPase activity	6.14384e-10	2.1259e-12	9	285	10	7166	0	0	YOR328W, YOR011W, YIL013C, YPL058C, YOR153W, YOL075C, YDR406W, YGR281W, YNR070W
GO:0042910	xenobiotic transporter activity	6.14384e-10	2.1259e-12	9	285	10	7166	0	0	YOR328W, YOR011W, YIL013C, YPL058C, YOR153W, YOL075C, YDR406W, YGR281W, YNR070W
GO:0003678	DNA helicase activity	1.70452e-09	5.89799e-12	16	285	45	7166	0	0	YER176W, YMR190C, YPR204W, YGL251C, YHR164C, YDR545W, YNL339C, YGR296W, YNL250W, YLR467W, YER190W, YLR032W, YJL092W, YLR466W, YGL150C, YPL283C
GO:0097159	organic cyclic compound binding	8.02255e-09	2.77597e-11	147	285	2362	7166	0	0	YNL139C, YHL035C, YJL095W, YDR135C, YKL203C, YOR153W, YLR305C, YKR103W, YGL251C, YKL101W, YGR116W, YFL033C, YOR341W, YJL222W, YOR011W, YER166W, YJL109C, YHR023W, YMR229C, YLR032W, YIL115C, YBL017C, YFL036W, YOR326W, YOR116C, YER176W, YLR096W, YPR022C, YPL022W, YLR384C, YDR326C, YGL092W, YLR467W, YHR165C, YPL058C, YGR271W, YPL283C, YLR419W, YGL131C, YDR093W, YER164W, YOR328W, YLR398C, YBL066C, YML…
GO:1901363	heterocyclic compound binding	2.74492e-08	9.49798e-11	145	285	2351	7166	0	0	YNL139C, YHL035C, YJL095W, YDR135C, YKL203C, YOR153W, YLR305C, YKR103W, YGL251C, YKL101W, YGR116W, YFL033C, YOR341W, YJL222W, YOR011W, YER166W, YJL109C, YHR023W, YMR229C, YLR032W, YIL115C, YBL017C, YFL036W, YOR326W, YOR116C, YER176W, YLR096W, YPR022C, YPL022W, YLR384C, YGL092W, YLR467W, YHR165C, YPL058C, YGR271W, YPL283C, YLR419W, YGL131C, YDR093W, YER164W, YOR328W, YLR398C, YBL066C, YML049C, YOR…
GO:0016820	hydrolase activity, acting on acid anhydrides, catalyzing transmembrane movement of substances	2.89846e-08	1.00293e-10	18	285	69	7166	0	0	YOR328W, YHL035C, YDR135C, YOR153W, YBR295W, YKR103W, YDR406W, YNR070W, YLL015W, YKL209C, YOR011W, YIL013C, YER166W, YPL058C, YOL075C, YLL048C, YGR281W, YOR291W
GO:0042626	ATPase activity, coupled to transmembrane movement of substances	2.89846e-08	1.00293e-10	18	285	69	7166	0	0	YOR328W, YHL035C, YDR135C, YOR153W, YBR295W, YKR103W, YDR406W, YNR070W, YLL015W, YKL209C, YOR011W, YIL013C, YER166W, YPL058C, YOL075C, YLL048C, YGR281W, YOR291W
GO:0005085	guanyl-nucleotide exchange factor activity	5.46865e-08	1.89227e-10	16	285	55	7166	0	0	YDR170C, YCL014W, YER155C, YJR031C, YLR422W, YNL297C, YLR310C, YEL022W, YLR371W, YPR095C, YAL024C, YLR425W, YGR070W, YMR218C, YDR407C, YER093C
GO:0015399	primary active transmembrane transporter activity	2.06104e-07	7.13162e-10	18	285	77	7166	0	0	YOR328W, YHL035C, YDR135C, YOR153W, YBR295W, YKR103W, YDR406W, YNR070W, YLL015W, YKL209C, YOR011W, YIL013C, YER166W, YPL058C, YOL075C, YLL048C, YGR281W, YOR291W
GO:0015405	P-P-bond-hydrolysis-driven transmembrane transporter activity	2.06104e-07	7.13162e-10	18	285	77	7166	0	0	YOR328W, YHL035C, YDR135C, YOR153W, YBR295W, YKR103W, YDR406W, YNR070W, YLL015W, YKL209C, YOR011W, YIL013C, YER166W, YPL058C, YOL075C, YLL048C, YGR281W, YOR291W
GO:0003824	catalytic activity	2.70011e-06	9.34293e-09	143	285	2446	7166	0	0	YHL035C, YJL095W, YDR135C, YKL203C, YGR184C, YOR153W, YLR305C, YKR103W, YGL251C, YKL101W, YFL033C, YOR341W, YOR011W, YHR099W, YER166W, YHR023W, YML059C, YLR032W, YGR233C, YFL036W, YOR326W, YOR116C, YER176W, YLR096W, YMR306W, YPL022W, YBR023C, YGL092W, YLR467W, YHR165C, YPL058C, YGR271W, YPL283C, YLR419W, YGL131C, YDR093W, YER164W, YOR328W, YLR398C, YOR290C, YFR019W, YNR016C, YEL077C, YHR102W, YJL…
GO:0015238	drug transmembrane transporter activity	7.39693e-05	2.55949e-07	9	285	25	7166	0	0	YOR328W, YOR011W, YIL013C, YPL058C, YOR153W, YOL075C, YDR406W, YGR281W, YNR070W
GO:0090484	drug transporter activity	0.000225036	7.7867e-07	9	285	28	7166	0	0	YOR328W, YOR011W, YIL013C, YPL058C, YOR153W, YOL075C, YDR406W, YGR281W, YNR070W
GO:0000146	microfilament motor activity	0.000546366	1.89054e-06	5	285	7	7166	0	0	YOR326W, YKR054C, YKL129C, YAL029C, YHR023W
GO:0004672	protein kinase activity	0.000552059	1.91024e-06	19	285	138	7166	0	0	YJL095W, YBL105C, YKL203C, YLR096W, YDR283C, YKL101W, YHR102W, YHR079C, YAL017W, YER129W, YCR073C, YIL147C, YBR097W, YFL033C, YJR066W, YNR031C, YBR059C, YBL088C, YBR136W
GO:0005088	Ras guanyl-nucleotide exchange factor activity	0.000982699	3.40034e-06	8	285	25	7166	0	0	YCL014W, YLR310C, YLR371W, YAL024C, YLR425W, YGR070W, YMR218C, YDR407C
GO:0004674	protein serine/threonine kinase activity	0.00106626	3.68948e-06	18	285	131	7166	0	0	YJL095W, YBL105C, YKL203C, YLR096W, YDR283C, YKL101W, YHR102W, YHR079C, YAL017W, YER129W, YCR073C, YBR097W, YFL033C, YJR066W, YNR031C, YBR059C, YBL088C, YBR136W
GO:0098772	molecular function regulator	0.00168305	5.82371e-06	30	285	313	7166	0	0	YER155C, YJR031C, YPL137C, YGL195W, YDR217C, YLR422W, YLR310C, YEL022W, YLR371W, YPR095C, YJR138W, YLR425W, YER093C, YDR407C, YBR140C, YCL014W, YDR170C, YJL076W, YPL115C, YOL081W, YML100W, YFL007W, YNL297C, YCR093W, YJL092W, YIL115C, YAL024C, YGR070W, YMR218C, YGR233C
GO:0016773	phosphotransferase activity, alcohol group as acceptor	0.00269529	9.32627e-06	22	285	196	7166	0	0	YJL095W, YBL105C, YKL203C, YLR305C, YFR019W, YLR096W, YDR283C, YKL101W, YHR102W, YHR079C, YER129W, YAL017W, YDR127W, YCR073C, YIL147C, YBR097W, YFL033C, YJR066W, YNR031C, YBR059C, YBL088C, YBR136W
GO:0016301	kinase activity	0.0027403	9.48202e-06	24	285	226	7166	0	0	YJL095W, YBL105C, YKL203C, YLR305C, YFR019W, YLR096W, YDR283C, YKL101W, YHR102W, YHR079C, YER129W, YAL017W, YDR127W, YCR073C, YIL147C, YBR097W, YFL033C, YJR066W, YHR099W, YNR031C, YNL250W, YBR059C, YBL088C, YBR136W
GO:0003677	DNA binding	0.00386974	1.33901e-05	47	285	628	7166	0	0	YDR216W, YNL139C, YLR398C, YBL066C, YOR290C, YDR217C, YAL001C, YPL082C, YHR164C, YGL251C, YGR116W, YER105C, YPL016W, YOR341W, YCR042C, YJL076W, YKL038W, YNL088W, YLR278C, YLR032W, YBL088C, YMR176W, YFL036W, YOR116C, YMR280C, YDR334W, YER176W, YBR275C, YNL102W, YMR190C, YJR035W, YLR256W, YJR127C, YOR330C, YFR031C, YJR140C, YPR022C, YPL022W, YNL250W, YPL167C, YNL262W, YDR227W, YCR033W, YJL092W, YGL…
GO:0016772	transferase activity, transferring phosphorus-containing groups	0.00762815	2.6395e-05	32	285	372	7166	0	0	YOR116C, YJL095W, YBL105C, YKL203C, YNL102W, YLR305C, YFR019W, YLR096W, YDR283C, YOR330C, YKL101W, YHR102W, YHR079C, YER129W, YAL017W, YDR127W, YCR073C, YIL147C, YBR097W, YFL033C, YOR341W, YJR066W, YHR099W, YNR031C, YNL250W, YPL167C, YNL262W, YBR059C, YBL088C, YPL231W, YBR136W, YFL036W
GO:0008094	DNA-dependent ATPase activity	0.00994423	3.44091e-05	13	285	87	7166	0	0	YOR191W, YNL250W, YOR290C, YMR190C, YJR035W, YIL126W, YNL088W, YHR164C, YJL092W, YLR032W, YGL150C, YPL016W, YER164W
GO:0005089	Rho guanyl-nucleotide exchange factor activity	0.00997152	3.45035e-05	4	285	6	7166	0	0	YCL014W, YLR371W, YLR425W, YGR070W

## Sheet: 2 function
GO analysis	Function; region 2 of histogram of resilience to ribosome drop-off (0.7<=chi<0.8)
Email	m.romano@abdn.ac.uk
Aspect	F
P-value cutoff	0.01
Calculate FDR	Yes
Regulation links followed	Yes
Bonferroni correction	Yes
Uploaded gene list	sec2_phys_gnames.dat
Annotation file	gene_association.sgd
Evidence codes used	ISM (1257), IEA (51184), IGI (5539), IEP (122), NAS (102), IBA (4982), IPI (3199), ND (3714), ISO (9), IC (1457), ISS (1909), ISA (314), IMP (13164), IDA (23598), RCA (6), TAS (479)
Unknown identifiers (1)	YMR053C-A
GOID	TERM	CORRECTED_PVALUE	UNCORRECTED_PVALUE	NUM_LIST_ANNOTATIONS	LIST_SIZE	TOTAL_NUM_ANNOTATIONS	POPULATION_SIZE	FDR_RATE	EXPECTED_FALSE_POSITIVES	ANNOTATED_GENES
GO:0043167	ion binding	6.0902e-20	1.14049e-22	280	751	1609	7166	0	0	YKL168C, YLR035C, YJR089W, YOL090W, YLR148W, YPL248C, YBR001C, YHL050C, YKL222C, YBL076C, YLR277C, YBL022C, YBR084W, YMR104C, YGL236C, YHR204W, YCR092C, YNL272C, YPL217C, YOL045W, YGR071C, YPL207W, YPR031W, YGL013C, YDR430C, YNL132W, YLL029W, YOR076C, YLR266C, YCR011C, YJL206C, YKR024C, YLL051C, YIL048W, YLL019C, YGL062W, YIL130W, YDR421W, YKR086W, YNL014W, YER047C, YHR178W, YBR202W, YNL238W, YGR…
GO:0003677	DNA binding	1.83195e-18	3.43062e-21	143	751	628	7166	0	0	YER162C, YPR019W, YLR035C, YLR014C, YOL090W, YFR013W, YPL248C, YIR002C, YAL051W, YKL222C, YER111C, YBR073W, YLR383W, YBL022C, YBL008W, YMR078C, YIL143C, YCR092C, YGL249W, YER041W, YDR206W, YGR071C, YBL005W, YOL095C, YDR419W, YPL008W, YOL145C, YGL013C, YGR099W, YEL055C, YIL101C, YDR303C, YLR266C, YDR499W, YJL206C, YPL153C, YKR099W, YGL062W, YIL130W, YDR207C, YDR421W, YOR140W, YHR178W, YBR202W, YGR…
GO:0005488	binding	3.61597e-18	6.77148e-21	473	751	3362	7166	0	0	YMR032W, YKL168C, YHR197W, YER162C, YLR035C, YOR181W, YJL204C, YLR319C, YJR089W, YHR119W, YOL090W, YMR308C, YLR148W, YPL248C, YBR001C, YKL205W, YHL050C, YBR289W, YKL222C, YBL076C, YLR277C, YBR084W, YBL022C, YNR044W, YMR104C, YBL008W, YGL236C, YHR204W, YCR092C, YNL272C, YOR178C, YPL217C, YMR012W, YLR222C, YGL249W, YDR206W, YOL045W, YML075C, YGR071C, YPL207W, YPR031W, YGL013C, YGR099W, YIL075C, YDR…
GO:0003690	double-stranded DNA binding	3.52655e-16	6.60402e-19	72	751	228	7166	0	0	YNL068C, YPR019W, YOR363C, YLR035C, YLR014C, YER040W, YOL090W, YLR228C, YPL248C, YAL051W, YKL222C, YER111C, YBR073W, YPL075W, YLL054C, YDR081C, YLR182W, YMR167W, YCR092C, YDR096W, YPR008W, YBL005W, YJL056C, YGL013C, YGR140W, YJL089W, YDR213W, YFL003C, YDR303C, YIL101C, YNL023C, YLR266C, YJL206C, YPL153C, YKR099W, YLR442C, YDR310C, YDR207C, YIL130W, YBL023C, YPR104C, YOR140W, YBR202W, YMR037C, YFL…
GO:0005524	ATP binding	6.12137e-16	1.14632e-18	143	751	666	7166	0	0	YKL168C, YJL050W, YER013W, YPR019W, YLR035C, YDR466W, YOL090W, YMR301C, YIR002C, YHL050C, YBR073W, YLR383W, YBL076C, YMR089C, YBL022C, YBR084W, YMR104C, YMR078C, YIL143C, YER069W, YCR092C, YPL217C, YOL045W, YIL095W, YOL095C, YKL210W, YJR109C, YJL033W, YPL008W, YHR091C, YCL030C, YNL132W, YKL188C, YNR047W, YCR011C, YPL153C, YKR024C, YDR122W, YIL048W, YKL078W, YLL019C, YGL062W, YKR086W, YNL014W, YER…
GO:0032559	adenyl ribonucleotide binding	7.07171e-16	1.32429e-18	143	751	667	7166	0	0	YKL168C, YJL050W, YER013W, YPR019W, YLR035C, YDR466W, YOL090W, YMR301C, YIR002C, YHL050C, YBR073W, YLR383W, YBL076C, YMR089C, YBL022C, YBR084W, YMR104C, YMR078C, YIL143C, YER069W, YCR092C, YPL217C, YOL045W, YIL095W, YOL095C, YKL210W, YJR109C, YJL033W, YPL008W, YHR091C, YCL030C, YNL132W, YKL188C, YNR047W, YCR011C, YPL153C, YKR024C, YDR122W, YIL048W, YKL078W, YLL019C, YGL062W, YKR086W, YNL014W, YER…
GO:0030554	adenyl nucleotide binding	1.2543e-15	2.34887e-18	143	751	671	7166	0	0	YKL168C, YJL050W, YER013W, YPR019W, YLR035C, YDR466W, YOL090W, YMR301C, YIR002C, YHL050C, YBR073W, YLR383W, YBL076C, YMR089C, YBL022C, YBR084W, YMR104C, YMR078C, YIL143C, YER069W, YCR092C, YPL217C, YOL045W, YIL095W, YOL095C, YKL210W, YJR109C, YJL033W, YPL008W, YHR091C, YCL030C, YNL132W, YKL188C, YNR047W, YCR011C, YPL153C, YKR024C, YDR122W, YIL048W, YKL078W, YLL019C, YGL062W, YKR086W, YNL014W, YER…
GO:0016887	ATPase activity	1.96955e-15	3.68829e-18	83	751	295	7166	0	0	YJL050W, YER013W, YOR217W, YPR019W, YLR035C, YOL090W, YFR013W, YMR301C, YLR397C, YGL006W, YER173W, YDR040C, YBR289W, YBR073W, YMR054W, YMR089C, YLR424W, YBL022C, YMR167W, YLL026W, YIL143C, YGL167C, YKL197C, YPR141C, YGR056W, YNL059C, YOL095C, YJL033W, YFR038W, YPL008W, YPL226W, YDR270W, YOL034W, YOR141C, YDR303C, YKL188C, YCR011C, YKR024C, YBR114W, YIL048W, YKL073W, YKL078W, YNL329C, YBL023C, YKR…
GO:0043565	sequence-specific DNA binding	3.08176e-15	5.77109e-18	80	751	280	7166	0	0	YGL073W, YNL068C, YPR019W, YOR363C, YLR014C, YER040W, YLR228C, YPL248C, YAL051W, YKL222C, YER111C, YPL075W, YLL054C, YDR081C, YLR182W, YLR451W, YDR096W, YDR206W, YKR101W, YPR008W, YBL005W, YOR337W, YJL056C, YGL013C, YGR099W, YGR140W, YJL089W, YDR213W, YIL101C, YDR303C, YBR150C, YNL023C, YLR266C, YJL206C, YPL153C, YDR520C, YKR099W, YDR310C, YDR207C, YIL130W, YMR016C, YBL023C, YDR421W, YPR104C, YOR…
GO:0000981	RNA polymerase II transcription factor activity, sequence-specific DNA binding	3.49033e-15	6.53619e-18	56	751	155	7166	0	0	YNL068C, YKR099W, YOR363C, YLR014C, YER040W, YDR310C, YIL130W, YDR207C, YLR228C, YDR421W, YPL248C, YPR104C, YAL051W, YHR178W, YKL222C, YER111C, YMR037C, YGR274C, YPL075W, YLL054C, YMR172W, YLR182W, YLR451W, YML076C, YHR056C, YDR096W, YOR113W, YML099C, YPR008W, YNL216W, YLR131C, YBL005W, YKL015W, YOL089C, YOR337W, YIR023W, YER169W, YER184C, YJL056C, YGL013C, YOR162C, YDR213W, YJL089W, YMR019W, YBR…
GO:0032549	ribonucleoside binding	1.17638e-14	2.20295e-17	154	751	764	7166	0	0	YKL168C, YJL050W, YER013W, YPR019W, YLR035C, YDR466W, YOL090W, YMR301C, YIR002C, YHL050C, YBR073W, YLR383W, YBL076C, YMR089C, YBL022C, YBR084W, YMR104C, YMR078C, YIL143C, YER069W, YCR092C, YPL217C, YBR179C, YOL045W, YIL095W, YOL095C, YKL210W, YJR109C, YJL033W, YPL008W, YHR091C, YCL030C, YNL132W, YKL188C, YOR076C, YNR047W, YCR011C, YPL153C, YKR024C, YDR122W, YIL048W, YKL078W, YLL019C, YGL062W, YNL…
GO:0001882	nucleoside binding	1.33714e-14	2.50401e-17	154	751	765	7166	0	0	YKL168C, YJL050W, YER013W, YPR019W, YLR035C, YDR466W, YOL090W, YMR301C, YIR002C, YHL050C, YBR073W, YLR383W, YBL076C, YMR089C, YBL022C, YBR084W, YMR104C, YMR078C, YIL143C, YER069W, YCR092C, YPL217C, YBR179C, YOL045W, YIL095W, YOL095C, YKL210W, YJR109C, YJL033W, YPL008W, YHR091C, YCL030C, YNL132W, YKL188C, YOR076C, YNR047W, YCR011C, YPL153C, YKR024C, YDR122W, YIL048W, YKL078W, YLL019C, YGL062W, YNL…
GO:1990837	sequence-specific double-stranded DNA binding	2.66518e-14	4.99097e-17	59	751	176	7166	0	0	YNL068C, YKR099W, YPR019W, YOR363C, YLR014C, YER040W, YDR310C, YIL130W, YDR207C, YLR228C, YBL023C, YPL248C, YPR104C, YOR140W, YAL051W, YKL222C, YBR202W, YER111C, YMR037C, YPL075W, YGR047C, YFL008W, YLL054C, YDR081C, YDR052C, YLR182W, YDR096W, YGL201C, YLR176C, YOR113W, YML099C, YPR008W, YNL216W, YML065W, YLR131C, YBL005W, YJR046W, YKL015W, YBR245C, YER184C, YJL056C, YGL013C, YOR162C, YGR140W, YDR…
GO:0097367	carbohydrate derivative binding	9.72759e-14	1.82165e-16	155	751	788	7166	0	0	YKL168C, YJL050W, YER013W, YPR019W, YLR035C, YDR466W, YOL090W, YMR301C, YIR002C, YHL050C, YBR073W, YLR383W, YBL076C, YMR089C, YBL022C, YBR084W, YMR104C, YMR078C, YIL143C, YER069W, YCR092C, YPL217C, YBR179C, YOL045W, YIL095W, YOL095C, YPL207W, YKL210W, YJR109C, YJL033W, YPL008W, YHR091C, YCL030C, YNL132W, YKL188C, YOR076C, YNR047W, YCR011C, YPL153C, YKR024C, YDR122W, YIL048W, YKL078W, YLL019C, YGL…
GO:0001883	purine nucleoside binding	1.17847e-13	2.20687e-16	151	751	761	7166	0	0	YKL168C, YJL050W, YER013W, YPR019W, YLR035C, YDR466W, YOL090W, YMR301C, YIR002C, YHL050C, YBR073W, YLR383W, YBL076C, YMR089C, YBL022C, YBR084W, YMR104C, YMR078C, YIL143C, YER069W, YCR092C, YPL217C, YBR179C, YOL045W, YIL095W, YOL095C, YKL210W, YJR109C, YJL033W, YPL008W, YHR091C, YCL030C, YNL132W, YKL188C, YOR076C, YNR047W, YCR011C, YPL153C, YKR024C, YDR122W, YIL048W, YKL078W, YLL019C, YGL062W, YNL…
GO:0032550	purine ribonucleoside binding	1.17847e-13	2.20687e-16	151	751	761	7166	0	0	YKL168C, YJL050W, YER013W, YPR019W, YLR035C, YDR466W, YOL090W, YMR301C, YIR002C, YHL050C, YBR073W, YLR383W, YBL076C, YMR089C, YBL022C, YBR084W, YMR104C, YMR078C, YIL143C, YER069W, YCR092C, YPL217C, YBR179C, YOL045W, YIL095W, YOL095C, YKL210W, YJR109C, YJL033W, YPL008W, YHR091C, YCL030C, YNL132W, YKL188C, YOR076C, YNR047W, YCR011C, YPL153C, YKR024C, YDR122W, YIL048W, YKL078W, YLL019C, YGL062W, YNL…
GO:0035639	purine ribonucleoside triphosphate binding	1.17847e-13	2.20687e-16	151	751	761	7166	0	0	YKL168C, YJL050W, YER013W, YPR019W, YLR035C, YDR466W, YOL090W, YMR301C, YIR002C, YHL050C, YBR073W, YLR383W, YBL076C, YMR089C, YBL022C, YBR084W, YMR104C, YMR078C, YIL143C, YER069W, YCR092C, YPL217C, YBR179C, YOL045W, YIL095W, YOL095C, YKL210W, YJR109C, YJL033W, YPL008W, YHR091C, YCL030C, YNL132W, YKL188C, YOR076C, YNR047W, YCR011C, YPL153C, YKR024C, YDR122W, YIL048W, YKL078W, YLL019C, YGL062W, YNL…
GO:0032555	purine ribonucleotide binding	1.33371e-13	2.49758e-16	151	751	762	7166	0	0	YKL168C, YJL050W, YER013W, YPR019W, YLR035C, YDR466W, YOL090W, YMR301C, YIR002C, YHL050C, YBR073W, YLR383W, YBL076C, YMR089C, YBL022C, YBR084W, YMR104C, YMR078C, YIL143C, YER069W, YCR092C, YPL217C, YBR179C, YOL045W, YIL095W, YOL095C, YKL210W, YJR109C, YJL033W, YPL008W, YHR091C, YCL030C, YNL132W, YKL188C, YOR076C, YNR047W, YCR011C, YPL153C, YKR024C, YDR122W, YIL048W, YKL078W, YLL019C, YGL062W, YNL…
GO:0017076	purine nucleotide binding	2.46366e-13	4.61359e-16	151	751	767	7166	0	0	YKL168C, YJL050W, YER013W, YPR019W, YLR035C, YDR466W, YOL090W, YMR301C, YIR002C, YHL050C, YBR073W, YLR383W, YBL076C, YMR089C, YBL022C, YBR084W, YMR104C, YMR078C, YIL143C, YER069W, YCR092C, YPL217C, YBR179C, YOL045W, YIL095W, YOL095C, YKL210W, YJR109C, YJL033W, YPL008W, YHR091C, YCL030C, YNL132W, YKL188C, YOR076C, YNR047W, YCR011C, YPL153C, YKR024C, YDR122W, YIL048W, YKL078W, YLL019C, YGL062W, YNL…
GO:0017111	nucleoside-triphosphatase activity	3.20832e-13	6.00809e-16	99	751	417	7166	0	0	YJL050W, YER013W, YOR217W, YPR019W, YLR035C, YPL174C, YOL090W, YFR013W, YMR301C, YLR397C, YGL006W, YER173W, YDR040C, YIR002C, YHL050C, YBR289W, YBR073W, YMR054W, YMR089C, YLR424W, YBL022C, YMR167W, YLL026W, YIL143C, YGL167C, YKL197C, YPR141C, YPL217C, YGR056W, YNL059C, YBR179C, YJL102W, YKL079W, YOL095C, YJL033W, YFR038W, YAL035W, YPL008W, YPL226W, YOR211C, YDR270W, YOL034W, YOR141C, YDR303C, YKL…
GO:0032553	ribonucleotide binding	4.4173e-13	8.2721e-16	152	751	779	7166	0	0	YKL168C, YJL050W, YER013W, YPR019W, YLR035C, YDR466W, YOL090W, YMR301C, YIR002C, YHL050C, YBR073W, YLR383W, YBL076C, YMR089C, YBL022C, YBR084W, YMR104C, YMR078C, YIL143C, YER069W, YCR092C, YPL217C, YBR179C, YOL045W, YIL095W, YOL095C, YPL207W, YKL210W, YJR109C, YJL033W, YPL008W, YHR091C, YCL030C, YNL132W, YKL188C, YOR076C, YNR047W, YCR011C, YPL153C, YKR024C, YDR122W, YIL048W, YKL078W, YLL019C, YGL…
GO:0036094	small molecule binding	8.47387e-13	1.58687e-15	178	751	976	7166	0	0	YKL168C, YJL050W, YER013W, YPR019W, YLR035C, YDR466W, YOL090W, YGR250C, YMR301C, YIR002C, YHL050C, YBR073W, YIL125W, YLR383W, YBL076C, YMR089C, YBL022C, YBR084W, YMR104C, YGL236C, YMR078C, YIL143C, YER069W, YCR092C, YPL217C, YGL249W, YBR179C, YOL045W, YML075C, YIL095W, YOL095C, YPL207W, YKL210W, YJR109C, YJL033W, YPL008W, YOL145C, YOR001W, YHR091C, YCL030C, YNL132W, YEL055C, YKL188C, YOR076C, YNR…
GO:0000978	RNA polymerase II core promoter proximal region sequence-specific DNA binding	1.07875e-12	2.02013e-15	35	751	76	7166	0	0	YOR363C, YLR014C, YER040W, YDR310C, YIL130W, YDR207C, YLR228C, YPL248C, YOR140W, YAL051W, YKL222C, YER111C, YPL075W, YLL054C, YDR081C, YLR182W, YDR096W, YLR176C, YOR113W, YML099C, YPR008W, YBL005W, YKL015W, YER184C, YGL013C, YOR162C, YDR213W, YJL089W, YMR019W, YER109C, YDR034C, YIL101C, YDR303C, YLR266C, YJL206C
GO:0000982	transcription factor activity, RNA polymerase II core promoter proximal region sequence-specific binding	1.45979e-12	2.7337e-15	38	751	89	7166	0	0	YOR363C, YLR014C, YDR310C, YIL130W, YDR207C, YLR228C, YPL248C, YAL051W, YKL222C, YER111C, YMR037C, YPL075W, YLL054C, YLR182W, YLR451W, YDR096W, YOR113W, YML099C, YPR008W, YNL216W, YBL005W, YLR131C, YKL015W, YER169W, YER184C, YGL013C, YOR162C, YJL089W, YDR213W, YMR019W, YER109C, YDR034C, YIL101C, YDR303C, YNL023C, YKR064W, YLR266C, YJL206C
GO:0000987	core promoter proximal region sequence-specific DNA binding	1.45979e-12	2.7337e-15	38	751	89	7166	0	0	YOR363C, YLR014C, YER040W, YDR310C, YIL130W, YDR207C, YLR228C, YPL248C, YOR140W, YAL051W, YKL222C, YER111C, YMR037C, YPL075W, YLL054C, YDR081C, YLR182W, YDR096W, YLR176C, YOR113W, YML099C, YPR008W, YNL216W, YBL005W, YLR131C, YKL015W, YER184C, YGL013C, YOR162C, YDR213W, YJL089W, YMR019W, YER109C, YDR034C, YIL101C, YDR303C, YLR266C, YJL206C
GO:0001159	core promoter proximal region DNA binding	1.45979e-12	2.7337e-15	38	751	89	7166	0	0	YOR363C, YLR014C, YER040W, YDR310C, YIL130W, YDR207C, YLR228C, YPL248C, YOR140W, YAL051W, YKL222C, YER111C, YMR037C, YPL075W, YLL054C, YDR081C, YLR182W, YDR096W, YLR176C, YOR113W, YML099C, YPR008W, YNL216W, YBL005W, YLR131C, YKL015W, YER184C, YGL013C, YOR162C, YDR213W, YJL089W, YMR019W, YER109C, YDR034C, YIL101C, YDR303C, YLR266C, YJL206C
GO:0016462	pyrophosphatase activity	1.48616e-12	2.78308e-15	101	751	439	7166	0	0	YJL050W, YER013W, YOR217W, YPR019W, YLR035C, YPL174C, YOL090W, YFR013W, YMR301C, YLR397C, YGL006W, YER173W, YDR040C, YIR002C, YHL050C, YBR289W, YBR073W, YMR054W, YMR089C, YLR424W, YBL022C, YMR167W, YLL026W, YIL143C, YGL167C, YKL197C, YPR141C, YPL217C, YGR056W, YNL059C, YBR179C, YJL102W, YKL079W, YOL095C, YJL033W, YFR038W, YAL035W, YPL008W, YPL226W, YOR211C, YDR270W, YCL030C, YOL034W, YOR141C, YDR…
GO:0016817	hydrolase activity, acting on acid anhydrides	1.48616e-12	2.78308e-15	101	751	439	7166	0	0	YJL050W, YER013W, YOR217W, YPR019W, YLR035C, YPL174C, YOL090W, YFR013W, YMR301C, YLR397C, YGL006W, YER173W, YDR040C, YIR002C, YHL050C, YBR289W, YBR073W, YMR054W, YMR089C, YLR424W, YBL022C, YMR167W, YLL026W, YIL143C, YGL167C, YKL197C, YPR141C, YPL217C, YGR056W, YNL059C, YBR179C, YJL102W, YKL079W, YOL095C, YJL033W, YFR038W, YAL035W, YPL008W, YPL226W, YOR211C, YDR270W, YCL030C, YOL034W, YOR141C, YDR…
GO:0016818	hydrolase activity, acting on acid anhydrides, in phosphorus-containing anhydrides	1.48616e-12	2.78308e-15	101	751	439	7166	0	0	YJL050W, YER013W, YOR217W, YPR019W, YLR035C, YPL174C, YOL090W, YFR013W, YMR301C, YLR397C, YGL006W, YER173W, YDR040C, YIR002C, YHL050C, YBR289W, YBR073W, YMR054W, YMR089C, YLR424W, YBL022C, YMR167W, YLL026W, YIL143C, YGL167C, YKL197C, YPR141C, YPL217C, YGR056W, YNL059C, YBR179C, YJL102W, YKL079W, YOL095C, YJL033W, YFR038W, YAL035W, YPL008W, YPL226W, YOR211C, YDR270W, YCL030C, YOL034W, YOR141C, YDR…
GO:0043168	anion binding	1.67689e-12	3.14024e-15	177	751	975	7166	0	0	YKL168C, YJL050W, YPR097W, YER013W, YPR019W, YLR035C, YDR466W, YOL090W, YLR148W, YMR301C, YIR002C, YHL050C, YBR073W, YIL125W, YLR383W, YBL076C, YMR089C, YBL022C, YBR084W, YMR104C, YGL236C, YMR078C, YIL143C, YER069W, YCR092C, YNL272C, YPL217C, YBR179C, YOL045W, YIL095W, YOL095C, YPL207W, YKL210W, YJR109C, YJL033W, YPL008W, YOL145C, YHR091C, YCL030C, YNL132W, YKL188C, YOR076C, YNR047W, YCR011C, YPL…
GO:0001071	nucleic acid binding transcription factor activity	3.09309e-12	5.79231e-15	62	751	209	7166	0	0	YGL073W, YNL068C, YKR099W, YOR363C, YLR014C, YER040W, YDR310C, YMR016C, YIL130W, YDR207C, YLR228C, YDR421W, YPL248C, YPR104C, YOR140W, YAL051W, YHR178W, YKL222C, YER111C, YMR037C, YGR274C, YPL075W, YGR047C, YLL054C, YMR172W, YLR182W, YLR451W, YML076C, YHR056C, YDR096W, YLR176C, YOR113W, YML099C, YPR008W, YNL216W, YLR131C, YBL005W, YKL015W, YOL089C, YOR337W, YIR023W, YER169W, YER184C, YJL056C, YGL…
GO:0003700	transcription factor activity, sequence-specific DNA binding	3.09309e-12	5.79231e-15	62	751	209	7166	0	0	YGL073W, YNL068C, YKR099W, YOR363C, YLR014C, YER040W, YDR310C, YMR016C, YIL130W, YDR207C, YLR228C, YDR421W, YPL248C, YPR104C, YOR140W, YAL051W, YHR178W, YKL222C, YER111C, YMR037C, YGR274C, YPL075W, YGR047C, YLL054C, YMR172W, YLR182W, YLR451W, YML076C, YHR056C, YDR096W, YLR176C, YOR113W, YML099C, YPR008W, YNL216W, YLR131C, YBL005W, YKL015W, YOL089C, YOR337W, YIR023W, YER169W, YER184C, YJL056C, YGL…
GO:0016787	hydrolase activity	4.4564e-12	8.34531e-15	189	751	1076	7166	0	0	YJL050W, YHR028C, YER013W, YLR057W, YPR019W, YLR035C, YOL090W, YGL144C, YFR013W, YBR001C, YMR301C, YIR002C, YHL050C, YBR289W, YJL132W, YBR073W, YBL076C, YMR089C, YLR424W, YLR277C, YBL022C, YBR084W, YIL143C, YNL085W, YHR204W, YGR143W, YPL217C, YGR056W, YNL059C, YER041W, YBR179C, YDR206W, YDR074W, YOL095C, YJL033W, YPL008W, YOR001W, YCL030C, YIL075C, YDR430C, YOR109W, YLL029W, YDR303C, YIL137C, YKL…
GO:0042623	ATPase activity, coupled	5.3408e-11	1.00015e-13	62	751	221	7166	0	0	YKR024C, YJL050W, YER013W, YOR217W, YIL048W, YBR114W, YKL078W, YPR019W, YBL023C, YKR086W, YMR301C, YGL006W, YER173W, YDR040C, YER047C, YBR289W, YBR202W, YBR073W, YMR054W, YMR089C, YLR424W, YBL022C, YER171W, YJL176C, YPL270W, YPL074W, YLL026W, YIL143C, YGL167C, YHR120W, YHR056C, YNR011C, YKL197C, YGL201C, YBR237W, YML061C, YGR056W, YLR357W, YNL059C, YOL095C, YGL163C, YJL033W, YPL008W, YDR270W, YMR…
GO:0008270	zinc ion binding	6.82087e-11	1.27732e-13	66	751	245	7166	0	0	YOR363C, YLR014C, YER040W, YLR228C, YPL248C, YOL098C, YKR029C, YAL051W, YKL222C, YMR089C, YLL054C, YLR451W, YGL156W, YDR409W, YBR281C, YHR047C, YBR058C, YBL005W, YOR337W, YMR231W, YIR023W, YPR031W, YJL056C, YGL013C, YPR181C, YCL030C, YDR430C, YDR213W, YJL089W, YLR389C, YDR303C, YBR150C, YHR098C, YIL137C, YJR119C, YNL023C, YLR266C, YKR064W, YJL206C, YJL157C, YDR520C, YBR114W, YDR207C, YIL130W, YDR…
GO:0000166	nucleotide binding	8.34034e-11	1.56186e-13	167	751	938	7166	0	0	YKL168C, YJL050W, YER013W, YPR019W, YLR035C, YDR466W, YOL090W, YGR250C, YMR301C, YIR002C, YHL050C, YBR073W, YLR383W, YBL076C, YMR089C, YBL022C, YBR084W, YMR104C, YGL236C, YMR078C, YIL143C, YER069W, YCR092C, YPL217C, YGL249W, YBR179C, YOL045W, YML075C, YIL095W, YOL095C, YPL207W, YKL210W, YJR109C, YJL033W, YPL008W, YOR001W, YHR091C, YCL030C, YNL132W, YEL055C, YKL188C, YOR076C, YNR047W, YCR011C, YPL…
GO:1901265	nucleoside phosphate binding	8.34034e-11	1.56186e-13	167	751	938	7166	0	0	YKL168C, YJL050W, YER013W, YPR019W, YLR035C, YDR466W, YOL090W, YGR250C, YMR301C, YIR002C, YHL050C, YBR073W, YLR383W, YBL076C, YMR089C, YBL022C, YBR084W, YMR104C, YGL236C, YMR078C, YIL143C, YER069W, YCR092C, YPL217C, YGL249W, YBR179C, YOL045W, YML075C, YIL095W, YOL095C, YPL207W, YKL210W, YJR109C, YJL033W, YPL008W, YOR001W, YHR091C, YCL030C, YNL132W, YEL055C, YKL188C, YOR076C, YNR047W, YCR011C, YPL…
GO:0001067	regulatory region nucleic acid binding	1.30432e-10	2.44255e-13	49	751	154	7166	0	0	YKR099W, YOR363C, YLR014C, YER040W, YDR310C, YPL190C, YIL130W, YDR207C, YLR228C, YPL248C, YPR104C, YOR140W, YAL051W, YKL222C, YER111C, YMR037C, YPL075W, YGR047C, YLL054C, YBL022C, YDR081C, YLR182W, YDR096W, YLR176C, YOR113W, YMR165C, YML099C, YPR008W, YNL216W, YBL005W, YLR131C, YKL015W, YOR337W, YBR245C, YER184C, YJL056C, YGL013C, YOR162C, YDR213W, YJL089W, YMR019W, YER109C, YBL014C, YDR034C, YIL…
GO:0000976	transcription regulatory region sequence-specific DNA binding	2.68263e-10	5.02365e-13	43	751	126	7166	0	0	YKR099W, YOR363C, YLR014C, YER040W, YDR310C, YIL130W, YDR207C, YLR228C, YPL248C, YPR104C, YOR140W, YAL051W, YKL222C, YER111C, YMR037C, YPL075W, YGR047C, YLL054C, YDR081C, YLR182W, YDR096W, YLR176C, YOR113W, YML099C, YPR008W, YNL216W, YBL005W, YLR131C, YKL015W, YER184C, YJL056C, YGL013C, YOR162C, YDR213W, YJL089W, YMR019W, YER109C, YDR034C, YIL101C, YDR303C, YNL023C, YLR266C, YJL206C
GO:0000975	regulatory region DNA binding	3.16889e-10	5.93424e-13	48	751	152	7166	0	0	YKR099W, YOR363C, YLR014C, YER040W, YDR310C, YIL130W, YDR207C, YLR228C, YPL248C, YPR104C, YOR140W, YAL051W, YKL222C, YER111C, YMR037C, YPL075W, YGR047C, YLL054C, YBL022C, YDR081C, YLR182W, YDR096W, YLR176C, YOR113W, YMR165C, YML099C, YPR008W, YNL216W, YBL005W, YLR131C, YKL015W, YOR337W, YBR245C, YER184C, YJL056C, YGL013C, YOR162C, YDR213W, YJL089W, YMR019W, YER109C, YBL014C, YDR034C, YIL101C, YDR…
GO:0044212	transcription regulatory region DNA binding	3.16889e-10	5.93424e-13	48	751	152	7166	0	0	YKR099W, YOR363C, YLR014C, YER040W, YDR310C, YIL130W, YDR207C, YLR228C, YPL248C, YPR104C, YOR140W, YAL051W, YKL222C, YER111C, YMR037C, YPL075W, YGR047C, YLL054C, YBL022C, YDR081C, YLR182W, YDR096W, YLR176C, YOR113W, YMR165C, YML099C, YPR008W, YNL216W, YBL005W, YLR131C, YKL015W, YOR337W, YBR245C, YER184C, YJL056C, YGL013C, YOR162C, YDR213W, YJL089W, YMR019W, YER109C, YBL014C, YDR034C, YIL101C, YDR…
GO:0000977	RNA polymerase II regulatory region sequence-specific DNA binding	1.0121e-09	1.89532e-12	37	751	101	7166	0	0	YOR363C, YLR014C, YER040W, YDR310C, YIL130W, YDR207C, YLR228C, YPL248C, YOR140W, YAL051W, YKL222C, YER111C, YPL075W, YLL054C, YDR081C, YLR182W, YDR096W, YLR176C, YOR113W, YML099C, YPR008W, YBL005W, YKL015W, YER184C, YJL056C, YGL013C, YOR162C, YDR213W, YJL089W, YMR019W, YER109C, YDR034C, YIL101C, YDR303C, YNL023C, YLR266C, YJL206C
GO:0001012	RNA polymerase II regulatory region DNA binding	3.93588e-09	7.37056e-12	37	751	105	7166	0	0	YOR363C, YLR014C, YER040W, YDR310C, YIL130W, YDR207C, YLR228C, YPL248C, YOR140W, YAL051W, YKL222C, YER111C, YPL075W, YLL054C, YDR081C, YLR182W, YDR096W, YLR176C, YOR113W, YML099C, YPR008W, YBL005W, YKL015W, YER184C, YJL056C, YGL013C, YOR162C, YDR213W, YJL089W, YMR019W, YER109C, YDR034C, YIL101C, YDR303C, YNL023C, YLR266C, YJL206C
GO:0001077	transcriptional activator activity, RNA polymerase II core promoter proximal region sequence-specific binding	2.58431e-08	4.83954e-11	26	751	60	7166	0	0	YOR113W, YOR363C, YLR014C, YIL130W, YBL005W, YLR228C, YKL015W, YPL248C, YAL051W, YER184C, YKL222C, YER111C, YGL013C, YOR162C, YPL075W, YDR213W, YJL089W, YMR019W, YLR182W, YER109C, YLR451W, YDR034C, YIL101C, YLR266C, YDR096W, YJL206C
GO:0046914	transition metal ion binding	6.6712e-08	1.24929e-10	69	751	301	7166	0	0	YOR363C, YLR014C, YER040W, YLR228C, YPL248C, YOL098C, YKR029C, YAL051W, YKL222C, YMR089C, YLL054C, YLR451W, YGL156W, YDR409W, YBR281C, YHR047C, YBR058C, YPR008W, YBL005W, YOR337W, YMR231W, YIR023W, YPR031W, YJL056C, YGL013C, YDR270W, YPR181C, YCL030C, YDR430C, YDR213W, YJL089W, YLR389C, YDR303C, YBR150C, YHR098C, YIL137C, YJR119C, YNL023C, YLR266C, YKR064W, YJL206C, YJL157C, YDR520C, YBR114W, YDR…
GO:0019899	enzyme binding	8.63296e-08	1.61666e-10	43	751	147	7166	0	0	YKR021W, YLR313C, YGL023C, YJR132W, YGR100W, YFR022W, YOR329C, YOL078W, YKL205W, YLR330W, YIL112W, YPR032W, YCR084C, YPR030W, YBL106C, YMR054W, YDR395W, YPL249C, YLR127C, YAL031C, YMR192W, YPL125W, YBR112C, YDR080W, YDR137W, YOR018W, YOR070C, YDR103W, YCR067C, YOL145C, YLR006C, YLR347C, YML010W, YOR322C, YGL233W, YGR218W, YGL241W, YJL047C, YOR160W, YER110C, YGR003W, YLR039C, YJL084C
GO:0001228	transcriptional activator activity, RNA polymerase II transcription regulatory region sequence-specific binding	1.24326e-07	2.32819e-10	27	751	68	7166	0	0	YOR113W, YOR363C, YLR014C, YER040W, YIL130W, YBL005W, YLR228C, YKL015W, YPL248C, YAL051W, YER184C, YKL222C, YER111C, YGL013C, YOR162C, YPL075W, YDR213W, YJL089W, YMR019W, YLR182W, YER109C, YLR451W, YDR034C, YIL101C, YLR266C, YDR096W, YJL206C
GO:0051020	GTPase binding	1.28502e-07	2.4064e-10	23	751	51	7166	0	0	YMR192W, YGL023C, YPL125W, YJR132W, YGR100W, YDR080W, YDR137W, YOL078W, YOR070C, YKL205W, YLR330W, YCR067C, YPR032W, YLR347C, YBL106C, YDR395W, YGL233W, YGR218W, YPL249C, YGL241W, YOR160W, YER110C, YLR039C
GO:0031267	small GTPase binding	1.29428e-07	2.42375e-10	22	751	47	7166	0	0	YMR192W, YGL023C, YPL125W, YJR132W, YGR100W, YDR080W, YDR137W, YOL078W, YOR070C, YKL205W, YLR330W, YPR032W, YLR347C, YBL106C, YDR395W, YGL233W, YGR218W, YPL249C, YGL241W, YOR160W, YER110C, YLR039C
GO:0017016	Ras GTPase binding	3.58039e-07	6.70484e-10	21	751	45	7166	0	0	YMR192W, YGL023C, YPL125W, YJR132W, YGR100W, YDR080W, YDR137W, YOL078W, YOR070C, YKL205W, YPR032W, YLR347C, YBL106C, YDR395W, YGL233W, YGR218W, YPL249C, YGL241W, YOR160W, YER110C, YLR039C
GO:0004386	helicase activity	4.26771e-06	7.99196e-09	34	751	114	7166	0	0	YKR024C, YJL050W, YER013W, YBR114W, YKL078W, YPR019W, YBL023C, YKR086W, YIR002C, YHL050C, YBR202W, YBR073W, YLR424W, YER171W, YIL143C, YNR011C, YGL201C, YBR237W, YML061C, YNL059C, YOL095C, YGL163C, YBR245C, YFR038W, YJL033W, YPL008W, YBL113C, YMR080C, YDR291W, YAL019W, YOR304W, YOR141C, YEL032W, YMR106C
GO:0008094	DNA-dependent ATPase activity	1.44933e-05	2.7141e-08	28	751	87	7166	0	0	YLR357W, YOR217W, YNL059C, YBR114W, YPR019W, YBL023C, YOL095C, YGL163C, YER173W, YBR289W, YPL008W, YBR202W, YBR073W, YDR291W, YAL019W, YER171W, YOR304W, YJL176C, YOR141C, YIL143C, YDR303C, YEL032W, YMR106C, YHR120W, YHR056C, YGL201C, YML061C, YGR056W
GO:1901363	heterocyclic compound binding	1.56867e-05	2.93759e-08	314	751	2351	7166	0	0	YKL168C, YER162C, YLR035C, YHR119W, YOL090W, YPL248C, YKL205W, YHL050C, YKL222C, YBL076C, YLR277C, YBL022C, YBR084W, YMR104C, YBL008W, YGL236C, YCR092C, YPL217C, YMR012W, YLR222C, YGL249W, YDR206W, YOL045W, YML075C, YGR071C, YPL207W, YGL013C, YGR099W, YNL132W, YEL055C, YOR076C, YLR266C, YCR011C, YJL206C, YLR129W, YKR024C, YKR099W, YIL048W, YLL019C, YGL062W, YIL130W, YDR421W, YKR086W, YOR140W, YNL…
GO:0097159	organic cyclic compound binding	1.72994e-05	3.23958e-08	315	751	2362	7166	0	0	YKL168C, YER162C, YLR035C, YHR119W, YOL090W, YPL248C, YKL205W, YHL050C, YKL222C, YBL076C, YLR277C, YBL022C, YBR084W, YMR104C, YBL008W, YGL236C, YCR092C, YPL217C, YMR012W, YLR222C, YGL249W, YDR206W, YOL045W, YML075C, YGR071C, YPL207W, YGL013C, YGR099W, YNL132W, YEL055C, YOR076C, YLR266C, YCR011C, YJL206C, YLR129W, YKR024C, YKR099W, YIL048W, YLL019C, YGL062W, YIL130W, YDR421W, YKR086W, YOR140W, YNL…
GO:0003824	catalytic activity	1.96568e-05	3.68104e-08	324	751	2446	7166	0	0	YKL168C, YHR028C, YLR035C, YJR089W, YHR119W, YOL090W, YBR001C, YHL050C, YBR289W, YBL076C, YLR277C, YBL022C, YBR084W, YMR104C, YGL236C, YNL085W, YHR204W, YPL217C, YDR206W, YOL045W, YML075C, YDR074W, YPL207W, YDR416W, YIL075C, YDR430C, YOR109W, YNL132W, YLL029W, YEL055C, YNL311C, YOR076C, YCR011C, YGR170W, YKR024C, YLL051C, YIL048W, YLL019C, YGL062W, YKR086W, YJR036C, YNL014W, YER047C, YBR202W, YMR…
GO:0043169	cation binding	3.48159e-05	6.51982e-08	134	751	832	7166	0	0	YLR057W, YLR014C, YJR089W, YLR148W, YPL248C, YBR001C, YKR029C, YAL051W, YKL222C, YIL125W, YMR089C, YLR277C, YHR204W, YER069W, YBL052C, YGR071C, YBL005W, YDR419W, YPL207W, YJR109C, YPR031W, YGL013C, YCL030C, YDR430C, YLL029W, YDR303C, YIL137C, YLR266C, YJL206C, YJL157C, YLL051C, YIL048W, YGL062W, YDR207C, YIL130W, YDR421W, YHR178W, YNL238W, YGR061C, YKL034W, YER171W, YAL021C, YKL134C, YML099C, YIL…
GO:0008026	ATP-dependent helicase activity	5.01512e-05	9.39161e-08	24	751	71	7166	0	0	YKR024C, YJL050W, YER013W, YNL059C, YKL078W, YPR019W, YBL023C, YOL095C, YKR086W, YJL033W, YPL008W, YBR202W, YMR080C, YDR291W, YLR424W, YER171W, YOR141C, YIL143C, YEL032W, YMR106C, YNR011C, YGL201C, YBR237W, YML061C
GO:0070035	purine NTP-dependent helicase activity	5.01512e-05	9.39161e-08	24	751	71	7166	0	0	YKR024C, YJL050W, YER013W, YNL059C, YKL078W, YPR019W, YBL023C, YOL095C, YKR086W, YJL033W, YPL008W, YBR202W, YMR080C, YDR291W, YLR424W, YER171W, YOR141C, YIL143C, YEL032W, YMR106C, YNR011C, YGL201C, YBR237W, YML061C
GO:0004674	protein serine/threonine kinase activity	5.68425e-05	1.06447e-07	35	751	131	7166	0	0	YPL150W, YKL168C, YDR490C, YDR122W, YLL019C, YDR466W, YJL141C, YHR205W, YNL183C, YOR233W, YHR082C, YNL161W, YMR104C, YJR059W, YDR507C, YDR422C, YOL100W, YJL165C, YJL187C, YNL278W, YGL021W, YLR187W, YHL007C, YKL171W, YOL045W, YIL095W, YGL180W, YCL024W, YGR188C, YPL141C, YKL198C, YNR047W, YPL153C, YMR216C, YNL298W
GO:0004672	protein kinase activity	7.21391e-05	1.35092e-07	36	751	138	7166	0	0	YPL150W, YKL168C, YDR490C, YDR122W, YLL019C, YDR466W, YJL141C, YHR205W, YNL183C, YOR233W, YHR082C, YNL161W, YMR104C, YJR059W, YDR507C, YDR422C, YOL100W, YJL165C, YJL187C, YNL278W, YGL021W, YLR187W, YHL007C, YKL171W, YOL045W, YIL095W, YGL180W, YCL024W, YGR188C, YPL141C, YKL198C, YLR240W, YNR047W, YPL153C, YMR216C, YNL298W
GO:0046872	metal ion binding	0.000110652	2.07214e-07	131	751	824	7166	0	0	YLR057W, YLR014C, YJR089W, YLR148W, YPL248C, YBR001C, YKR029C, YAL051W, YKL222C, YMR089C, YLR277C, YHR204W, YBL052C, YGR071C, YBL005W, YDR419W, YPL207W, YJR109C, YPR031W, YGL013C, YCL030C, YDR430C, YLL029W, YDR303C, YIL137C, YLR266C, YJL206C, YJL157C, YLL051C, YIL048W, YGL062W, YDR207C, YIL130W, YDR421W, YHR178W, YNL238W, YGR061C, YKL034W, YER171W, YAL021C, YKL134C, YML099C, YIL109C, YOL089C, YKR…
GO:0004003	ATP-dependent DNA helicase activity	0.000157716	2.95348e-07	14	751	29	7166	0	0	YNL059C, YDR291W, YPR019W, YER171W, YOR141C, YBL023C, YEL032W, YIL143C, YOL095C, YMR106C, YGL201C, YPL008W, YBR202W, YML061C
GO:0033218	amide binding	0.000167873	3.1437e-07	18	751	46	7166	0	0	YMR047C, YKL068W, YBR218C, YIL109C, YGL062W, YMR308C, YGL016W, YNL049C, YLR347C, YBR115C, YKL157W, YOR098C, YHR098C, YIL137C, YBR017C, YOR160W, YER110C, YHR047C
GO:0005515	protein binding	0.00022456	4.20524e-07	130	751	826	7166	0	0	YMR032W, YKR021W, YOR181W, YJL204C, YLR319C, YNL233W, YLR148W, YPL248C, YKL205W, YKR029C, YBR289W, YBL106C, YNR044W, YER069W, YGR125W, YOR178C, YKL213C, YBR179C, YCR077C, YOR070C, YPR031W, YOL145C, YLR347C, YLR386W, YIL075C, YGL233W, YNL311C, YIL137C, YOR076C, YLR039C, YBL007C, YLR045C, YFR022W, YDR207C, YIL046W, YOR140W, YPR030W, YNL236W, YOR058C, YPL249C, YDR369C, YDR285W, YEL061C, YAL031C, YFL…
GO:0003682	chromatin binding	0.000226151	4.23504e-07	35	751	138	7166	0	0	YHR197W, YNL068C, YLR442C, YER040W, YPR135W, YFR013W, YBL023C, YER173W, YOR144C, YBR202W, YGL113W, YGR274C, YFL008W, YBL008W, YOR038C, YLR002C, YGR056W, YIL026C, YLR357W, YML034W, YCR077C, YKR101W, YML065W, YNL216W, YNL118C, YBR245C, YGL207W, YDR458C, YAL019W, YOR304W, YDR325W, YEL032W, YBR198C, YLR263W, YLR095C
GO:0044822	poly(A) RNA binding	0.000376435	7.04935e-07	44	751	197	7166	0	0	YLL013C, YJL050W, YER013W, YPL126W, YPR112C, YKL078W, YMR288W, YPL190C, YKR086W, YGR250C, YDR293C, YHR082C, YER151C, YDR060W, YMR125W, YBR212W, YML117W, YPR042C, YGL178W, YPL009C, YNR011C, YPL217C, YMR012W, YHL007C, YCR077C, YJL080C, YLR382C, YPL012W, YNL118C, YLL032C, YOR151C, YJR110W, YPL226W, YCR057C, YMR080C, YGL014W, YML010W, YOR048C, YOR141C, YGR162W, YGL049C, YDR505C, YJR091C, YLR067C
GO:0008139	nuclear localization sequence binding	0.000377128	7.06233e-07	9	751	13	7166	0	0	YMR047C, YKL068W, YMR308C, YOR098C, YBR017C, YGL016W, YER110C, YOR160W, YLR347C
GO:0030983	mismatched DNA binding	0.000927704	1.73727e-06	8	751	11	7166	0	0	YNL082W, YLR035C, YFL003C, YOL090W, YMR167W, YHR120W, YCR092C, YDR097C
GO:0008536	Ran GTPase binding	0.00217214	4.06767e-06	9	751	15	7166	0	0	YDR395W, YPL125W, YJR132W, YGR218W, YGL241W, YKL205W, YER110C, YOR160W, YLR347C
GO:0015662	ATPase activity, coupled to transmembrane movement of ions, phosphorylative mechanism	0.00217214	4.06767e-06	9	751	15	7166	0	0	YDR270W, YIL048W, YEL031W, YGL167C, YDR040C, YGL006W, YDR038C, YPL036W, YDR039C
GO:0017137	Rab GTPase binding	0.00344146	6.44468e-06	11	751	23	7166	0	0	YMR192W, YGL023C, YGR100W, YGL233W, YDR080W, YPL249C, YDR137W, YOR070C, YPR032W, YLR039C, YBL106C
GO:0032135	DNA insertion or deletion binding	0.00443059	8.29698e-06	6	751	7	7166	0	0	YHR120W, YCR092C, YNL082W, YDR097C, YOL090W, YMR167W
GO:0003729	mRNA binding	0.00492383	9.22065e-06	40	751	189	7166	0	0	YLL013C, YJL050W, YPL126W, YPR112C, YMR288W, YPL190C, YGR250C, YDR293C, YHR082C, YER151C, YDR060W, YMR125W, YBR212W, YML117W, YPR042C, YGL178W, YPL009C, YPL217C, YMR012W, YHL007C, YCR077C, YJL080C, YLR382C, YPL012W, YNL118C, YLL032C, YJR110W, YOR151C, YPL226W, YCR057C, YMR080C, YGL014W, YML010W, YOR048C, YOR141C, YGR162W, YGL049C, YDR505C, YJR091C, YLR067C
GO:0016773	phosphotransferase activity, alcohol group as acceptor	0.00514818	9.64078e-06	41	751	196	7166	0	0	YPL150W, YKL168C, YDR490C, YDR122W, YLL019C, YDR466W, YJL141C, YHR205W, YNL267W, YDR208W, YIL107C, YNL183C, YOR233W, YHR082C, YNL161W, YMR104C, YJR059W, YDR507C, YDR422C, YOL100W, YJL165C, YJL187C, YNL278W, YGL021W, YLR187W, YHL007C, YKL171W, YOL045W, YIL095W, YCL024W, YGL180W, YDR109C, YGR188C, YPL141C, YKL198C, YNR047W, YLR240W, YPL153C, YMR216C, YNL298W, YHL032C
GO:0003684	damaged DNA binding	0.00533774	9.99576e-06	12	751	28	7166	0	0	YOR346W, YLR383W, YER162C, YBR114W, YOL034W, YER171W, YOL090W, YDR419W, YMR106C, YCR092C, YDR097C, YDR499W
GO:0042277	peptide binding	0.00613824	1.14948e-05	15	751	42	7166	0	0	YMR047C, YKL068W, YIL109C, YKL157W, YMR308C, YOR098C, YHR098C, YIL137C, YBR017C, YGL016W, YOR160W, YNL049C, YER110C, YHR047C, YLR347C
GO:0043566	structure-specific DNA binding	0.00636783	1.19248e-05	16	751	47	7166	0	0	YML034W, YNL216W, YOL090W, YIR002C, YOR151C, YDR458C, YOL145C, YFL008W, YML010W, YNL082W, YDR369C, YMR167W, YCR092C, YDR097C, YLR263W, YML061C

## Sheet: 3 function
GO analysis	Function; region 3 of histogram of resilience to ribosome drop-off (0.8<=chi<0.9)
Email	m.romano@abdn.ac.uk
Aspect	F
P-value cutoff	0.01
Calculate FDR	Yes
Regulation links followed	Yes
Bonferroni correction	Yes
Uploaded gene list	sec3_phys_gnames.dat
Annotation file	gene_association.sgd
Evidence codes used	ISM (1257), IEA (51184), IGI (5539), IEP (122), NAS (102), IBA (4982), IPI (3199), ND (3714), ISO (9), IC (1457), ISS (1909), ISA (314), IMP (13164), IDA (23598), RCA (6), TAS (479)
Unknown identifiers (3)	YKL202W YLR338W YMR173W-A
GOID	TERM	CORRECTED_PVALUE	UNCORRECTED_PVALUE	NUM_LIST_ANNOTATIONS	LIST_SIZE	TOTAL_NUM_ANNOTATIONS	POPULATION_SIZE	FDR_RATE	EXPECTED_FALSE_POSITIVES	ANNOTATED_GENES
GO:0003824	catalytic activity	6.37035e-52	6.35763e-55	998	2081	2446	7166	0	0	YOL097C, YPL189W, YPL095C, YOR187W, YHR210C, YFR044C, YGR189C, YBL098W, YGR202C, YMR238W, YHR033W, YBL069W, YDR294C, YPR121W, YFL030W, YLR143W, YMR120C, YOL042W, YNL062C, YML057W, YJL081C, YDR518W, YPL203W, YPL104W, YLR362W, YHL014C, YNL292W, YNL249C, YKL212W, YGL257C, YDR331W, YOR204W, YHR115C, YAL015C, YGR177C, YBR163W, YBL024W, YFR006W, YDR380W, YJR078W, YOR250C, YNR073C, YGL179C, YER006W, YHR…
GO:0016740	transferase activity	8.20755e-26	8.19117e-29	421	2081	937	7166	0	0	YPL189W, YPL095C, YGR189C, YBR280C, YGR202C, YOR149C, YKL166C, YHR033W, YML082W, YFL030W, YMR120C, YBL015W, YNL062C, YJL081C, YEL041W, YPL203W, YLR362W, YPR111W, YPR190C, YNL249C, YGL257C, YNL020C, YHR115C, YOR351C, YGR177C, YMR215W, YGR046W, YBL024W, YBR015C, YGR149W, YLR260W, YMR205C, YOR250C, YGL179C, YML068W, YHR112C, YER152C, YBR003W, YLR345W, YPL140C, YKL162C, YKL126W, YMR296C, YDR306C, YCL…
GO:0043167	ion binding	6.16036e-23	6.14806e-26	639	2081	1609	7166	0	0	YOL097C, YOR187W, YFR044C, YBR297W, YBL098W, YHR033W, YDR294C, YLR143W, YGL244W, YLR418C, YLR375W, YML057W, YJL111W, YPL203W, YPL104W, YMR004W, YLR362W, YHL014C, YPR015C, YOR204W, YHR115C, YBR163W, YFR006W, YDR380W, YJR078W, YOR250C, YGL179C, YER006W, YHR112C, YER152C, YBR003W, YNR015W, YGL209W, YGR059W, YKR066C, YKL126W, YMR296C, YMR223W, YCL040W, YPL042C, YDR151C, YMR015C, YJR049C, YJR045C, YDR…
GO:0043168	anion binding	7.38776e-19	7.37301e-22	413	2081	975	7166	0	0	YOL097C, YEL020C, YMR290C, YGR257C, YOR187W, YDR218C, YBL098W, YFR009W, YKL166C, YHR033W, YML082W, YDR294C, YLR143W, YGL244W, YNR053C, YPR004C, YLR418C, YBR279W, YJL111W, YEL041W, YPL203W, YPL104W, YMR004W, YLR362W, YHL014C, YFL016C, YPR111W, YFL002C, YNL020C, YHR107C, YOR204W, YOR351C, YBR166C, YDR380W, YLR260W, YER070W, YMR205C, YMR153W, YOR250C, YPL015C, YGL179C, YER006W, YKL194C, YHR112C, YER…
GO:0000166	nucleotide binding	4.37357e-12	4.36484e-15	376	2081	938	7166	0	0	YOL097C, YMR290C, YOR187W, YDR218C, YBL098W, YFR009W, YKL166C, YHR033W, YLR143W, YNR053C, YPR004C, YJL111W, YEL041W, YPL203W, YPL104W, YLR362W, YHL014C, YFL016C, YPR111W, YFL002C, YNL020C, YHR107C, YOR204W, YOR351C, YBR166C, YLR260W, YER070W, YMR205C, YBL051C, YOR250C, YPL015C, YGL179C, YER006W, YKL194C, YNR015W, YLR345W, YGR173W, YPL140C, YLR405W, YGR059W, YLR361C, YOR037W, YKL126W, YOL059W, YCL…
GO:1901265	nucleoside phosphate binding	4.37357e-12	4.36484e-15	376	2081	938	7166	0	0	YOL097C, YMR290C, YOR187W, YDR218C, YBL098W, YFR009W, YKL166C, YHR033W, YLR143W, YNR053C, YPR004C, YJL111W, YEL041W, YPL203W, YPL104W, YLR362W, YHL014C, YFL016C, YPR111W, YFL002C, YNL020C, YHR107C, YOR204W, YOR351C, YBR166C, YLR260W, YER070W, YMR205C, YBL051C, YOR250C, YPL015C, YGL179C, YER006W, YKL194C, YNR015W, YLR345W, YGR173W, YPL140C, YLR405W, YGR059W, YLR361C, YOR037W, YKL126W, YOL059W, YCL…
GO:0036094	small molecule binding	6.54636e-12	6.5333e-15	388	2081	976	7166	0	0	YOL097C, YEL020C, YMR290C, YOR187W, YDR218C, YBL098W, YFR009W, YKL166C, YHR033W, YLR143W, YGL244W, YNR053C, YPR004C, YLR418C, YBR279W, YJL111W, YEL041W, YPL203W, YPL104W, YLR362W, YHL014C, YFL016C, YPR111W, YFL002C, YNL020C, YHR107C, YOR204W, YOR351C, YBR166C, YDR380W, YLR260W, YER070W, YMR205C, YBL051C, YOR250C, YPL015C, YGL179C, YER006W, YKL194C, YNR015W, YLR345W, YGR173W, YPL140C, YLR405W, YGR…
GO:0015291	secondary active transmembrane transporter activity	1.61025e-11	1.60703e-14	71	2081	111	7166	0	0	YBR069C, YPL189W, YNL318C, YLL028W, YFL040W, YDR497C, YKL221W, YNL268W, YIL006W, YNR072W, YHR096C, YJR160C, YPR201W, YKR039W, YDR046C, YOL156W, YOL122C, YCL025C, YGR065C, YIR028W, YGR138C, YOL103W, YBR296C, YKL217W, YGL077C, YKR106W, YPR156C, YJL214W, YDR387C, YFL011W, YGR191W, YHL036W, YOR348C, YCL073C, YBR068C, YHR092C, YHR048W, YNL125C, YHL008C, YHR094C, YDR456W, YDR536W, YDR508C, YNL270C, YOL…
GO:0016746	transferase activity, transferring acyl groups	5.79004e-10	5.77848e-13	82	2081	142	7166	0	0	YGL017W, YPL189W, YPL095C, YOR245C, YGR147C, YJL081C, YER061C, YOR221C, YMR313C, YOR175C, YGR252W, YBR183W, YDR145W, YPL001W, YGR177C, YGR149W, YBR177C, YFR018C, YBR042C, YDR448W, YFR027W, YOL110W, YLL063C, YML042W, YIR031C, YCR005C, YMR296C, YEL056W, YPR001W, YDR459C, YJL046W, YOR338W, YGL066W, YHL003C, YJL091C, YLR195C, YNR001C, YJL071W, YKL008C, YNL071W, YDR176W, YNR008W, YPL254W, YBR026C, YMR…
GO:0017076	purine nucleotide binding	5.80817e-10	5.79658e-13	310	2081	767	7166	0	0	YOL097C, YMR290C, YOR187W, YDR218C, YFR009W, YKL166C, YHR033W, YLR143W, YNR053C, YJL111W, YEL041W, YPL203W, YPL104W, YLR362W, YHL014C, YFL016C, YPR111W, YFL002C, YNL020C, YHR107C, YOR204W, YOR351C, YLR260W, YER070W, YMR205C, YOR250C, YGL179C, YER006W, YKL194C, YLR345W, YGR173W, YPL140C, YGR059W, YLR361C, YKL126W, YCL040W, YPL042C, YNL261W, YKL116C, YJR049C, YJR045C, YGR264C, YDR258C, YLR248W, YDR…
GO:0032555	purine ribonucleotide binding	6.94665e-10	6.93279e-13	308	2081	762	7166	0	0	YOL097C, YMR290C, YOR187W, YDR218C, YFR009W, YKL166C, YHR033W, YLR143W, YNR053C, YJL111W, YEL041W, YPL203W, YPL104W, YLR362W, YHL014C, YFL016C, YPR111W, YFL002C, YNL020C, YHR107C, YOR204W, YOR351C, YLR260W, YER070W, YMR205C, YOR250C, YGL179C, YER006W, YKL194C, YLR345W, YGR173W, YPL140C, YGR059W, YLR361C, YKL126W, YCL040W, YPL042C, YNL261W, YKL116C, YJR049C, YJR045C, YGR264C, YDR258C, YLR248W, YDR…
GO:0001883	purine nucleoside binding	1.01857e-09	1.01654e-12	307	2081	761	7166	0	0	YOL097C, YMR290C, YOR187W, YDR218C, YFR009W, YKL166C, YHR033W, YLR143W, YNR053C, YJL111W, YEL041W, YPL203W, YPL104W, YLR362W, YHL014C, YFL016C, YPR111W, YFL002C, YNL020C, YHR107C, YOR204W, YOR351C, YLR260W, YER070W, YMR205C, YOR250C, YGL179C, YER006W, YKL194C, YLR345W, YGR173W, YPL140C, YGR059W, YLR361C, YKL126W, YCL040W, YPL042C, YNL261W, YKL116C, YJR049C, YJR045C, YGR264C, YDR258C, YLR248W, YDR…
GO:0032550	purine ribonucleoside binding	1.01857e-09	1.01654e-12	307	2081	761	7166	0	0	YOL097C, YMR290C, YOR187W, YDR218C, YFR009W, YKL166C, YHR033W, YLR143W, YNR053C, YJL111W, YEL041W, YPL203W, YPL104W, YLR362W, YHL014C, YFL016C, YPR111W, YFL002C, YNL020C, YHR107C, YOR204W, YOR351C, YLR260W, YER070W, YMR205C, YOR250C, YGL179C, YER006W, YKL194C, YLR345W, YGR173W, YPL140C, YGR059W, YLR361C, YKL126W, YCL040W, YPL042C, YNL261W, YKL116C, YJR049C, YJR045C, YGR264C, YDR258C, YLR248W, YDR…
GO:0035639	purine ribonucleoside triphosphate binding	1.01857e-09	1.01654e-12	307	2081	761	7166	0	0	YOL097C, YMR290C, YOR187W, YDR218C, YFR009W, YKL166C, YHR033W, YLR143W, YNR053C, YJL111W, YEL041W, YPL203W, YPL104W, YLR362W, YHL014C, YFL016C, YPR111W, YFL002C, YNL020C, YHR107C, YOR204W, YOR351C, YLR260W, YER070W, YMR205C, YOR250C, YGL179C, YER006W, YKL194C, YLR345W, YGR173W, YPL140C, YGR059W, YLR361C, YKL126W, YCL040W, YPL042C, YNL261W, YKL116C, YJR049C, YJR045C, YGR264C, YDR258C, YLR248W, YDR…
GO:0032553	ribonucleotide binding	1.06447e-09	1.06235e-12	313	2081	779	7166	0	0	YOL097C, YMR290C, YOR187W, YDR218C, YFR009W, YKL166C, YHR033W, YLR143W, YNR053C, YJL111W, YEL041W, YPL203W, YPL104W, YLR362W, YHL014C, YFL016C, YPR111W, YFL002C, YNL020C, YHR107C, YOR204W, YOR351C, YLR260W, YER070W, YMR205C, YOR250C, YGL179C, YER006W, YKL194C, YLR345W, YGR173W, YPL140C, YGR059W, YLR361C, YKL126W, YCL040W, YPL042C, YNL261W, YKL116C, YJR049C, YJR045C, YGR264C, YDR258C, YLR248W, YDR…
GO:0097367	carbohydrate derivative binding	1.08451e-09	1.08234e-12	316	2081	788	7166	0	0	YOL097C, YMR290C, YOR187W, YDR218C, YLR286C, YFR009W, YKL166C, YHR033W, YLR143W, YNR053C, YJL111W, YEL041W, YPL203W, YPL104W, YLR362W, YHL014C, YFL016C, YPR111W, YFL002C, YNL020C, YHR107C, YOR204W, YOR351C, YLR260W, YER070W, YMR205C, YOR250C, YGL179C, YER006W, YKL194C, YLR345W, YGR173W, YPL140C, YGR059W, YLR361C, YKL126W, YCL040W, YPL042C, YNL261W, YKL116C, YJR049C, YJR045C, YGR264C, YDR258C, YLR…
GO:0022891	substrate-specific transmembrane transporter activity	1.78799e-09	1.78443e-12	158	2081	339	7166	0	0	YNL318C, YLL055W, YNR055C, YFL040W, YDR497C, YER154W, YPL092W, YBR127C, YNL268W, YGR121C, YER145C, YGL255W, YMR177W, YHR096C, YER060W, YMR279C, YJR160C, YOL158C, YGR096W, YPR201W, YOR130C, YOL156W, YHL040C, YLR220W, YPL060W, YPL134C, YER141W, YBR241C, YCL025C, YOL103W, YLL043W, YKR106W, YHR002W, YPR156C, YBR293W, YDR387C, YFL011W, YPL063W, YBR192W, YGL186C, YML116W, YGR191W, YOR348C, YHL036W, YNL…
GO:0032549	ribonucleoside binding	1.81985e-09	1.81622e-12	307	2081	764	7166	0	0	YOL097C, YMR290C, YOR187W, YDR218C, YFR009W, YKL166C, YHR033W, YLR143W, YNR053C, YJL111W, YEL041W, YPL203W, YPL104W, YLR362W, YHL014C, YFL016C, YPR111W, YFL002C, YNL020C, YHR107C, YOR204W, YOR351C, YLR260W, YER070W, YMR205C, YOR250C, YGL179C, YER006W, YKL194C, YLR345W, YGR173W, YPL140C, YGR059W, YLR361C, YKL126W, YCL040W, YPL042C, YNL261W, YKL116C, YJR049C, YJR045C, YGR264C, YDR258C, YLR248W, YDR…
GO:0001882	nucleoside binding	2.20416e-09	2.19976e-12	307	2081	765	7166	0	0	YOL097C, YMR290C, YOR187W, YDR218C, YFR009W, YKL166C, YHR033W, YLR143W, YNR053C, YJL111W, YEL041W, YPL203W, YPL104W, YLR362W, YHL014C, YFL016C, YPR111W, YFL002C, YNL020C, YHR107C, YOR204W, YOR351C, YLR260W, YER070W, YMR205C, YOR250C, YGL179C, YER006W, YKL194C, YLR345W, YGR173W, YPL140C, YGR059W, YLR361C, YKL126W, YCL040W, YPL042C, YNL261W, YKL116C, YJR049C, YJR045C, YGR264C, YDR258C, YLR248W, YDR…
GO:0022857	transmembrane transporter activity	4.02709e-09	4.01906e-12	172	2081	380	7166	0	0	YPL189W, YNL318C, YLL055W, YNR055C, YFL040W, YDR497C, YER154W, YPL092W, YBR127C, YNL268W, YGR121C, YER145C, YGL255W, YMR177W, YHR096C, YER060W, YMR279C, YJR160C, YOL158C, YGR096W, YPR201W, YOR130C, YOL156W, YHL040C, YLR220W, YPL060W, YPL134C, YER141W, YBR241C, YCL025C, YOL103W, YLL043W, YKR106W, YHR002W, YPR156C, YBR293W, YDR387C, YFL011W, YPL063W, YBR192W, YGL186C, YML116W, YGR191W, YOR348C, YHL…
GO:0005215	transporter activity	2.06131e-08	2.05719e-11	204	2081	476	7166	0	0	YPL189W, YNL318C, YLL055W, YNR055C, YFL040W, YDR497C, YER154W, YPL092W, YBR127C, YNL268W, YGR121C, YER145C, YFL042C, YKL135C, YGL255W, YMR177W, YHR096C, YLR335W, YER060W, YMR279C, YJR160C, YOL158C, YGR096W, YPR201W, YOR130C, YOL156W, YHL040C, YLR220W, YBR041W, YPL060W, YPL134C, YMR153W, YER141W, YBR241C, YCL025C, YLR380W, YOL103W, YLL043W, YKR106W, YHR002W, YPR156C, YMR034C, YBR293W, YDR387C, YFL…
GO:0016874	ligase activity	6.45061e-08	6.43773e-11	68	2081	118	7166	0	0	YPR145W, YOL097C, YOL049W, YER015W, YOL033W, YPR047W, YPL003W, YLR060W, YGR124W, YDR037W, YHR011W, YNL073W, YLR143W, YKL027W, YPR066W, YHR020W, YBL080C, YPL104W, YJL087C, YGR244C, YMR246W, YAL054C, YGL234W, YOR335C, YBR041W, YMR217W, YPL097W, YKL194C, YER087W, YNL040W, YBL039C, YIL009W, YIL083C, YJL046W, YOR317W, YGR264C, YGL245W, YLL018C, YPR081C, YGR171C, YOR241W, YDR341C, YBR121C, YKL132C, YDR…
GO:0032559	adenyl ribonucleotide binding	1.86564e-07	1.86191e-10	266	2081	667	7166	0	0	YOL097C, YMR290C, YFR009W, YKL166C, YHR033W, YLR143W, YJL111W, YEL041W, YPL203W, YPL104W, YLR362W, YHL014C, YFL016C, YPR111W, YFL002C, YNL020C, YOR204W, YOR351C, YLR260W, YER070W, YMR205C, YOR250C, YGL179C, YKL194C, YLR345W, YPL140C, YLR361C, YKL126W, YCL040W, YPL042C, YNL261W, YKL116C, YJR049C, YJR045C, YGR264C, YDR258C, YLR248W, YBR142W, YDR190C, YEL052W, YJL034W, YPL236C, YPL119C, YJL155C, YER…
GO:0030554	adenyl nucleotide binding	2.25478e-07	2.25028e-10	267	2081	671	7166	0	0	YOL097C, YMR290C, YFR009W, YKL166C, YHR033W, YLR143W, YJL111W, YEL041W, YPL203W, YPL104W, YLR362W, YHL014C, YFL016C, YPR111W, YFL002C, YNL020C, YOR204W, YOR351C, YLR260W, YER070W, YMR205C, YOR250C, YGL179C, YKL194C, YLR345W, YPL140C, YLR361C, YKL126W, YCL040W, YPL042C, YNL261W, YKL116C, YJR049C, YJR045C, YGR264C, YDR258C, YLR248W, YBR142W, YDR190C, YEL052W, YJL034W, YPL236C, YPL119C, YJL155C, YER…
GO:0005524	ATP binding	2.67839e-07	2.67304e-10	265	2081	666	7166	0	0	YOL097C, YMR290C, YFR009W, YKL166C, YHR033W, YLR143W, YJL111W, YEL041W, YPL203W, YPL104W, YLR362W, YHL014C, YFL016C, YPR111W, YFL002C, YNL020C, YOR204W, YOR351C, YLR260W, YER070W, YMR205C, YOR250C, YGL179C, YKL194C, YLR345W, YPL140C, YLR361C, YKL126W, YCL040W, YPL042C, YNL261W, YKL116C, YJR049C, YJR045C, YGR264C, YDR258C, YLR248W, YBR142W, YDR190C, YEL052W, YJL034W, YPL236C, YPL119C, YJL155C, YER…
GO:0016773	phosphotransferase activity, alcohol group as acceptor	3.14066e-07	3.13439e-10	98	2081	196	7166	0	0	YPL258C, YOR267C, YPL188W, YNL307C, YOL113W, YLR113W, YDR516C, YGL119W, YBR020W, YKL166C, YFL053W, YFL029C, YDR247W, YOL136C, YDR173C, YJL057C, YMR001C, YGR092W, YGR040W, YBR274W, YPR054W, YDR147W, YEL041W, YPL203W, YLR362W, YJL087C, YPR111W, YOR347C, YOR231W, YNL249C, YOL055C, YNL020C, YOR351C, YLR260W, YMR205C, YPL204W, YOR250C, YPL026C, YGL179C, YMR291W, YLR133W, YKL048C, YBL009W, YLR345W, YPL…
GO:0015293	symporter activity	3.63099e-07	3.62375e-10	36	2081	50	7166	0	0	YFL011W, YDR387C, YPL189W, YNL318C, YFL040W, YDR497C, YHR092C, YKL221W, YNL125C, YNR072W, YHR094C, YOL119C, YDR536W, YBR021W, YEL069C, YHR096C, YJR158W, YJR160C, YJL219W, YMR011W, YOL156W, YBR298C, YOL122C, YGR065C, YLR081W, YIR028W, YOL103W, YHL016C, YBR296C, YKL217W, YGR289C, YGL084C, YBR220C, YML123C, YDR342C, YJL214W
GO:0022892	substrate-specific transporter activity	3.94407e-07	3.9362e-10	177	2081	412	7166	0	0	YNL318C, YLL055W, YNR055C, YFL040W, YDR497C, YER154W, YPL092W, YBR127C, YNL268W, YGR121C, YER145C, YFL042C, YKL135C, YGL255W, YMR177W, YHR096C, YER060W, YMR279C, YJR160C, YOL158C, YGR096W, YPR201W, YOR130C, YOL156W, YHL040C, YLR220W, YBR041W, YPL060W, YPL134C, YER141W, YBR241C, YCL025C, YLR380W, YOL103W, YLL043W, YKR106W, YHR002W, YPR156C, YMR034C, YBR293W, YDR387C, YFL011W, YPL063W, YBR192W, YGL…
GO:0015075	ion transmembrane transporter activity	6.06071e-07	6.04861e-10	130	2081	283	7166	0	0	YNL318C, YLL055W, YNR055C, YFL040W, YDR497C, YER154W, YPL092W, YBR127C, YNL268W, YGR121C, YER145C, YGL255W, YMR177W, YHR096C, YMR279C, YJR160C, YOL158C, YPR201W, YOR130C, YOL156W, YHL040C, YLR220W, YPL060W, YPL134C, YER141W, YCL025C, YOL103W, YKR106W, YHR002W, YPR156C, YBR293W, YDR387C, YFL011W, YML116W, YGR191W, YOR348C, YHL036W, YNL065W, YHR092C, YCL069W, YMR058W, YBL089W, YBL045C, YHL008C, YHR…
GO:0004812	aminoacyl-tRNA ligase activity	6.66851e-07	6.6552e-10	29	2081	37	7166	0	0	YOL097C, YPR033C, YOR335C, YGR264C, YOL033W, YGL245W, YPR047W, YOR168W, YLR060W, YLL018C, YPR081C, YGR171C, YNL247W, YPL097W, YDR037W, YKL194C, YHR011W, YNL073W, YER087W, YHR020W, YBR121C, YDR341C, YNL040W, YDR268W, YPL104W, YIL078W, YHR019C, YFL022C, YCR024C
GO:0016875	ligase activity, forming carbon-oxygen bonds	6.66851e-07	6.6552e-10	29	2081	37	7166	0	0	YOL097C, YPR033C, YOR335C, YGR264C, YOL033W, YGL245W, YPR047W, YOR168W, YLR060W, YLL018C, YPR081C, YGR171C, YNL247W, YPL097W, YDR037W, YKL194C, YHR011W, YNL073W, YER087W, YHR020W, YBR121C, YDR341C, YNL040W, YDR268W, YPL104W, YIL078W, YHR019C, YFL022C, YCR024C
GO:0016876	ligase activity, forming aminoacyl-tRNA and related compounds	6.66851e-07	6.6552e-10	29	2081	37	7166	0	0	YOL097C, YPR033C, YOR335C, YGR264C, YOL033W, YGL245W, YPR047W, YOR168W, YLR060W, YLL018C, YPR081C, YGR171C, YNL247W, YPL097W, YDR037W, YKL194C, YHR011W, YNL073W, YER087W, YHR020W, YBR121C, YDR341C, YNL040W, YDR268W, YPL104W, YIL078W, YHR019C, YFL022C, YCR024C
GO:0005488	binding	7.04374e-07	7.02968e-10	1093	2081	3362	7166	0	0	YOR187W, YMR237W, YIR012W, YBR057C, YLR085C, YHR033W, YGL244W, YEL015W, YLR375W, YNL062C, YML057W, YJL111W, YJL081C, YLR362W, YHL014C, YNL292W, YHR115C, YAL015C, YBR163W, YDR501W, YDR380W, YDR130C, YOR250C, YGL179C, YER152C, YGR059W, YKR066C, YKL126W, YMR223W, YCL040W, YJR045C, YDR258C, YLR248W, YFL049W, YKL104C, YDR190C, YDR309C, YGL099W, YCR088W, YPL236C, YGR103W, YPL119C, YLR399C, YPR179C, YOR…
GO:0016301	kinase activity	1.15175e-06	1.14945e-09	108	2081	226	7166	0	0	YMR220W, YPL258C, YOR267C, YPL188W, YNL307C, YOL113W, YLR113W, YDR516C, YGL119W, YBR020W, YKL166C, YHR033W, YFL053W, YFL029C, YDR247W, YOL136C, YDR300C, YDR173C, YJL057C, YMR001C, YGR092W, YGR040W, YBR274W, YPR054W, YDR147W, YEL041W, YPL203W, YLR362W, YJL087C, YPR111W, YOR347C, YOR231W, YOL055C, YNL020C, YOR351C, YLR260W, YMR205C, YPL204W, YOR250C, YPL026C, YGL179C, YMR291W, YLR133W, YKL048C, YBL…
GO:0008324	cation transmembrane transporter activity	2.11609e-06	2.11187e-09	102	2081	212	7166	0	0	YBR069C, YNL318C, YPR124W, YLL055W, YBL099W, YNR055C, YLL028W, YFL040W, YDR506C, YDR497C, YBR127C, YNL291C, YNL268W, YGR121C, YER145C, YNR072W, YGL255W, YMR177W, YHR096C, YMR279C, YJR160C, YOL158C, YOR130C, YKR039W, YOL156W, YHL040C, YLR220W, YNR039C, YPL060W, YGL008C, YER141W, YOL122C, YIL121W, YCL025C, YIR028W, YGR138C, YOL103W, YBR296C, YKL217W, YGL077C, YPR191W, YLR034C, YKR106W, YPR156C, YOR…
GO:0030170	pyridoxal phosphate binding	2.33541e-06	2.33075e-09	32	2081	44	7166	0	0	YGR257C, YGL026C, YLR438W, YJL060W, YML082W, YDR294C, YLL058W, YER086W, YHR137W, YGL184C, YLR089C, YNR058W, YCL017C, YGR012W, YFR055W, YMR289W, YDR062W, YMR250W, YLR231C, YGR019W, YOL140W, YHR112C, YDR111C, YER152C, YKL218C, YBR263W, YAL012W, YGL202W, YMR296C, YDR232W, YLR027C, YGR155W
GO:0016747	transferase activity, transferring acyl groups other than amino-acyl groups	2.74299e-06	2.73752e-09	64	2081	116	7166	0	0	YPL189W, YPL095C, YOR245C, YGR147C, YJL081C, YER061C, YOR221C, YMR313C, YOR175C, YGR252W, YDR145W, YBR183W, YPL001W, YGR177C, YGR149W, YBR177C, YDR448W, YFR027W, YOL110W, YLL063C, YML042W, YMR296C, YEL056W, YDR459C, YJL046W, YOR338W, YGL066W, YHL003C, YJL091C, YLR195C, YJL071W, YKL008C, YNL071W, YDR176W, YNR008W, YBR026C, YPL254W, YEL053C, YLR099C, YAL034C, YPL101W, YPR140W, YNL277W, YOR377W, YMR…
GO:0005515	protein binding	8.65801e-06	8.64073e-09	311	2081	826	7166	0	0	YER059W, YLR429W, YDR388W, YKL005C, YMR237W, YIR012W, YBR057C, YMR028W, YGL244W, YER016W, YJL090C, YPL219W, YLL022C, YLR418C, YMR191W, YML057W, YBR279W, YJL111W, YJL081C, YOR057W, YDR518W, YLR362W, YFL016C, YNL199C, YMR270C, YOL018C, YHR107C, YOR351C, YDR130C, YMR198W, YGR173W, YBR170C, YER143W, YOL059W, YMR223W, YDR306C, YPL253C, YOR269W, YKL116C, YDR113C, YJR045C, YDR258C, YLR248W, YPL254W, YHR…
GO:0000030	mannosyltransferase activity	1.38628e-05	1.38352e-08	32	2081	46	7166	0	0	YNL029C, YBR205W, YCL052C, YML115C, YGL065C, YOR149C, YJL139C, YJL183W, YIL014W, YBR004C, YPL057C, YKR061W, YJR075W, YBR161W, YNR030W, YGL257C, YGL038C, YOR099W, YBR015C, YJR143C, YBL082C, YDR245W, YAL023C, YBR110W, YNR059W, YBR199W, YNL219C, YEL036C, YJL186W, YJR013W, YNL048W, YPL053C
GO:0048037	cofactor binding	2.41674e-05	2.41192e-08	79	2081	159	7166	0	0	YEL020C, YML054C, YGR257C, YBL098W, YDR539W, YML080W, YLR438W, YJL060W, YML082W, YDR294C, YDR191W, YPR004C, YNL009W, YKL029C, YNR058W, YLR142W, YCL017C, YGL185C, YBR166C, YMR289W, YMR250W, YDR380W, YOR388C, YHR176W, YNR073C, YPL015C, YOL140W, YPL113C, YFL018C, YDR111C, YHR112C, YER152C, YNR015W, YLR405W, YKL218C, YBR263W, YOR037W, YMR296C, YGL202W, YDR197W, YOL059W, YOR356W, YEL071W, YOL068C, YGR…
GO:0015297	antiporter activity	6.1382e-05	6.12595e-08	33	2081	50	7166	0	0	YBR069C, YGR191W, YOR348C, YLL028W, YHL036W, YBR068C, YCL073C, YHR048W, YNL268W, YDR456W, YNL270C, YDR508C, YOR273C, YMR056C, YLL061W, YNL275W, YHR032W, YPR201W, YKR039W, YDR046C, YPL265W, YNR056C, YGR055W, YEL063C, YCL025C, YDR338C, YNL083W, YGR138C, YGL077C, YFL055W, YKR106W, YPR156C, YPL274W
GO:0015171	amino acid transmembrane transporter activity	7.47245e-05	7.45754e-08	31	2081	46	7166	0	0	YOR130C, YKR039W, YBR069C, YPL265W, YDR046C, YLL055W, YGR191W, YOL092W, YDR105C, YOR348C, YHL036W, YNR056C, YBR068C, YGR055W, YDR352W, YCL069W, YNL268W, YER119C, YBL089W, YCL025C, YEL063C, YNL270C, YMR088C, YDR508C, YJR001W, YEL064C, YGL077C, YLL061W, YFL055W, YBR293W, YPL274W
GO:0005355	glucose transmembrane transporter activity	7.7544e-05	7.73893e-08	22	2081	28	7166	0	0	YFL011W, YDR387C, YJL219W, YMR011W, YNL318C, YOL156W, YDR497C, YFL040W, YBR298C, YHR092C, YNR072W, YHR094C, YLR081W, YOL103W, YDR536W, YEL069C, YGR289C, YHR096C, YJR158W, YJR160C, YDR342C, YJL214W
GO:0015145	monosaccharide transmembrane transporter activity	7.7544e-05	7.73893e-08	22	2081	28	7166	0	0	YFL011W, YDR387C, YJL219W, YMR011W, YNL318C, YOL156W, YDR497C, YFL040W, YBR298C, YHR092C, YNR072W, YHR094C, YLR081W, YOL103W, YDR536W, YEL069C, YGR289C, YHR096C, YJR158W, YJR160C, YDR342C, YJL214W
GO:0015149	hexose transmembrane transporter activity	7.7544e-05	7.73893e-08	22	2081	28	7166	0	0	YFL011W, YDR387C, YJL219W, YMR011W, YNL318C, YOL156W, YDR497C, YFL040W, YBR298C, YHR092C, YNR072W, YHR094C, YLR081W, YOL103W, YDR536W, YEL069C, YGR289C, YHR096C, YJR158W, YJR160C, YDR342C, YJL214W
GO:0016741	transferase activity, transferring one-carbon groups	0.000105922	1.0571e-07	57	2081	107	7166	0	0	YNL063W, YCL055W, YBL013W, YGL136C, YPL157W, YMR209C, YDR198C, YOL125W, YNL022C, YDR120C, YNL092W, YKL018W, YBR271W, YMR027W, YMR120C, YGL192W, YLR137W, YML005W, YNL062C, YPL017C, YOL124C, YCR047C, YER091C, YKR069W, YKR056W, YPL165C, YPL030W, YLR015W, YNL061W, YPL138C, YDR257C, YHR109W, YLR028C, YOR239W, YBL024W, YOL096C, YCL054W, YHR070W, YBR141C, YKL155C, YMR310C, YOR201C, YDR465C, YDR440W, YJR…
GO:0008168	methyltransferase activity	0.000154386	1.54078e-07	53	2081	98	7166	0	0	YNL063W, YCL055W, YGL136C, YPL157W, YMR209C, YDR198C, YOL125W, YNL022C, YDR120C, YNL092W, YKL018W, YBR271W, YMR027W, YGL192W, YLR137W, YML005W, YNL062C, YPL017C, YOL124C, YCR047C, YER091C, YKR069W, YKR056W, YPL165C, YPL030W, YLR015W, YNL061W, YPL138C, YDR257C, YHR109W, YOR239W, YBL024W, YOL096C, YCL054W, YHR070W, YBR141C, YKL155C, YMR310C, YOR201C, YDR465C, YDR440W, YJR129C, YIL110W, YDR316W, YDR…
GO:0015294	solute:cation symporter activity	0.000193507	1.93121e-07	29	2081	43	7166	0	0	YFL011W, YDR387C, YJL219W, YMR011W, YNL318C, YOL156W, YFL040W, YDR497C, YBR298C, YHR092C, YOL122C, YNR072W, YLR081W, YHR094C, YIR028W, YOL103W, YDR536W, YBR296C, YKL217W, YBR021W, YEL069C, YGR289C, YHR096C, YJR158W, YBR220C, YML123C, YJR160C, YDR342C, YJL214W
GO:0015295	solute:proton symporter activity	0.000237587	2.37113e-07	26	2081	37	7166	0	0	YFL011W, YDR387C, YJL219W, YMR011W, YNL318C, YOL156W, YFL040W, YDR497C, YBR298C, YHR092C, YOL122C, YNR072W, YLR081W, YHR094C, YOL103W, YDR536W, YKL217W, YEL069C, YGR289C, YHR096C, YJR158W, YBR220C, YML123C, YJR160C, YDR342C, YJL214W
GO:0016787	hydrolase activity	0.000253746	2.5324e-07	383	2081	1076	7166	0	0	YKL149C, YBR223C, YBL091C, YPL095C, YMR290C, YOR187W, YFR044C, YGR189C, YDR221W, YLR286C, YFR009W, YOR360C, YMR238W, YGR031W, YPR121W, YLR213C, YMR120C, YIR039C, YNR053C, YOL042W, YJR131W, YBL015W, YML057W, YJL081C, YHL014C, YMR114C, YIL172C, YFL002C, YHR143W, YKL212W, YDR331W, YHR107C, YOR204W, YAL015C, YBR163W, YOR197W, YFR006W, YPL015C, YMR198W, YER006W, YLR345W, YLR361C, YER143W, YDR101C, YPR…
GO:0005381	iron ion transmembrane transporter activity	0.000322741	3.22097e-07	14	2081	15	7166	0	0	YER145C, YEL065W, YBR207W, YHL040C, YMR319C, YLR220W, YJL133W, YFL041W, YDR506C, YCL073C, YKR106W, YHL047C, YOL158C, YMR058W
GO:0016758	transferase activity, transferring hexosyl groups	0.000324524	3.23877e-07	47	2081	85	7166	0	0	YNL029C, YKL004W, YBR205W, YCL052C, YML115C, YLR258W, YJL002C, YGL065C, YEL011W, YOR149C, YBR126C, YPL175W, YJL139C, YOR320C, YJL183W, YKR058W, YIL014W, YBR004C, YFR015C, YPL057C, YKR061W, YJR075W, YBR161W, YGL022W, YNR030W, YML019W, YGL257C, YGL038C, YDR072C, YOR099W, YBR015C, YJR143C, YBL082C, YDR245W, YGR227W, YOR067C, YAL023C, YBR110W, YNR059W, YNL219C, YBR199W, YEL036C, YJL137C, YJL186W, YJR…
GO:0008757	S-adenosylmethionine-dependent methyltransferase activity	0.000585977	5.84808e-07	44	2081	79	7166	0	0	YNL063W, YGL136C, YMR209C, YDR198C, YNL022C, YDR120C, YNL092W, YKL018W, YBR271W, YMR027W, YGL192W, YLR137W, YML005W, YNL062C, YPL017C, YOL124C, YCR047C, YKR069W, YKR056W, YLR015W, YNL061W, YPL138C, YDR257C, YHR109W, YOR239W, YBL024W, YOL096C, YCL054W, YHR070W, YBR141C, YOR201C, YDR465C, YDR440W, YJR129C, YIL110W, YDR316W, YDR165W, YPL208W, YHL039W, YHR207C, YIL096C, YBR030W, YLR063W, YDR435C
GO:0005351	sugar:proton symporter activity	0.00158514	1.58198e-06	22	2081	31	7166	0	0	YFL011W, YDR387C, YJL219W, YMR011W, YNL318C, YOL156W, YDR497C, YFL040W, YBR298C, YHR092C, YNR072W, YHR094C, YLR081W, YOL103W, YDR536W, YEL069C, YGR289C, YHR096C, YJR158W, YJR160C, YDR342C, YJL214W
GO:0005402	cation:sugar symporter activity	0.00158514	1.58198e-06	22	2081	31	7166	0	0	YFL011W, YDR387C, YJL219W, YMR011W, YNL318C, YOL156W, YDR497C, YFL040W, YBR298C, YHR092C, YNR072W, YHR094C, YLR081W, YOL103W, YDR536W, YEL069C, YGR289C, YHR096C, YJR158W, YJR160C, YDR342C, YJL214W
GO:0016829	lyase activity	0.00166555	1.66222e-06	57	2081	114	7166	0	0	YOR386W, YEL020C, YOR054C, YKR072C, YGL009C, YBR248C, YDR539W, YGL026C, YML060W, YGL196W, YOL043C, YML082W, YDR294C, YLL058W, YKL027W, YER086W, YGL184C, YKL211C, YJL200C, YKL184W, YKL029C, YDR047W, YKR097W, YOR393W, YGR012W, YKL088W, YFR055W, YPR006C, YOR128C, YER090W, YKL151C, YAL015C, YLR304C, YNL169C, YMR289W, YOR176W, YMR250W, YDR234W, YDR380W, YPR002W, YER065C, YMR323W, YJR016C, YHR003C, YHR…
GO:0004672	protein kinase activity	0.00196081	1.9569e-06	66	2081	138	7166	0	0	YOR267C, YNL307C, YOL113W, YLR113W, YGL119W, YKL166C, YFL029C, YDR247W, YJL057C, YMR001C, YGR092W, YGR040W, YBR274W, YPR054W, YPL203W, YLR362W, YPR111W, YOR231W, YNL020C, YOR351C, YPL204W, YPL026C, YGL179C, YMR291W, YKL048C, YBL009W, YPL140C, YOR119C, YKL126W, YKL025C, YGL059W, YPL042C, YDR523C, YKL116C, YKL161C, YHR030C, YLR248W, YPR106W, YPL122C, YOL128C, YJL164C, YOL016C, YPL236C, YBR028C, YER…
GO:0015144	carbohydrate transmembrane transporter activity	0.0027615	2.75599e-06	25	2081	38	7166	0	0	YFL011W, YDR387C, YJL219W, YMR011W, YNL318C, YOL156W, YDR497C, YFL040W, YBR298C, YHR092C, YNR072W, YLR081W, YHR094C, YOL103W, YDR536W, YKL217W, YEL069C, YLL043W, YFL054C, YGR289C, YHR096C, YJR158W, YJR160C, YDR342C, YJL214W
GO:1901476	carbohydrate transporter activity	0.0027615	2.75599e-06	25	2081	38	7166	0	0	YFL011W, YDR387C, YJL219W, YMR011W, YNL318C, YOL156W, YDR497C, YFL040W, YBR298C, YHR092C, YNR072W, YLR081W, YHR094C, YOL103W, YDR536W, YKL217W, YEL069C, YLL043W, YFL054C, YGR289C, YHR096C, YJR158W, YJR160C, YDR342C, YJL214W
GO:0016830	carbon-carbon lyase activity	0.00307895	3.07281e-06	24	2081	36	7166	0	0	YOR386W, YER090W, YEL020C, YOR054C, YKR072C, YNL169C, YMR289W, YMR250W, YDR380W, YBR248C, YDR539W, YER065C, YDR294C, YNR043W, YGR087C, YKL211C, YOL052C, YDR047W, YKL029C, YKL184W, YKR097W, YKL088W, YPR006C, YOR128C
GO:0051119	sugar transmembrane transporter activity	0.00368265	3.6753e-06	22	2081	32	7166	0	0	YFL011W, YDR387C, YJL219W, YMR011W, YNL318C, YOL156W, YDR497C, YFL040W, YBR298C, YHR092C, YNR072W, YHR094C, YLR081W, YOL103W, YDR536W, YEL069C, YGR289C, YHR096C, YJR158W, YJR160C, YDR342C, YJL214W
GO:0008509	anion transmembrane transporter activity	0.0040364	4.02834e-06	51	2081	101	7166	0	0	YBR069C, YLL055W, YML116W, YGR191W, YOL092W, YOR348C, YHL036W, YBR068C, YPL092W, YIL134W, YNL065W, YCL069W, YNL268W, YBL089W, YIL006W, YHL008C, YNL270C, YDR508C, YJR001W, YMR056C, YLL061W, YNL275W, YMR279C, YPR201W, YOR130C, YKR039W, YPL265W, YDR046C, YCR028C, YDR105C, YPL134C, YNR056C, YGR055W, YDR352W, YER119C, YEL063C, YCL025C, YNL083W, YMR088C, YBR296C, YOR390W, YEL064C, YGL077C, YKL217W, YFL…
GO:0015205	nucleobase transmembrane transporter activity	0.00420865	4.20025e-06	10	2081	10	7166	0	0	YOR192C, YIR028W, YAL022C, YBL042C, YBR021W, YER056C, YER060W, YER060W-A, YLR237W, YOR071C
GO:0016757	transferase activity, transferring glycosyl groups	0.00445018	4.4413e-06	54	2081	109	7166	0	0	YNL029C, YKL004W, YBR205W, YCL052C, YML115C, YLR258W, YJL002C, YEL040W, YMR283C, YGR189C, YGL065C, YEL002C, YBR248C, YEL011W, YOR149C, YBR126C, YPL175W, YJL139C, YOR320C, YJL183W, YDR354W, YKR058W, YIL014W, YFR015C, YBR004C, YPL057C, YKR061W, YJR075W, YGL022W, YBR161W, YNR030W, YML019W, YGL257C, YGL038C, YDR072C, YOR099W, YJR143C, YBR015C, YBL082C, YDR245W, YMR300C, YGR227W, YOR067C, YAL023C, YBR…
GO:0015179	L-amino acid transmembrane transporter activity	0.00635723	6.34454e-06	24	2081	37	7166	0	0	YOR130C, YKR039W, YBR069C, YPL265W, YDR046C, YGR191W, YDR105C, YOR348C, YHL036W, YNR056C, YBR068C, YGR055W, YNL268W, YER119C, YBL089W, YCL025C, YEL063C, YNL270C, YDR508C, YJR001W, YGL077C, YLL061W, YFL055W, YPL274W

## Sheet: 4 function
GO analysis	Function; region 4 of histogram of resilience to ribosome drop-off (0.9<=chi)
Email	m.romano@abdn.ac.uk
Aspect	F
P-value cutoff	0.01
Calculate FDR	Yes
Regulation links followed	Yes
Bonferroni correction	Yes
Uploaded gene list	1150393sec4_phys_gnames.dat
Annotation file	gene_association.sgd
Evidence codes used	ISM (1257), IEA (51184), IGI (5539), IEP (122), NAS (102), IBA (4982), IPI (3199), ND (3714), ISO (9), IC (1457), ISS (1909), ISA (314), IMP (13164), IDA (23598), RCA (6), TAS (479)
Unknown identifiers (422)	YAL004W YAL019W-A YAL034C-B YAL045C YAR047C YAR053W YAR060C YAR069C YAR070C YAR073W YAR075W YBL012C YBL048W YBL053W YBL062W YBL070C YBL073W YBL083C YBL094C YBL096C YBL108W YBR012C YBR051W YBR064W YBR089W YBR099C YBR113W YBR116C YBR124W YBR144C YBR174C YBR178W YBR190W YBR191W-A YBR209W YBR224W YBR226C YBR232C YBR266C YBR277C YBR292C YBR300C YCL007C YCL022C YCL023C YCL041C YCL046W YCL065W YCL076W Y…
GOID	TERM	CORRECTED_PVALUE	UNCORRECTED_PVALUE	NUM_LIST_ANNOTATIONS	LIST_SIZE	TOTAL_NUM_ANNOTATIONS	POPULATION_SIZE	FDR_RATE	EXPECTED_FALSE_POSITIVES	ANNOTATED_GENES
GO:0003735	structural constituent of ribosome	1.5199e-36	2.03195e-39	174	2370	234	7166	0	0	YLR325C, YJL063C, YER102W, YOR234C, YBL087C, YKR006C, YGL020C, YDR418W, YBL092W, YGR027C, YER117W, YKR057W, YPL131W, YPL013C, YGL031C, YLR167W, YOR158W, YGR220C, YDR337W, YLR388W, YMR286W, YML063W, YGL123W, YIL069C, YNL122C, YMR142C, YLR185W, YLR009W, YJL136C, YER050C, YML024W, YGR076C, YPL143W, YGR215W, YHR147C, YBR084C-A, YBR189W, YMR230W, YKL138C, YLR344W, YBR191W, YHR021C, YOR312C, YGL103W, Y…
GO:0005198	structural molecule activity	4.64817e-26	6.21413e-29	238	2370	400	7166	0	0	YLR325C, YLL025W, YJL063C, YER102W, YOR234C, YER011W, YBL087C, YKR006C, YGL020C, YDR418W, YBL092W, YGR027C, YER117W, YLL027W, YKR057W, YPL131W, YPL013C, YGL031C, YLR167W, YNR035C, YOR158W, YGR220C, YDR337W, YLR388W, YDR086C, YMR286W, YML063W, YGL123W, YIL069C, YNL122C, YMR142C, YLR185W, YLR009W, YJR150C, YJL136C, YER050C, YML024W, YJL159W, YMR236W, YGR076C, YPL143W, YGR215W, YHR147C, YLL064C, YDR…
GO:0005199	structural constituent of cell wall	6.66335e-07	8.90822e-10	35	2370	45	7166	0	0	YLL025W, YFL020C, YOR010C, YKL224C, YIL176C, YER011W, YIR041W, YPL282C, YHR126C, YHL046C, YLR037C, YKL164C, YER150W, YDR542W, YJL158C, YKL163W, YLR461W, YJL223C, YDR077W, YJR150C, YBR067C, YGL261C, YMR325W, YLR110C, YJL159W, YEL049W, YBR301W, YGR294W, YLL064C, YKL096W, YIL011W, YOR394W, YJL160C, YLR194C, YOL161C

## Sheet: 1 component
GO analysis	Component; region 1 of histogram of resilience to ribosome drop-off (chi<0.7)
Email	m.romano@abdn.ac.uk
Aspect	C
P-value cutoff	0.01
Calculate FDR	Yes
Regulation links followed	Yes
Bonferroni correction	Yes
Uploaded gene list	2039933sec1_phys_gnames.dat
Annotation file	gene_association.sgd
Evidence codes used	ISM (1257), IEA (51184), IGI (5539), IEP (122), NAS (102), IBA (4982), IPI (3199), ND (3714), ISO (9), IC (1457), ISS (1909), ISA (314), IMP (13164), IDA (23598), RCA (6), TAS (479)
GOID	TERM	CORRECTED_PVALUE	UNCORRECTED_PVALUE	NUM_LIST_ANNOTATIONS	LIST_SIZE	TOTAL_NUM_ANNOTATIONS	POPULATION_SIZE	FDR_RATE	EXPECTED_FALSE_POSITIVES	ANNOTATED_GENES
GO:0044464	cell part	1.09319e-13	3.80904e-16	277	285	5863	7166	0	0	YNL139C, YNL242W, YDR135C, YKL203C, YOR153W, YPR095C, YGR116W, YML104C, YLR320W, YOR341W, YOR227W, YOR011W, YOL087C, YHR099W, YER166W, YOL138C, YLR032W, YIL115C, YOR326W, YLR096W, YPR022C, YBR023C, YLR384C, YGL092W, YLR467W, YPL058C, YMR076C, YLR419W, YGL131C, YLR398C, YPL085W, YOR290C, YMR219W, YFR019W, YDR217C, YJR039W, YHR102W, YPR049C, YJL005W, YAL002W, YNL339C, YLR454W, YJL076W, YOL075C, YML…
GO:0005623	cell	1.1405e-13	3.97386e-16	277	285	5864	7166	0	0	YNL139C, YNL242W, YDR135C, YKL203C, YOR153W, YPR095C, YGR116W, YML104C, YLR320W, YOR341W, YOR227W, YOR011W, YOL087C, YHR099W, YER166W, YOL138C, YLR032W, YIL115C, YOR326W, YLR096W, YPR022C, YBR023C, YLR384C, YGL092W, YLR467W, YPL058C, YMR076C, YLR419W, YGL131C, YLR398C, YPL085W, YOR290C, YMR219W, YFR019W, YDR217C, YJR039W, YHR102W, YPR049C, YJL005W, YAL002W, YNL339C, YLR454W, YJL076W, YOL075C, YML…
GO:0030427	site of polarized growth	1.06478e-08	3.71004e-11	37	285	275	7166	0	0	YNL106C, YJL095W, YER155C, YBL105C, YMR162C, YLR371W, YKL101W, YHR102W, YLR425W, YKL209C, YJR092W, YCL014W, YLR084C, YNL271C, YPR122W, YPL115C, YER166W, YGR014W, YHR023W, YOR093C, YER008C, YBL047C, YGR032W, YOR326W, YIR006C, YPL242C, YDR150W, YBR023C, YIL129C, YAL029C, YNR031C, YDR420W, YIL159W, YLL021W, YBR059C, YDR093W, YJR090C
GO:0005933	cellular bud	2.15328e-08	7.5027e-11	35	285	255	7166	0	0	YJL095W, YER155C, YBL105C, YLR371W, YKL101W, YHR102W, YLR425W, YJR092W, YCL014W, YLR084C, YNL271C, YPR122W, YPL115C, YER166W, YHR023W, YOR093C, YER008C, YBL047C, YAL024C, YGR032W, YOR326W, YML072C, YJR031C, YIR006C, YPL242C, YDR150W, YBR023C, YIL129C, YAL029C, YNR031C, YIL159W, YLL021W, YBR059C, YDR093W, YJR090C
GO:0005622	intracellular	3.94093e-08	1.37315e-10	265	285	5699	7166	0	0	YNL139C, YNL242W, YDR135C, YKL203C, YOR153W, YPR095C, YGR116W, YML104C, YLR320W, YOR341W, YOR227W, YOR011W, YOL087C, YHR099W, YER166W, YOL138C, YLR032W, YIL115C, YOR326W, YLR096W, YPR022C, YBR023C, YLR384C, YGL092W, YLR467W, YMR076C, YLR419W, YGL131C, YLR398C, YPL085W, YOR290C, YMR219W, YFR019W, YDR217C, YJR039W, YHR102W, YPR049C, YJL005W, YAL002W, YNL339C, YLR454W, YJL076W, YOL075C, YML133C, YNL…
GO:0071944	cell periphery	4.0105e-08	1.39739e-10	71	285	833	7166	0	0	YBL105C, YKL203C, YOR153W, YLR305C, YPR026W, YDR406W, YNR070W, YKL101W, YML104C, YGR217W, YKL209C, YBR140C, YLR084C, YOR011W, YNL271C, YPL115C, YER166W, YHR023W, YGR014W, YER008C, YGR032W, YAL026C, YML072C, YJL129C, YLR096W, YIR006C, YPL242C, YLR422W, YBR295W, YMR306W, YER093C, YBR023C, YDR326C, YNR031C, YDR420W, YPL058C, YOL081W, YOR291W, YKR054C, YGR281W, YJR090C, YDR093W, YOR328W, YER155C, YNL…
GO:0044424	intracellular part	2.61513e-07	9.11195e-10	263	285	5683	7166	0	0	YNL139C, YNL242W, YDR135C, YKL203C, YOR153W, YPR095C, YGR116W, YML104C, YLR320W, YOR341W, YOR227W, YOR011W, YOL087C, YHR099W, YER166W, YOL138C, YLR032W, YIL115C, YOR326W, YLR096W, YPR022C, YBR023C, YLR384C, YGL092W, YLR467W, YMR076C, YLR419W, YGL131C, YLR398C, YPL085W, YOR290C, YMR219W, YFR019W, YDR217C, YJR039W, YHR102W, YPR049C, YJL005W, YAL002W, YNL339C, YLR454W, YJL076W, YOL075C, YML133C, YNL…
GO:0043229	intracellular organelle	1.52143e-06	5.30115e-09	235	285	4836	7166	0	0	YKL033W, YNL139C, YHL035C, YDR135C, YBL079W, YKL203C, YOR153W, YLR305C, YKR103W, YGL251C, YPR095C, YKL101W, YGR116W, YML104C, YLR320W, YFL033C, YOR341W, YOR227W, YJL222W, YOR011W, YHR099W, YER166W, YKR096W, YJL207C, YJL109C, YHR023W, YMR229C, YML059C, YOL138C, YLR032W, YIL115C, YBL017C, YIL149C, YGR233C, YFL036W, YOR326W, YOR116C, YER176W, YLR096W, YPL242C, YEL025C, YDR128W, YMR306W, YER093C, YPR…
GO:0043226	organelle	1.56553e-06	5.4548e-09	235	285	4837	7166	0	0	YKL033W, YNL139C, YHL035C, YDR135C, YBL079W, YKL203C, YOR153W, YLR305C, YKR103W, YGL251C, YPR095C, YKL101W, YGR116W, YML104C, YLR320W, YFL033C, YOR341W, YOR227W, YJL222W, YOR011W, YHR099W, YER166W, YKR096W, YJL207C, YJL109C, YHR023W, YMR229C, YML059C, YOL138C, YLR032W, YIL115C, YBL017C, YIL149C, YGR233C, YFL036W, YOR326W, YOR116C, YER176W, YLR096W, YPL242C, YEL025C, YDR128W, YMR306W, YER093C, YPR…
GO:0005938	cell cortex	5.15505e-06	1.79618e-08	25	285	174	7166	0	0	YNL106C, YML072C, YER155C, YJL020C, YIR006C, YPL242C, YNL257C, YHR080C, YKL101W, YHR155W, YDR150W, YCL014W, YJR092W, YDR326C, YIL129C, YNR031C, YNL271C, YKL129C, YPL115C, YHR023W, YLL021W, YKR054C, YER008C, YBL047C, YJR090C
GO:0099568	cytoplasmic region	5.15505e-06	1.79618e-08	25	285	174	7166	0	0	YNL106C, YML072C, YER155C, YJL020C, YIR006C, YPL242C, YNL257C, YHR080C, YKL101W, YHR155W, YDR150W, YCL014W, YJR092W, YDR326C, YIL129C, YNR031C, YNL271C, YKL129C, YPL115C, YHR023W, YLL021W, YKR054C, YER008C, YBL047C, YJR090C
GO:0043234	protein complex	5.78358e-06	2.01519e-08	86	285	1226	7166	0	0	YKL033W, YNL139C, YBL079W, YKL203C, YGR184C, YIL126W, YGR116W, YDR301W, YBR097W, YJL039C, YCR042C, YOR191W, YPR189W, YHR099W, YNL271C, YHL030W, YER166W, YDR180W, YLR272C, YJL207C, YJL109C, YHR023W, YNL088W, YOL138C, YIL115C, YER008C, YMR218C, YIL149C, YOR326W, YAL026C, YML103C, YBR295W, YFR031C, YJR140C, YDR128W, YER093C, YPL022W, YLR384C, YCR081W, YNL250W, YBR081C, YGL092W, YBL063W, YFL007W, YNL…
GO:0043231	intracellular membrane-bounded organelle	1.10676e-05	3.85631e-08	219	285	4444	7166	0	0	YKL033W, YNL139C, YHL035C, YDR135C, YBL079W, YKL203C, YOR153W, YLR305C, YKR103W, YGL251C, YPR095C, YKL101W, YGR116W, YML104C, YLR320W, YFL033C, YOR341W, YOR227W, YJL222W, YOR011W, YHR099W, YER166W, YKR096W, YJL207C, YJL109C, YMR229C, YML059C, YOL138C, YLR032W, YIL115C, YBL017C, YIL149C, YGR233C, YFL036W, YOR326W, YOR116C, YLR096W, YEL025C, YDR128W, YMR306W, YER093C, YPR022C, YPL022W, YBR023C, YLR…
GO:0043332	mating projection tip	4.5628e-05	1.58983e-07	19	285	118	7166	0	0	YOR326W, YNL106C, YJL095W, YER155C, YIR006C, YMR162C, YLR371W, YHR102W, YKL209C, YBR023C, YIL129C, YNL271C, YPR122W, YPL115C, YER166W, YLL021W, YER008C, YBL047C, YDR093W
GO:0043227	membrane-bounded organelle	4.97939e-05	1.73498e-07	219	285	4502	7166	0	0	YKL033W, YNL139C, YHL035C, YDR135C, YBL079W, YKL203C, YOR153W, YLR305C, YKR103W, YGL251C, YPR095C, YKL101W, YGR116W, YML104C, YLR320W, YFL033C, YOR341W, YOR227W, YJL222W, YOR011W, YHR099W, YER166W, YKR096W, YJL207C, YJL109C, YMR229C, YML059C, YOL138C, YLR032W, YIL115C, YBL017C, YIL149C, YGR233C, YFL036W, YOR326W, YOR116C, YLR096W, YEL025C, YDR128W, YMR306W, YER093C, YPR022C, YPL022W, YBR023C, YLR…
GO:0005937	mating projection	6.81895e-05	2.37594e-07	20	285	133	7166	0	0	YOR326W, YNL106C, YJL095W, YER155C, YIR006C, YMR162C, YLR371W, YHR102W, YKL209C, YBR023C, YIL129C, YNL271C, YPR122W, YPL115C, YER166W, YLL021W, YER008C, YCR089W, YBL047C, YDR093W
GO:0005935	cellular bud neck	6.9076e-05	2.40683e-07	25	285	198	7166	0	0	YOR326W, YJL095W, YBL105C, YIR006C, YPL242C, YKL101W, YLR425W, YBR023C, YCL014W, YJR092W, YLR084C, YNR031C, YNL271C, YPR122W, YER166W, YHR023W, YIL159W, YLL021W, YOR093C, YBR059C, YER008C, YBL047C, YGR032W, YDR093W, YJR090C
GO:0042995	cell projection	8.75408e-05	3.0502e-07	20	285	135	7166	0	0	YOR326W, YNL106C, YJL095W, YER155C, YIR006C, YMR162C, YLR371W, YHR102W, YKL209C, YBR023C, YIL129C, YNL271C, YPR122W, YPL115C, YER166W, YLL021W, YER008C, YCR089W, YBL047C, YDR093W
GO:0044427	chromosomal part	0.000106432	3.70842e-07	40	285	433	7166	0	0	YKL033W, YNL139C, YGL133W, YMR219W, YDR217C, YAL001C, YHR164C, YNL273W, YGR116W, YOR191W, YMR247C, YHR099W, YDR180W, YJL074C, YLR272C, YJL109C, YKR082W, YNL088W, YOL004W, YLR032W, YBL088C, YMR176W, YDR334W, YBR275C, YMR190C, YNL102W, YLR086W, YFR031C, YNL250W, YGL092W, YBL034C, YPL167C, YNL262W, YPL216W, YDR227W, YCR033W, YGL150C, YMR076C, YGL131C, YER164W
GO:0031984	organelle subcompartment	0.000111057	3.86958e-07	16	285	90	7166	0	0	YAL026C, YML072C, YJR031C, YNL257C, YMR162C, YEL022W, YHR080C, YHR155W, YAL002W, YDR407C, YDR170C, YDR326C, YNL297C, YDR141C, YLR436C, YMR218C
GO:0044463	cell projection part	0.000169248	5.89713e-07	19	285	128	7166	0	0	YOR326W, YNL106C, YJL095W, YER155C, YIR006C, YMR162C, YLR371W, YHR102W, YKL209C, YBR023C, YIL129C, YNL271C, YPR122W, YPL115C, YER166W, YLL021W, YER008C, YBL047C, YDR093W
GO:0000131	incipient cellular bud site	0.00019599	6.82892e-07	13	285	62	7166	0	0	YOR326W, YBR023C, YIL129C, YER155C, YNR031C, YNL271C, YPL115C, YHR023W, YLL021W, YLR371W, YER008C, YHR102W, YLR425W
GO:0019898	extrinsic component of membrane	0.000378341	1.31826e-06	17	285	110	7166	0	0	YNL242W, YKL203C, YJR031C, YFR019W, YEL022W, YPR049C, YNL054W, YJR138W, YBR097W, YDR128W, YGR270W, YLL040C, YJR066W, YCR032W, YNL297C, YOL138C, YJR033C
GO:0005694	chromosome	0.000405416	1.4126e-06	41	285	473	7166	0	0	YKL033W, YNL139C, YGL133W, YMR219W, YDR217C, YAL001C, YPL082C, YHR164C, YNL273W, YGR116W, YOR191W, YMR247C, YHR099W, YDR180W, YJL074C, YLR272C, YJL109C, YKR082W, YNL088W, YOL004W, YLR032W, YBL088C, YMR176W, YDR334W, YBR275C, YMR190C, YNL102W, YLR086W, YFR031C, YNL250W, YGL092W, YBL034C, YPL167C, YNL262W, YPL216W, YDR227W, YCR033W, YGL150C, YMR076C, YGL131C, YER164W
GO:0044448	cell cortex part	0.000612543	2.1343e-06	19	285	139	7166	0	0	YNL106C, YML072C, YJL020C, YIR006C, YPL242C, YNL257C, YHR080C, YKL101W, YHR155W, YCL014W, YJR092W, YDR326C, YNL271C, YKL129C, YHR023W, YLL021W, YER008C, YBL047C, YJR090C
GO:0044611	nuclear pore inner ring	0.000703618	2.45163e-06	4	285	4	7166	0	0	YML103C, YBL079W, YJL039C, YER105C
GO:0015629	actin cytoskeleton	0.00115287	4.01697e-06	14	285	83	7166	0	0	YOR326W, YJR092W, YCL014W, YNL106C, YNL271C, YKL129C, YAL029C, YJL020C, YHR023W, YLL021W, YIR006C, YPL242C, YBL047C, YJR090C
GO:0005643	nuclear pore	0.001296	4.51569e-06	12	285	62	7166	0	0	YMR129W, YML103C, YGL092W, YBL079W, YKR082W, YIL115C, YKR095W, YBR097W, YER105C, YIL149C, YJL039C, YDR159W
GO:0044430	cytoskeletal part	0.00135472	4.72028e-06	25	285	232	7166	0	0	YOR326W, YNL106C, YBL105C, YJL020C, YJL042W, YIR006C, YPL242C, YGL173C, YKL101W, YGR098C, YKR095W, YCL014W, YJR092W, YNL271C, YKL129C, YAL029C, YBL034C, YBL063W, YHR023W, YLL021W, YKR054C, YBL047C, YIL149C, YJR090C, YNL172W
GO:0032991	macromolecular complex	0.00174956	6.09602e-06	127	285	2310	7166	0	0	YKL033W, YNL139C, YHL035C, YBL079W, YKL203C, YGR184C, YGL195W, YIL126W, YGR116W, YLR320W, YDR301W, YBR097W, YJL039C, YOR341W, YCR042C, YOR227W, YOR191W, YPR189W, YHR099W, YNL271C, YHL030W, YER166W, YDR180W, YLR272C, YKR096W, YJL207C, YJL109C, YHR023W, YMR229C, YNL088W, YOL138C, YOL004W, YIL115C, YER008C, YMR176W, YGR032W, YMR218C, YIL149C, YFL036W, YOR326W, YAL026C, YOR116C, YML103C, YER176W, YPL…
GO:0005886	plasma membrane	0.00234049	8.155e-06	43	285	543	7166	0	0	YOR328W, YER155C, YBL105C, YKL203C, YOR153W, YLR305C, YMR162C, YDR406W, YNR070W, YJL005W, YGR217W, YKL209C, YBR140C, YLR084C, YOR011W, YJR066W, YNL271C, YER166W, YGR014W, YER008C, YGR032W, YAL026C, YJL129C, YIR006C, YLR096W, YNL257C, YBR295W, YLR422W, YLR310C, YIL147C, YMR306W, YER093C, YBR023C, YIL013C, YDR420W, YPL058C, YOL081W, YGL206C, YHR186C, YOR291W, YGR281W, YDR104C, YDR093W
GO:0032153	cell division site	0.00277436	9.66678e-06	10	285	46	7166	0	0	YJR092W, YCL014W, YNL271C, YIL159W, YHR023W, YLL021W, YPL242C, YER129W, YKL101W, YJR090C
GO:0043228	non-membrane-bounded organelle	0.00345109	1.20247e-05	90	285	1502	7166	0	0	YKL033W, YNL139C, YHL035C, YBL105C, YGL195W, YKL101W, YGR116W, YOR341W, YOR227W, YOR191W, YHR099W, YNL271C, YDR180W, YLR272C, YKR096W, YJL207C, YJL109C, YHR023W, YMR229C, YNL088W, YOL138C, YOL004W, YLR032W, YMR176W, YIL149C, YFL036W, YOR326W, YER176W, YPL137C, YNL102W, YIR006C, YPL242C, YGR098C, YFR031C, YJR041C, YNL250W, YGL092W, YBL063W, YPL167C, YNL262W, YDR227W, YCR093W, YKR054C, YGR271W, YMR…
GO:0043232	intracellular non-membrane-bounded organelle	0.00345109	1.20247e-05	90	285	1502	7166	0	0	YKL033W, YNL139C, YHL035C, YBL105C, YGL195W, YKL101W, YGR116W, YOR341W, YOR227W, YOR191W, YHR099W, YNL271C, YDR180W, YLR272C, YKR096W, YJL207C, YJL109C, YHR023W, YMR229C, YNL088W, YOL138C, YOL004W, YLR032W, YMR176W, YIL149C, YFL036W, YOR326W, YER176W, YPL137C, YNL102W, YIR006C, YPL242C, YGR098C, YFR031C, YJR041C, YNL250W, YGL092W, YBL063W, YPL167C, YNL262W, YDR227W, YCR093W, YKR054C, YGR271W, YMR…
GO:0005856	cytoskeleton	0.00356475	1.24207e-05	25	285	245	7166	0	0	YOR326W, YNL106C, YBL105C, YJL020C, YJL042W, YIR006C, YPL242C, YGL173C, YKL101W, YGR098C, YKR095W, YCL014W, YJR092W, YNL271C, YKL129C, YAL029C, YBL034C, YBL063W, YHR023W, YLL021W, YKR054C, YBL047C, YIL149C, YJR090C, YNL172W
GO:0005826	actomyosin contractile ring	0.00398244	1.38761e-05	6	285	15	7166	0	0	YPL242C, YJR092W, YCL014W, YJR090C, YHR023W, YLL021W
GO:0070938	contractile ring	0.00398244	1.38761e-05	6	285	15	7166	0	0	YPL242C, YJR092W, YCL014W, YJR090C, YHR023W, YLL021W
GO:0044454	nuclear chromosome part	0.00505817	1.76243e-05	28	285	298	7166	0	0	YKL033W, YDR334W, YBR275C, YNL102W, YMR219W, YLR086W, YAL001C, YHR164C, YNL273W, YFR031C, YOR191W, YHR099W, YNL250W, YDR180W, YPL167C, YJL074C, YLR272C, YNL262W, YNL088W, YOL004W, YDR227W, YCR033W, YLR032W, YGL150C, YMR076C, YMR176W, YGL131C, YER164W
GO:0000796	condensin complex	0.00990252	3.45035e-05	4	285	6	7166	0	0	YAL001C, YFR031C, YLR272C, YLR086W
GO:0000799	nuclear condensin complex	0.00990252	3.45035e-05	4	285	6	7166	0	0	YAL001C, YFR031C, YLR272C, YLR086W

## Sheet: 2 component
GO analysis	Component; region 2 of histogram of resilience to ribosome drop-off (0.7<=chi<0.8)
Email	m.romano@abdn.ac.uk
Aspect	C
P-value cutoff	0.01
Calculate FDR	Yes
Regulation links followed	Yes
Bonferroni correction	Yes
Uploaded gene list	sec2_phys_gnames.dat
Annotation file	gene_association.sgd
Evidence codes used	ISM (1257), IEA (51184), IGI (5539), IEP (122), NAS (102), IBA (4982), IPI (3199), ND (3714), ISO (9), IC (1457), ISS (1909), ISA (314), IMP (13164), IDA (23598), RCA (6), TAS (479)
Unknown identifiers (1)	YMR053C-A
GOID	TERM	CORRECTED_PVALUE	UNCORRECTED_PVALUE	NUM_LIST_ANNOTATIONS	LIST_SIZE	TOTAL_NUM_ANNOTATIONS	POPULATION_SIZE	FDR_RATE	EXPECTED_FALSE_POSITIVES	ANNOTATED_GENES
GO:0005623	cell	1.25267e-38	2.84698e-41	729	751	5864	7166	0	0	YMR032W, YKL168C, YHR197W, YLR035C, YOR181W, YJR089W, YHR119W, YOL090W, YBR001C, YKL205W, YLL003W, YBR289W, YKL222C, YNR065C, YLR277C, YIL047C, YNR044W, YGR238C, YBL008W, YGL236C, YNL085W, YHR204W, YCR092C, YNL272C, YPL217C, YMR012W, YGL249W, YDR206W, YPL221W, YML075C, YPL207W, YPR031W, YDR416W, YGR099W, YIL075C, YDR430C, YOR109W, YEL055C, YOR098C, YMR185W, YBR007C, YOR076C, YBL007C, YLL051C, YMR…
GO:0044464	cell part	8.87912e-38	2.01798e-40	728	751	5863	7166	0	0	YMR032W, YKL168C, YHR197W, YLR035C, YOR181W, YJR089W, YHR119W, YOL090W, YBR001C, YKL205W, YLL003W, YBR289W, YKL222C, YNR065C, YLR277C, YIL047C, YNR044W, YGR238C, YBL008W, YGL236C, YNL085W, YHR204W, YCR092C, YNL272C, YPL217C, YMR012W, YGL249W, YDR206W, YPL221W, YML075C, YPL207W, YPR031W, YDR416W, YGR099W, YIL075C, YDR430C, YOR109W, YEL055C, YOR098C, YMR185W, YBR007C, YOR076C, YBL007C, YLL051C, YMR…
GO:0005622	intracellular	2.39161e-26	5.43548e-29	702	751	5699	7166	0	0	YMR032W, YKL168C, YHR197W, YLR035C, YOR181W, YJR089W, YHR119W, YOL090W, YBR001C, YKL205W, YLL003W, YBR289W, YKL222C, YNR065C, YLR277C, YIL047C, YBL008W, YGL236C, YNL085W, YHR204W, YCR092C, YNL272C, YPL217C, YMR012W, YGL249W, YDR206W, YPL221W, YML075C, YPL207W, YPR031W, YDR416W, YGR099W, YIL075C, YDR430C, YOR109W, YEL055C, YOR098C, YMR185W, YOR076C, YBL007C, YLL051C, YMR212C, YKR086W, YJR036C, YOR…
GO:0044424	intracellular part	8.0609e-26	1.83202e-28	700	751	5683	7166	0	0	YMR032W, YKL168C, YHR197W, YLR035C, YOR181W, YJR089W, YHR119W, YOL090W, YBR001C, YKL205W, YLL003W, YBR289W, YKL222C, YNR065C, YLR277C, YIL047C, YBL008W, YGL236C, YNL085W, YHR204W, YCR092C, YNL272C, YPL217C, YMR012W, YGL249W, YDR206W, YPL221W, YML075C, YPL207W, YPR031W, YDR416W, YGR099W, YIL075C, YDR430C, YOR109W, YEL055C, YOR098C, YMR185W, YOR076C, YBL007C, YLL051C, YMR212C, YKR086W, YJR036C, YOR…
GO:0043229	intracellular organelle	1.13323e-19	2.57552e-22	619	751	4836	7166	0	0	YMR032W, YKL168C, YHR197W, YLR035C, YOR181W, YJR089W, YHR119W, YOL090W, YBR001C, YKL205W, YLL003W, YBR289W, YKL222C, YNR065C, YLR277C, YIL047C, YBL008W, YGL236C, YNL085W, YHR204W, YCR092C, YNL272C, YPL217C, YMR012W, YGL249W, YDR206W, YPL221W, YML075C, YPL207W, YPR031W, YDR416W, YGR099W, YIL075C, YDR430C, YOR109W, YEL055C, YOR098C, YOR076C, YBL007C, YLL051C, YMR212C, YKR086W, YJR036C, YOR140W, YHR…
GO:0043226	organelle	1.22648e-19	2.78746e-22	619	751	4837	7166	0	0	YMR032W, YKL168C, YHR197W, YLR035C, YOR181W, YJR089W, YHR119W, YOL090W, YBR001C, YKL205W, YLL003W, YBR289W, YKL222C, YNR065C, YLR277C, YIL047C, YBL008W, YGL236C, YNL085W, YHR204W, YCR092C, YNL272C, YPL217C, YMR012W, YGL249W, YDR206W, YPL221W, YML075C, YPL207W, YPR031W, YDR416W, YGR099W, YIL075C, YDR430C, YOR109W, YEL055C, YOR098C, YOR076C, YBL007C, YLL051C, YMR212C, YKR086W, YJR036C, YOR140W, YHR…
GO:0043227	membrane-bounded organelle	2.91926e-18	6.63469e-21	585	751	4502	7166	0	0	YKL168C, YHR197W, YLR035C, YJR089W, YHR119W, YOL090W, YBR001C, YKL205W, YBR289W, YKL222C, YNR065C, YLR277C, YIL047C, YBL008W, YGL236C, YNL085W, YHR204W, YCR092C, YNL272C, YPL217C, YGL249W, YDR206W, YPL221W, YML075C, YPL207W, YPR031W, YDR416W, YGR099W, YIL075C, YDR430C, YEL055C, YOR098C, YOR076C, YBL007C, YLL051C, YMR212C, YKR086W, YJR036C, YOR140W, YHR178W, YBR202W, YNL236W, YOR058C, YNL161W, YPL…
GO:0043231	intracellular membrane-bounded organelle	1.11193e-16	2.52712e-19	575	751	4444	7166	0	0	YKL168C, YHR197W, YLR035C, YJR089W, YHR119W, YOL090W, YBR001C, YKL205W, YBR289W, YKL222C, YNR065C, YLR277C, YIL047C, YBL008W, YGL236C, YNL085W, YHR204W, YCR092C, YPL217C, YGL249W, YDR206W, YPL221W, YML075C, YPL207W, YPR031W, YDR416W, YGR099W, YIL075C, YDR430C, YEL055C, YOR098C, YOR076C, YBL007C, YLL051C, YMR212C, YKR086W, YJR036C, YOR140W, YHR178W, YBR202W, YNL236W, YOR058C, YNL161W, YPL270W, YPL…
GO:0030427	site of polarized growth	1.09232e-14	2.48253e-17	78	751	275	7166	0	0	YNL243W, YMR032W, YIR019C, YOR181W, YJL204C, YDR166C, YLR319C, YNL233W, YER144C, YHR182W, YBL106C, YMR273C, YJR005W, YOR014W, YGR238C, YDR409W, YBL037W, YNL272C, YOR129C, YPL221W, YKL079W, YIL095W, YCL024W, YOR188W, YOR353C, YAL041W, YGL233W, YHR098C, YBR007C, YNR047W, YGR221C, YIL068C, YJL157C, YBL007C, YLR166C, YLR313C, YCR030C, YER033C, YHR149C, YDR293C, YOR127W, YLR330W, YLR114C, YPR032W, YER…
GO:0005935	cellular bud neck	3.41073e-14	7.75167e-17	63	751	198	7166	0	0	YNL243W, YMR032W, YLR166C, YIR019C, YLR313C, YCR030C, YJL204C, YDR166C, YLR319C, YER033C, YNL233W, YHR149C, YDR293C, YOR127W, YER144C, YLR114C, YBL106C, YER114C, YER032W, YOR233W, YMR273C, YJR005W, YMR124W, YOR014W, YNL161W, YGR238C, YPL249C, YDR507C, YDR409W, YBL085W, YBR017C, YJL187C, YBL037W, YNL272C, YNL278W, YLR187W, YMR192W, YFL047W, YOR129C, YPL221W, YPL032C, YKL079W, YBR133C, YCL024W, YKL…
GO:0005634	nucleus	4.90837e-14	1.11554e-16	359	751	2438	7166	0	0	YKL168C, YHR197W, YER162C, YLR035C, YJR089W, YHR119W, YOL090W, YMR308C, YPL248C, YKL205W, YBR289W, YKL222C, YER167W, YLR277C, YMR172W, YMR104C, YBL008W, YLR381W, YNL085W, YCR092C, YPL217C, YLR222C, YGL249W, YDR206W, YML075C, YGR071C, YOL017W, YPR031W, YDR416W, YGL013C, YGR099W, YIL075C, YNL132W, YEL055C, YOR098C, YLR266C, YJL206C, YLR039C, YBL007C, YLR129W, YLR045C, YKR024C, YKR099W, YML031W, YLL…
GO:0005933	cellular bud	7.19402e-14	1.63501e-16	73	751	255	7166	0	0	YNL243W, YMR032W, YIR019C, YJL204C, YDR166C, YLR319C, YNL233W, YER144C, YHR182W, YBL106C, YMR273C, YJR005W, YOR014W, YGR238C, YDR409W, YNL087W, YBL037W, YNL272C, YJL051W, YOR129C, YPL221W, YKL079W, YCL024W, YOR188W, YOR353C, YAL041W, YGL233W, YBR007C, YGR221C, YIL068C, YBL007C, YNL298W, YLR166C, YLR313C, YCR030C, YER033C, YHR149C, YDR293C, YOR127W, YLR114C, YER114C, YBR086C, YER032W, YOR233W, YMR…
GO:0043234	protein complex	5.07377e-13	1.15313e-15	211	751	1226	7166	0	0	YMR032W, YKL068W, YJL050W, YHR197W, YPL126W, YER162C, YPR019W, YLR035C, YJL204C, YLR319C, YJR089W, YOL090W, YFR013W, YLR148W, YKL205W, YJL061W, YAL051W, YBR289W, YOR144C, YOR112W, YER111C, YIL125W, YCL045C, YLR383W, YJR005W, YMR089C, YLR440C, YLR277C, YOR014W, YGR238C, YDR060W, YBL008W, YOR299W, YMR078C, YIL143C, YDR422C, YLR381W, YCR092C, YPL009C, YMR012W, YHL023C, YGR056W, YLR222C, YNL059C, YCR…
GO:0005694	chromosome	7.65314e-09	1.73935e-11	97	751	473	7166	0	0	YPL126W, YOR217W, YPR019W, YLR035C, YJL168C, YJR089W, YHR119W, YOL090W, YHR205W, YKR029C, YER173W, YOR005C, YIR002C, YBR289W, YOR144C, YER111C, YGL113W, YLR383W, YOR014W, YBL008W, YLR182W, YMR167W, YMR078C, YDR409W, YLR381W, YER147C, YBL052C, YCR092C, YNL186W, YNL201C, YGL249W, YNL059C, YCR077C, YDR206W, YKR101W, YDR419W, YGL207W, YLR223C, YPL008W, YOL145C, YGR099W, YOL034W, YGR140W, YLR135W, YGR…
GO:0071944	cell periphery	5.1205e-08	1.16375e-10	144	751	833	7166	0	0	YMR032W, YLL007C, YIR019C, YOR181W, YJL204C, YLR319C, YNL233W, YBL106C, YJR005W, YMR275C, YIL047C, YNR044W, YGR125W, YGR143W, YMR031C, YLR138W, YJR040W, YIL095W, YJL212C, YBR108W, YOR109W, YGL233W, YIL137C, YNR047W, YCR011C, YBL007C, YLR166C, YLR045C, YDR122W, YLL051C, YIL048W, YCR030C, YFR029W, YMR212C, YHR149C, YJL062W, YPL176C, YKR102W, YNL161W, YJR059W, YPL249C, YPL074W, YBL085W, YGR198W, YGL…
GO:0044427	chromosomal part	1.22387e-07	2.78152e-10	88	751	433	7166	0	0	YPL126W, YOR217W, YPR019W, YLR035C, YJR089W, YHR119W, YHR205W, YKR029C, YER173W, YOR005C, YIR002C, YOR144C, YER111C, YGL113W, YLR383W, YOR014W, YBL008W, YLR182W, YMR167W, YMR078C, YDR409W, YLR381W, YER147C, YBL052C, YNL186W, YGL249W, YNL059C, YCR077C, YDR206W, YKR101W, YDR419W, YGL207W, YLR223C, YPL008W, YOL145C, YGR099W, YOL034W, YGR140W, YLR135W, YGR188C, YOR141C, YIL101C, YLR263W, YPL268W, YLR…
GO:0044446	intracellular organelle part	1.36343e-07	3.09871e-10	408	751	3126	7166	0	0	YMR032W, YHR197W, YHR028C, YER162C, YLR035C, YOR181W, YLR319C, YJR089W, YHR119W, YOL090W, YMR308C, YLR148W, YKL205W, YLL003W, YBR289W, YKL222C, YDR119W, YJR005W, YLR277C, YBL022C, YIL047C, YBL008W, YOR299W, YLR381W, YNL085W, YHR204W, YCR092C, YPL217C, YHL023C, YLR222C, YGL249W, YDR206W, YPL221W, YML075C, YBR108W, YPR031W, YDR416W, YGR099W, YDR430C, YOR109W, YNL132W, YEL055C, YOR098C, YCR011C, YLR…
GO:0044422	organelle part	1.76764e-07	4.01737e-10	408	751	3131	7166	0	0	YMR032W, YHR197W, YHR028C, YER162C, YLR035C, YOR181W, YLR319C, YJR089W, YHR119W, YOL090W, YMR308C, YLR148W, YKL205W, YLL003W, YBR289W, YKL222C, YDR119W, YJR005W, YLR277C, YBL022C, YIL047C, YBL008W, YOR299W, YLR381W, YNL085W, YHR204W, YCR092C, YPL217C, YHL023C, YLR222C, YGL249W, YDR206W, YPL221W, YML075C, YBR108W, YPR031W, YDR416W, YGR099W, YDR430C, YOR109W, YNL132W, YEL055C, YOR098C, YCR011C, YLR…
GO:0044428	nuclear part	3.97164e-07	9.02646e-10	203	751	1329	7166	0	0	YKL068W, YJL050W, YHR197W, YER013W, YPL126W, YER162C, YPR019W, YLR035C, YMR288W, YJR089W, YHR119W, YOL090W, YFR013W, YMR308C, YKL205W, YKR029C, YJL061W, YAL051W, YBR289W, YOR112W, YER111C, YGL113W, YLR440C, YLR424W, YLR277C, YOR014W, YDR060W, YBL008W, YMR078C, YIL143C, YLR381W, YNL085W, YCR092C, YBL052C, YNL201C, YPL217C, YGR056W, YLR222C, YGL249W, YNL059C, YDR206W, YML075C, YJL033W, YPR031W, YPL…
GO:0016020	membrane	4.9587e-07	1.12698e-09	293	751	2102	7166	0	0	YHR028C, YLR319C, YMR308C, YLR148W, YKL205W, YHL050C, YNR065C, YDR119W, YJR005W, YIL047C, YNR044W, YOR299W, YHR204W, YHL023C, YPL221W, YML075C, YJL212C, YBR108W, YOR109W, YOR098C, YCR011C, YLR039C, YAL053W, YBL007C, YGR170W, YLL051C, YIL048W, YML031W, YCR030C, YER113C, YFR029W, YMR212C, YJR036C, YGL016W, YNL238W, YPL176C, YKR102W, YNL161W, YJR059W, YPL249C, YPL270W, YGR198W, YGL114W, YNL327W, YML…
GO:0005938	cell cortex	6.57036e-07	1.49326e-09	46	751	174	7166	0	0	YNL243W, YMR032W, YLR166C, YLR045C, YDR490C, YLR313C, YCR030C, YPL174C, YOR329C, YOR181W, YJL204C, YDR166C, YLR319C, YIL002C, YNL233W, YHR149C, YOR127W, YBR086C, YOR233W, YNL161W, YPL074W, YDR409W, YOL100W, YGR198W, YNL087W, YOR086C, YOR129C, YPL032C, YIL095W, YCL024W, YBR133C, YOR337W, YBR108W, YHR158C, YIL140W, YOR109W, YGL233W, YPR055W, YPL141C, YHR073W, YCR038C, YMR109W, YBL061C, YBR102C, YIL…
GO:0099568	cytoplasmic region	6.57036e-07	1.49326e-09	46	751	174	7166	0	0	YNL243W, YMR032W, YLR166C, YLR045C, YDR490C, YLR313C, YCR030C, YPL174C, YOR329C, YOR181W, YJL204C, YDR166C, YLR319C, YIL002C, YNL233W, YHR149C, YOR127W, YBR086C, YOR233W, YNL161W, YPL074W, YDR409W, YOL100W, YGR198W, YNL087W, YOR086C, YOR129C, YPL032C, YIL095W, YCL024W, YBR133C, YOR337W, YBR108W, YHR158C, YIL140W, YOR109W, YGL233W, YPR055W, YPL141C, YHR073W, YCR038C, YMR109W, YBL061C, YBR102C, YIL…
GO:0000228	nuclear chromosome	1.12092e-06	2.54755e-09	70	751	328	7166	0	0	YPR019W, YLR035C, YJR089W, YOL090W, YKR029C, YER173W, YOR005C, YBR289W, YER111C, YGL113W, YOR014W, YBL008W, YLR182W, YMR167W, YMR078C, YDR409W, YLR381W, YER147C, YCR092C, YNL201C, YGL249W, YNL059C, YGL207W, YLR223C, YPL008W, YGR099W, YGR140W, YLR135W, YGR188C, YOR141C, YFL003C, YIL101C, YIL073C, YDR499W, YLR263W, YPL268W, YLR045C, YLR442C, YPR135W, YDR207C, YBL023C, YPR104C, YFL013C, YIL112W, YBR…
GO:0005934	cellular bud tip	1.41383e-06	3.21325e-09	32	751	100	7166	0	0	YNL243W, YLR313C, YCR030C, YDR166C, YLR319C, YER033C, YHR149C, YLR114C, YHR182W, YMR273C, YNL161W, YGR238C, YPL249C, YBR017C, YNL272C, YLR187W, YMR192W, YFL047W, YPL032C, YKL079W, YOR188W, YKR090W, YHR158C, YCR017C, YGL233W, YAL041W, YPR055W, YML109W, YBR007C, YGR221C, YBR102C, YIL068C
GO:0099023	tethering complex	6.01809e-06	1.36775e-08	19	751	43	7166	0	0	YNL041C, YLR166C, YJL029C, YDR495C, YJL204C, YDR166C, YDR080W, YLR148W, YMR231W, YDR108W, YNL258C, YPL045W, YLR440C, YGL233W, YPR105C, YPR055W, YLR396C, YBR102C, YIL068C
GO:0032991	macromolecular complex	6.40432e-06	1.45553e-08	311	751	2310	7166	0	0	YMR032W, YHR197W, YER162C, YLR035C, YJL204C, YLR319C, YJR089W, YHR119W, YOL090W, YLR148W, YKL205W, YBR289W, YKL222C, YJR005W, YLR277C, YGR238C, YBL008W, YOR299W, YLR381W, YNL085W, YCR092C, YOR178C, YPL217C, YMR012W, YHL023C, YLR222C, YDR206W, YDR074W, YPR031W, YDR416W, YGR099W, YIL075C, YNL132W, YOR098C, YNL311C, YOR076C, YLR039C, YLR166C, YLR129W, YLR045C, YML031W, YIL046W, YKR086W, YJR036C, YGL…
GO:0031981	nuclear lumen	1.01896e-05	2.31583e-08	147	751	921	7166	0	0	YJL050W, YHR197W, YPL126W, YPR019W, YLR035C, YJR089W, YHR119W, YOL090W, YMR308C, YKL205W, YKR029C, YBR289W, YER111C, YGL113W, YLR277C, YOR014W, YDR060W, YBL008W, YMR078C, YIL143C, YLR381W, YNL085W, YCR092C, YBL052C, YNL201C, YPL217C, YLR222C, YGL249W, YNL059C, YML075C, YJL033W, YPR031W, YPL008W, YOL145C, YLR347C, YGR099W, YOR001W, YNL132W, YEL055C, YIL101C, YIL073C, YDR499W, YOL021C, YLR129W, YLR…
GO:0000131	incipient cellular bud site	1.0401e-05	2.36386e-08	23	751	62	7166	0	0	YNL243W, YMR192W, YHL007C, YLR313C, YDR166C, YLR319C, YKL079W, YNL233W, YCL024W, YHR149C, YER144C, YKR090W, YOR353C, YIL140W, YMR273C, YAL041W, YGL233W, YPR055W, YNL161W, YPL249C, YCR038C, YBL061C, YBR102C
GO:0044454	nuclear chromosome part	2.62757e-05	5.97176e-08	62	751	298	7166	0	0	YPL268W, YLR045C, YPR019W, YLR442C, YLR035C, YPR135W, YJR089W, YDR207C, YBL023C, YPR104C, YKR029C, YFL013C, YER173W, YOR005C, YIL112W, YBR202W, YER111C, YGL113W, YFL008W, YOR014W, YBL008W, YLR182W, YOR038C, YMR167W, YMR078C, YDR409W, YLR381W, YJL019W, YDR285W, YEL061C, YER147C, YGL201C, YML061C, YGL249W, YIL026C, YNL059C, YGL093W, YNL216W, YML065W, YGL086W, YBR098W, YBR245C, YGL207W, YLR223C, YPL…
GO:0043332	mating projection tip	3.31911e-05	7.54343e-08	33	751	118	7166	0	0	YNL243W, YLR166C, YLR313C, YCR030C, YOR181W, YDR166C, YLR319C, YER033C, YLR330W, YPR032W, YNL279W, YNL161W, YGR238C, YBL085W, YNL272C, YMR232W, YHL007C, YIL095W, YKL079W, YKR090W, YDR103W, YOR353C, YHR158C, YGL233W, YAL041W, YPR055W, YHR098C, YMR109W, YBR102C, YNR047W, YIL068C, YJL157C, YBL007C
GO:0005737	cytoplasm	4.78084e-05	1.08655e-07	559	751	4734	7166	0	0	YMR032W, YKL168C, YHR197W, YOR181W, YJR089W, YBR001C, YKL205W, YLL003W, YBR289W, YKL222C, YNR065C, YIL047C, YGL236C, YNL085W, YHR204W, YCR092C, YNL272C, YPL217C, YMR012W, YGL249W, YDR206W, YPL221W, YML075C, YPL207W, YPR031W, YDR416W, YIL075C, YDR430C, YOR109W, YMR185W, YOR076C, YBL007C, YLL051C, YMR212C, YKR086W, YJR036C, YBR202W, YMR261C, YGR061C, YOR058C, YLR410W, YNL161W, YPL270W, YPL074W, YGL…
GO:0005886	plasma membrane	0.000138029	3.13702e-07	94	751	543	7166	0	0	YOL084W, YNL243W, YLL007C, YIR019C, YGL006W, YDR040C, YBL106C, YJR005W, YPL180W, YMR275C, YIL047C, YGL167C, YNL087W, YBL037W, YLR373C, YGR125W, YHR047C, YGR143W, YPR194C, YMR031C, YKL174C, YOR129C, YOL130W, YLR138W, YJR040W, YOR018W, YJL212C, YBR294W, YCL024W, YOR188W, YLR219W, YNL047C, YDR270W, YCR037C, YGL233W, YPR003C, YHR073W, YIL137C, YNR047W, YCR011C, YGR221C, YLR092W, YAR050W, YBL007C, YOR…
GO:0044463	cell projection part	0.000266346	6.05333e-07	33	751	128	7166	0	0	YNL243W, YLR166C, YLR313C, YCR030C, YOR181W, YDR166C, YLR319C, YER033C, YLR330W, YPR032W, YNL279W, YNL161W, YGR238C, YBL085W, YNL272C, YMR232W, YHL007C, YIL095W, YKL079W, YKR090W, YDR103W, YOR353C, YHR158C, YGL233W, YAL041W, YPR055W, YHR098C, YMR109W, YBR102C, YNR047W, YIL068C, YJL157C, YBL007C
GO:0005937	mating projection	0.000679933	1.5453e-06	33	751	133	7166	0	0	YNL243W, YLR166C, YLR313C, YCR030C, YOR181W, YDR166C, YLR319C, YER033C, YLR330W, YPR032W, YNL279W, YNL161W, YGR238C, YBL085W, YNL272C, YMR232W, YHL007C, YIL095W, YKL079W, YKR090W, YDR103W, YOR353C, YHR158C, YGL233W, YAL041W, YPR055W, YHR098C, YMR109W, YBR102C, YNR047W, YIL068C, YJL157C, YBL007C
GO:0042995	cell projection	0.000972027	2.20915e-06	33	751	135	7166	0	0	YNL243W, YLR166C, YLR313C, YCR030C, YOR181W, YDR166C, YLR319C, YER033C, YLR330W, YPR032W, YNL279W, YNL161W, YGR238C, YBL085W, YNL272C, YMR232W, YHL007C, YIL095W, YKL079W, YKR090W, YDR103W, YOR353C, YHR158C, YGL233W, YAL041W, YPR055W, YHR098C, YMR109W, YBR102C, YNR047W, YIL068C, YJL157C, YBL007C
GO:0012505	endomembrane system	0.00165431	3.75979e-06	159	751	1098	7166	0	0	YKR021W, YKL068W, YLR057W, YJL204C, YCR048W, YMR308C, YLR148W, YKL205W, YJL061W, YOR112W, YNR065C, YNL127W, YCL045C, YJR005W, YLR440C, YIL047C, YOR299W, YDR307W, YHR204W, YNL272C, YGR143W, YLR138W, YPL221W, YJR040W, YML075C, YOR070C, YPL207W, YLR347C, YOR098C, YCR011C, YLR039C, YAL053W, YBL007C, YGR170W, YIL048W, YML031W, YER113C, YLR207W, YJL062W, YGL016W, YNL238W, YKL034W, YPL249C, YGR198W, YJL…
GO:0000145	exocyst	0.00177274	4.02895e-06	7	751	9	7166	0	0	YLR166C, YGL233W, YBR102C, YPR055W, YJL204C, YIL068C, YDR166C
GO:0044448	cell cortex part	0.00193148	4.38972e-06	33	751	139	7166	0	0	YNL243W, YMR032W, YLR166C, YLR313C, YOR086C, YCR030C, YOR329C, YOR181W, YJL204C, YDR166C, YLR319C, YIL002C, YIL095W, YNL233W, YBR133C, YCL024W, YOR337W, YOR127W, YBR108W, YIL140W, YBR086C, YOR109W, YGL233W, YPR055W, YHR073W, YDR409W, YMR109W, YGR198W, YNL087W, YBL061C, YBR102C, YIL068C, YBL007C
GO:0098687	chromosomal region	0.00239014	5.43213e-06	43	751	205	7166	0	0	YPL268W, YLR045C, YLR442C, YJR089W, YHR119W, YIR002C, YOR144C, YBR202W, YGL113W, YOR014W, YBL008W, YDR052C, YLR381W, YJL019W, YBL052C, YDR285W, YEL061C, YNL186W, YDR138W, YIL026C, YML034W, YCR077C, YDR206W, YGL093W, YJL080C, YKR101W, YNL216W, YGL086W, YLR223C, YKL057C, YGR099W, YGR140W, YAL019W, YOR304W, YGR188C, YGR218W, YEL032W, YOR080W, YMR106C, YCL061C, YLR318W, YMR179W, YOR195W
GO:0033263	CORVET complex	0.00365067	8.29698e-06	6	751	7	7166	0	0	YLR396C, YLR148W, YPL045W, YMR231W, YDR495C, YDR080W
GO:0005794	Golgi apparatus	0.00390672	8.87892e-06	54	751	285	7166	0	0	YJL029C, YKL165C, YIL048W, YLR057W, YER113C, YJL204C, YER001W, YNL267W, YOR219C, YJL094C, YDR238C, YNL049C, YLR330W, YNL238W, YNL127W, YER114C, YNL183C, YMR054W, YHR103W, YKL034W, YIL047C, YPL249C, YOR299W, YOR034C, YGL167C, YPR194C, YNL041C, YMR192W, YDR351W, YKL174C, YNL287W, YIL109C, YDR137W, YJR040W, YKR027W, YOR070C, YDR108W, YDR205W, YCR067C, YPR029C, YDR270W, YPR181C, YOR322C, YDR264C, YPR…
GO:0005774	vacuolar membrane	0.00434461	9.87411e-06	54	751	286	7166	0	0	YNL176C, YHR028C, YMR160W, YLL051C, YKL165C, YGL023C, YOL078W, YHR205W, YLR148W, YOR219C, YGL006W, YLR173W, YDR119W, YMR054W, YJL154C, YPL180W, YKL064W, YIL047C, YGL156W, YPL270W, YDR422C, YOR034C, YLR241W, YGL114W, YKL146W, YNL325C, YGR125W, YLR001C, YHL023C, YBL104C, YIL067C, YIL109C, YDR080W, YJL080C, YDR089W, YGL180W, YMR231W, YFL004W, YOL060C, YNL321W, YNL101W, YLR386W, YPL045W, YBR131W, YOR…
GO:0005856	cytoskeleton	0.00493818	1.12231e-05	48	751	245	7166	0	0	YNL243W, YMR032W, YLR045C, YLR313C, YML031W, YCR030C, YPL174C, YOR329C, YOR181W, YLR319C, YJR089W, YIL002C, YNL233W, YOR127W, YNL126W, YLL003W, YKL222C, YER114C, YOR233W, YOR058C, YLR410W, YOR014W, YDR409W, YGR198W, YJL019W, YEL061C, YPR141C, YDR356W, YOR349W, YPL155C, YGL093W, YIL095W, YKL079W, YCL024W, YBR133C, YGL086W, YBR108W, YIL140W, YOR373W, YGR140W, YOR109W, YGR218W, YOR141C, YMR109W, YBL…
GO:0034399	nuclear periphery	0.00603227	1.37097e-05	19	751	63	7166	0	0	YML034W, YJR132W, YML075C, YMR308C, YKL205W, YBL084C, YDR458C, YLR347C, YLL026W, YNL085W, YBR281C, YBR017C, YOR160W, YJL019W, YER110C, YCL061C, YNL325C, YLR450W, YFL009W
GO:0044437	vacuolar part	0.0098757	2.24448e-05	54	751	294	7166	0	0	YNL176C, YHR028C, YMR160W, YLL051C, YKL165C, YGL023C, YOL078W, YHR205W, YLR148W, YOR219C, YGL006W, YLR173W, YDR119W, YMR054W, YJL154C, YPL180W, YKL064W, YIL047C, YGL156W, YPL270W, YDR422C, YOR034C, YLR241W, YGL114W, YKL146W, YNL325C, YGR125W, YLR001C, YHL023C, YBL104C, YIL067C, YIL109C, YDR080W, YJL080C, YDR089W, YGL180W, YMR231W, YFL004W, YOL060C, YNL321W, YNL101W, YLR386W, YPL045W, YBR131W, YOR…

[truncated: 2 more sheets: 3 component, 4 component]
