# Supplementary material for: Novel mRNA-specific effects of ribosome drop-off on translation rate and polysome profile
Source: PLoS Comput Biol. 2017 May 30;13(5):e1005555. doi: 10.1371/journal.pcbi.1005555 (PMC5469512; doi:10.1371/journal.pcbi.1005555)
Supplement: S3 Table — List of tRNAs, with corresponding anticodons and codons, Gene Copy Number of the tRNAs (GCN) and estimated elongation rate (1/s) for each codon, as explained in S1 Text. (XLSX) [file pcbi.1005555.s004.xlsx]

## Sheet: Sheet1
tRNA	anticodon	codon	GCN	elogation rate (1/s)
Ala1	IGC	GCU	11	12.39
Ala1	IGC	GCC	11	7.93
Ala2	UGC	GCA	5	5.63
Ala2	UGC	GCG	5	3.44
Arg1	CCU	AGG	1	1.13
Arg2	ICG	CGU	6	6.76
Arg2	ICG	CGC	6	4.33
Arg2	ICG	CGA	6	4.33
Arg3	UCU	AGA	11	12.39
Arg4	CCG	CGG	1	1.13
Asn	GUU	AAU	10	6.87
Asn	GUU	AAC	10	11.27
Asp	GUC	GAU	15	10.31
Asp	GUC	GAC	15	16.9
Cys	GCA	UGU	4	2.75
Cys	GCA	UGC	4	4.51
Gln1	UUG	CAA	9	10.14
Gln2	CUG	CAG	1	1.13
Glu3	UUC	GAA	14	15.77
Glu4	CUC	GAG	2	2.25
Gly1	GCC	GGU	16	11
Gly1	GCC	GGC	16	18.03
Gly2	UCC	GGA	3	3.38
Gly3	CCC	GGG	2	2.25
His	GUG	CAU	7	4.81
His	GUG	CAC	7	7.89
Ile1	UAU	AUA	2	2.25
Ile2	IAU	AUU	13	14.65
Ile2	IAU	AUC	13	9.37
Leu1	UAG	CUA	3	3.38
Leu1	UAG	CUG	3	2.06
Leu3	CAA	UUG	10	11.27
Leu4	UAA	UUA	7	7.89
Leu5	GAG	CUU	1	0.69
Leu5	GAG	CUC	1	1.13
Lys1	CUU	AAG	14	15.77
Lys2	UUU	AAA	7	7.89
Met	CAU	AUG	5	5.63
Phe	GAA	UUU	10	6.87
Phe	GAA	UUC	10	11.27
Pro1	UGG	CCA	10	11.27
Pro1	UGG	CCG	10	6.87
Pro2	IGG	CCU	2	2.25
Pro2	IGG	CCC	2	1.44
Ser2	IGA	UCU	11	12.39
Ser2	IGA	UCC	11	7.93
Ser3	GCU	AGU	4	2.75
Ser3	GCU	AGC	4	4.51
Ser4	UGA	UCA	3	3.38
Ser5	CGA	UCG	1	1.13
Thr1	IGU	ACU	11	12.39
Thr1	IGU	ACC	11	7.93
Thr2	CGU	ACG	1	1.13
Thr3	UGU	ACA	4	4.51
Trp	CCA	UGG	6	6.76
Tyr	GIA	UAU	8	5.5
Tyr	GIA	UAC	8	9.01
Val1	IAC	GUU	14	15.77
Val1	IAC	GUC	14	10.1
Val2	UAC	GUA	2	2.25
Val2b	CAC	GUG	2	2.25
