# Supplementary material for: Novel mRNA-specific effects of ribosome drop-off on translation rate and polysome profile
Source: PLoS Comput Biol. 2017 May 30;13(5):e1005555. doi: 10.1371/journal.pcbi.1005555 (PMC5469512; doi:10.1371/journal.pcbi.1005555)
Supplement: S4 Table — Systematic gene name, reference number, number of codons, measured value of ribosome density (experimental data), estimated physiological value of initiation rate and calculated value of ribosome drop-off resilience. (XLSX) [file pcbi.1005555.s005.xlsx]

## Sheet: Sheet1
"rho_phys" denotes the average ribosome density of that mRNA (number of ribosomes/number of codons in the mRNA), measured in [MacKay et al. (2004). Molecular & Cellular Proteomics 3: 478-489.]
"alpha_phys" is in units of 1/s and it denotes the initiation rate for that mRNA under physiological conditions
the drop-off resilience is defined as in the main text of the paper, and it is a value between 0 and 1
#N/A indicates tha there was no available measurement of ribosome density for that mRNA. Hence, alpha_phys and resilience cannot be determined.
Gene (systematic name)	ref	Number of codons	rho_phys	alpha_phys	drop-off resilience
YAL001C	0	1161	0.00468	0.035	0.68419
YAL002W	1	1275	0.00226	0.025	0.64727
YAL003W	2	207	0.02501	0.375	0.97883
YAL004W	3	216	#N/A	#N/A	#N/A
YAL005C	4	643	#N/A	#N/A	#N/A
YAL007C	5	216	0.01118	0.085	0.94416
YAL008W	6	199	0.02323	0.135	0.93164
YAL012W	10	395	0.02119	0.165	0.89604
YAL013W	11	421	0.01536	0.085	0.85023
YAL014C	12	256	0.0098	0.045	0.89464
YAL015C	13	400	0.01055	0.055	0.8643
YAL016W	15	636	0.01438	0.105	0.8213
YAL017W	16	1357	0.00581	0.045	0.63828
YAL018C	17	326	0.02025	0.135	0.90446
YAL019W-A	18	190	0.00787	0.045	0.93524
YAL019W	19	1132	#N/A	#N/A	#N/A
YAL020C	20	334	0.01567	0.075	0.88309
YAL021C	21	838	0.01268	0.075	0.75368
YAL022C	22	518	0.017	0.095	0.82159
YAL023C	23	760	0.01665	0.145	0.82103
YAL024C	24	1436	0.00515	0.045	0.61549
YAL025C	25	307	0.01692	0.115	0.91518
YAL026C	27	1356	#N/A	#N/A	#N/A
YAL027W	28	262	0.01784	0.105	0.90676
YAL028W	29	529	0.00851	0.045	0.82156
YAL029C	30	1472	0.00224	0.025	0.64028
YAL030W	31	118	0.01909	0.115	0.95352
YAL031C	32	761	0.00873	0.055	0.77851
YAL032C	34	380	0.01508	0.085	0.87267
YAL033W	35	174	0.01965	0.095	0.93305
YAL034C-B	36	118	0.00588	0.035	0.96195
YAL034C	37	414	#N/A	#N/A	#N/A
YAL034W-A	38	290	#N/A	#N/A	#N/A
YAL035W	39	1003	0.01166	0.105	0.79599
YAL036C	40	370	0.01788	0.125	0.89696
YAL037C-A	42	31	#N/A	#N/A	#N/A
YAL037W	43	268	0.01588	0.075	0.9001
YAL038W	44	501	0.01599	0.215	0.93341
YAL039C	45	270	0.01757	0.095	0.91578
YAL040C	46	581	0.00478	0.035	0.84962
YAL041W	47	855	0.00959	0.055	0.73662
YAL042W	49	416	0.01984	0.135	0.85869
YAL043C	50	786	0.01108	0.065	0.7493
YAL045C	53	103	0.02279	0.095	0.95039
YAL046C	54	119	0.01755	0.095	0.9559
YAL047C	55	623	0.01331	0.085	0.80224
YAL048C	57	663	0.00866	0.055	0.81167
YAL049C	58	247	0.02023	0.135	0.93615
YAL051W	59	1048	0.0103	0.075	0.7178
YAL053W	60	784	0.01514	0.105	0.77342
YAL054C	61	714	0.01453	0.135	0.83644
YAL055W	62	181	0.03332	0.185	0.93291
YAL056W	64	881	0.0066	0.045	0.75084
YAL058W	65	503	0.00981	0.055	0.8473
YAL061W	69	418	0.0089	0.055	0.88351
YAR047C	100	107	0.03833	0.225	0.95351
YAR050W	101	1538	0.00309	0.035	0.70971
YAR053W	102	99	0.0413	0.255	0.95941
YAR060C	103	112	0.02682	0.145	0.96022
YAR064W	104	100	0.02972	0.135	0.96109
YAR066W	105	204	#N/A	#N/A	#N/A
YAR068W	106	162	0.02568	0.105	0.9187
YAR069C	107	98	#N/A	#N/A	#N/A
YAR070C	108	100	0.03913	0.215	0.95779
YAR071W	109	468	0.02058	0.175	0.8966
YAR073W	110	404	0.02022	0.155	0.91118
YAR075W	111	158	0.05171	0.765	0.96613
YBL001C	112	105	0.02777	0.275	0.9753
YBL004W	115	2494	0.00516	0.045	0.45092
YBL005W	116	977	0.01083	0.075	0.737
YBL006C	117	181	0.02843	0.125	0.91739
YBL007C	118	1245	0.00797	0.065	0.72065
YBL008W	119	841	0.00674	0.045	0.77372
YBL009W	120	677	0.00786	0.055	0.80986
YBL010C	121	281	0.01667	0.095	0.91518
YBL011W	122	760	0.00906	0.065	0.79882
YBL012C	123	134	0.03915	0.215	0.94115
YBL013W	124	402	0.01304	0.065	0.86255
YBL014C	125	895	0.00278	0.025	0.7447
YBL015W	126	527	0.02059	0.135	0.85017
YBL016W	127	354	0.0157	0.075	0.87646
YBL017C	128	1580	0.00128	0.015	0.634
YBL018C	129	134	0.0329	0.215	0.96302
YBL019W	130	521	0.01061	0.065	0.83325
YBL020W	131	575	0.01835	0.115	0.83125
YBL021C	132	145	0.02759	0.125	0.94792
YBL022C	133	1134	0.01101	0.085	0.73008
YBL023C	134	869	0.01174	0.085	0.78695
YBL024W	135	685	0.01511	0.115	0.84486
YBL025W	136	146	0.025	0.125	0.94984
YBL026W	137	96	0.02605	0.185	0.97417
YBL027W	138	190	0.01246	0.155	0.97156
YBL028C	139	107	0.02475	0.245	0.98249
YBL029W	141	377	#N/A	#N/A	#N/A
YBL030C	142	319	0.01871	0.175	0.94333
YBL031W	143	339	0.01115	0.065	0.90445
YBL032W	144	382	0.01336	0.085	0.89268
YBL033C	145	346	0.01717	0.085	0.8792
YBL034C	146	1514	0.0085	0.065	0.62364
YBL035C	147	706	0.01013	0.065	0.80217
YBL036C	148	258	0.0201	0.135	0.93455
YBL037W	149	1026	0.01184	0.085	0.70656
YBL038W	150	233	0.0155	0.095	0.93547
YBL039C	151	580	0.01532	0.115	0.87216
YBL040C	152	220	0.01711	0.105	0.93738
YBL041W	153	242	0.01986	0.115	0.93172
YBL042C	154	640	0.01887	0.125	0.82536
YBL043W	155	258	0.02498	0.145	0.92663
YBL044W	156	123	0.03083	0.165	0.95566
YBL045C	157	458	0.01914	0.165	0.8941
YBL047C	159	1382	0.00401	0.035	0.6744
YBL048W	160	104	0.05218	0.885	0.96673
YBL049W	161	139	0.0272	0.145	0.95264
YBL050W	162	293	0.01522	0.095	0.91269
YBL051C	163	669	0.00818	0.055	0.83708
YBL052C	164	832	0.00354	0.025	0.78232
YBL053W	165	125	0.02629	0.105	0.94847
YBL054W	166	526	0.00781	0.055	0.84356
YBL055C	167	419	0.01932	0.115	0.86897
YBL056W	168	469	0.0135	0.095	0.88405
YBL057C	169	215	0.01713	0.105	0.93471
YBL058W	170	424	0.01924	0.125	0.88479
YBL059W	172	194	0.02132	0.115	0.93361
YBL060W	173	688	0.00844	0.055	0.80553
YBL061C	174	697	0.00804	0.055	0.79419
YBL062W	175	127	0.03512	0.185	0.95058
YBL063W	176	1112	0.00812	0.055	0.69199
YBL064C	177	262	0.02305	0.175	0.92853
YBL066C	179	1149	0.00217	0.025	0.69362
YBL067C	180	748	0.00533	0.045	0.79449
YBL068W	181	328	0.01448	0.095	0.91769
YBL069W	182	430	0.01471	0.095	0.88465
YBL070C	183	107	0.06029	0.415	0.96355
YBL073W	187	104	0.04736	0.275	0.95748
YBL074C	188	356	0.01353	0.075	0.89588
YBL075C	189	650	0.00832	0.055	0.83281
YBL076C	190	1073	0.01175	0.115	0.78399
YBL078C	192	118	0.03509	0.215	0.9636
YBL079W	193	1503	0.00213	0.025	0.65876
YBL080C	194	542	0.01094	0.075	0.84334
YBL081W	195	369	0.0203	0.115	0.86971
YBL082C	196	459	0.01265	0.065	0.84262
YBL083C	197	142	0.03022	0.145	0.94337
YBL084C	198	759	#N/A	#N/A	#N/A
YBL085W	199	981	0.00764	0.055	0.73389
YBL086C	200	467	0.00869	0.055	0.85543
YBL087C	201	138	0.01598	0.175	0.98284
YBL088C	202	2788	0.00279	0.025	0.39396
YBL089W	203	460	0.01066	0.065	0.85655
YBL091C	205	422	0.01474	0.105	0.89567
YBL091C-A	206	176	#N/A	#N/A	#N/A
YBL092W	207	131	#N/A	#N/A	#N/A
YBL093C	208	221	0.01401	0.065	0.91973
YBL094C	209	111	0.04439	0.325	0.95877
YBL095W	210	271	0.0124	0.065	0.91553
YBL096C	211	103	0.0477	0.345	0.96028
YBL097W	212	755	0.00864	0.065	0.80189
YBL098W	213	461	0.01233	0.085	0.87666
YBL099W	214	546	0.01395	0.125	0.89104
YBL101C	216	1118	0.00704	0.055	0.68953
YBL102W	217	216	0.00935	0.045	0.91222
YBL103C	218	487	0.01047	0.065	0.85673
YBL104C	219	1039	0.01018	0.075	0.72806
YBL105C	220	1152	0.0078	0.055	0.69923
YBL106C	221	1011	0.00393	0.035	0.72998
YBL107C	222	197	0.01707	0.105	0.93835
YBL108W	225	102	0.04697	0.325	0.96465
YBL111C	227	668	0.00302	0.025	0.78455
YBL112C	228	106	0.0399	0.235	0.95648
YBL113C	229	793	0.00254	0.025	0.76656
YBR001C	230	781	0.00737	0.055	0.79146
YBR003W	232	474	0.00929	0.055	0.8658
YBR004C	233	434	0.01687	0.125	0.88771
YBR006W	235	498	0.01166	0.075	0.87383
YBR007C	236	737	0.00608	0.035	0.78774
YBR008C	237	549	0.00406	0.035	0.85718
YBR009C	238	104	0.02926	0.445	0.98608
YBR011C	240	288	0.02037	0.225	0.9482
YBR012C	241	140	#N/A	#N/A	#N/A
YBR013C	242	130	0.03023	0.175	0.95055
YBR014C	243	204	0.02769	0.165	0.93474
YBR015C	244	598	0.01799	0.145	0.8343
YBR016W	245	129	0.0219	0.085	0.9465
YBR017C	246	919	0.01213	0.085	0.75011
YBR018C	247	367	0.01649	0.105	0.89206
YBR019C	248	700	0.00376	0.035	0.81817
YBR020W	249	529	0.0052	0.045	0.86843
YBR021W	250	634	0.00412	0.035	0.85248
YBR022W	251	178	0.03166	0.195	0.94564
YBR023C	252	1166	0.00854	0.065	0.6959
YBR024W	253	302	0.01341	0.075	0.91286
YBR025C	254	395	0.01698	0.185	0.9445
YBR026C	255	381	0.01593	0.115	0.89075
YBR027C	256	111	0.03653	0.195	0.95473
YBR028C	257	526	0.00951	0.065	0.85285
YBR029C	258	458	0.01755	0.115	0.86953
YBR030W	259	553	0.00926	0.055	0.84715
YBR031W	260	363	0.01946	0.265	0.96163
YBR032W	261	101	0.04296	0.215	0.95879
YBR033W	262	920	0.00579	0.035	0.74416
YBR034C	263	349	0.02148	0.165	0.91645
YBR035C	264	229	0.0212	0.125	0.92735
YBR036C	265	411	0.01875	0.115	0.86391
YBR037C	266	296	0.0163	0.085	0.89064
YBR038W	267	964	0.0113	0.085	0.74469
YBR039W	268	312	0.01521	0.145	0.94204
YBR040W	269	299	0.01264	0.075	0.90885
YBR041W	270	670	0.01619	0.125	0.81201
YBR042C	271	398	0.01071	0.065	0.87431
YBR043C	272	690	0.00315	0.025	0.81539
YBR045C	274	574	0.00965	0.065	0.83876
YBR046C	275	335	0.01663	0.105	0.90081
YBR047W	276	176	0.02432	0.195	0.94676
YBR049C	278	811	0.01064	0.075	0.80255
YBR050C	279	339	0.01213	0.065	0.89471
YBR051W	280	117	0.03483	0.195	0.957
YBR052C	281	211	0.01836	0.115	0.95222
YBR053C	282	359	0.0161	0.105	0.90136
YBR054W	283	345	0.01822	0.155	0.93476
YBR055C	284	900	0.0047	0.035	0.7566
YBR056W-A	285	67	0.01382	0.085	0.97861
YBR056W	286	502	#N/A	#N/A	#N/A
YBR057C	287	367	0.01157	0.065	0.88512
YBR058C	288	782	0.01036	0.065	0.78199
YBR058C-A	289	81	#N/A	#N/A	#N/A
YBR059C	290	1109	0.00689	0.045	0.69842
YBR060C	291	621	0.00696	0.045	0.80701
YBR061C	292	311	0.01667	0.095	0.90194
YBR062C	293	181	0.04172	0.305	0.94662
YBR063C	294	405	0.01002	0.065	0.88812
YBR064W	295	143	0.03349	0.145	0.93565
YBR065C	296	365	0.01043	0.055	0.89491
YBR066C	297	221	0.01879	0.095	0.92668
YBR067C	298	211	#N/A	#N/A	#N/A
YBR068C	299	610	0.0136	0.085	0.83737
YBR069C	300	620	0.01379	0.085	0.8152
YBR071W	302	212	0.01974	0.105	0.92958
YBR073W	304	925	0.00828	0.065	0.74886
YBR074W	305	977	0.02903	0.195	0.69162
YBR076W	306	340	0.01043	0.065	0.9016
YBR078W	308	469	0.01522	0.145	0.92108
YBR079C	309	965	0.01328	0.125	0.81396
YBR080C	310	759	0.01277	0.095	0.80608
YBR081C	311	1333	0.00359	0.035	0.67402
YBR082C	312	149	0.02412	0.195	0.96667
YBR083W	313	487	0.01125	0.065	0.84447
YBR084C-A	314	190	#N/A	#N/A	#N/A
YBR084W	315	976	0.01022	0.075	0.76376
YBR085W	317	308	0.01667	0.115	0.9227
YBR086C	318	947	0.00787	0.055	0.75887
YBR087W	319	355	0.01243	0.075	0.89047
YBR089C-A	321	100	#N/A	#N/A	#N/A
YBR089W	322	200	0.02766	0.175	0.92685
YBR090C	323	123	0.02599	0.145	0.9559
YBR092C	325	468	0.02099	0.205	0.904
YBR093C	326	468	0.02113	0.205	0.90964
YBR094W	327	754	0.01829	0.135	0.81987
YBR095C	328	431	0.01147	0.075	0.8769
YBR096W	329	231	0.01576	0.095	0.93125
YBR097W	330	1455	0.00379	0.035	0.63361
YBR098W	331	692	0.01082	0.065	0.79154
YBR099C	332	128	0.04289	0.185	0.95039
YBR101C	333	291	0.02014	0.125	0.91806
YBR102C	334	754	0.00718	0.045	0.7716
YBR103W	336	536	0.01109	0.065	0.83522
YBR104W	337	330	0.01258	0.075	0.90205
YBR105C	338	363	0.01081	0.065	0.88665
YBR106W	339	189	0.01873	0.195	0.96371
YBR107C	340	246	0.01075	0.065	0.92798
YBR108W	341	948	0.00625	0.035	0.72968
YBR109C	342	148	0.02555	0.185	0.95727
YBR110W	344	450	0.0174	0.115	0.86769
YBR111C	345	232	0.01627	0.125	0.94062
YBR112C	346	967	0.00934	0.065	0.72897
YBR113W	347	161	0.059	0.425	0.94087
YBR114W	348	791	0.0056	0.035	0.76524
YBR115C	349	1393	0.01085	0.095	0.70014
YBR116C	350	176	0.02297	0.115	0.92667
YBR117C	351	682	0.00521	0.035	0.82216
YBR118W	352	459	0.01407	0.195	0.93458
YBR119W	353	299	0.01864	0.095	0.88352
YBR120C	354	163	0.02941	0.235	0.94859
YBR121C	355	668	0.01514	0.155	0.8779
YBR122C	356	178	0.01664	0.115	0.95406
YBR123C	357	650	0.00846	0.065	0.82529
YBR124W	358	120	0.04208	0.255	0.95466
YBR125C	359	394	0.01556	0.105	0.88624
YBR126C	360	496	0.01948	0.125	0.85308
YBR127C	362	518	0.01785	0.155	0.88331
YBR128C	363	345	0.01433	0.075	0.87656
YBR129C	364	329	0.00701	0.045	0.89899
YBR130C	365	426	0.01056	0.075	0.88123
YBR131W	366	705	0.00627	0.045	0.79977
YBR133C	368	828	0.00711	0.045	0.74933
YBR135W	370	151	0.04443	0.195	0.93939
YBR136W	371	2369	0.00364	0.035	0.48168
YBR137W	372	180	0.02149	0.145	0.95481
YBR138C	373	525	0.01165	0.085	0.85242
YBR139W	374	509	0.02248	0.175	0.85455
YBR140C	375	3093	0.00291	0.035	0.38448
YBR141C	376	338	0.01424	0.085	0.88276
YBR142W	377	774	0.00959	0.075	0.8049
YBR143C	378	438	0.01455	0.115	0.90025
YBR144C	379	105	0.04821	0.395	0.96452
YBR145W	380	352	0.02131	0.195	0.91655
YBR146W	381	279	0.00909	0.055	0.9082
YBR147W	382	297	0.01196	0.065	0.90135
YBR148W	383	610	0.01961	0.145	0.8379
YBR149W	384	345	0.01753	0.125	0.90766
YBR150C	385	1095	0.00405	0.035	0.71225
YBR151W	386	317	0.00806	0.055	0.90586
YBR153W	388	245	0.01621	0.085	0.91476
YBR154C	389	216	0.02011	0.145	0.95018
YBR155W	390	386	0.01338	0.085	0.89551
YBR156C	391	699	0.01598	0.105	0.80443
YBR157C	392	256	0.0318	0.185	0.91958
YBR158W	393	550	0.00894	0.055	0.82956
YBR159W	394	348	0.01631	0.135	0.914
YBR160W	395	299	0.01811	0.115	0.91765
YBR161W	396	377	0.01236	0.075	0.88119
YBR162C	397	456	0.01575	0.155	0.90509
YBR162W-A	398	66	#N/A	#N/A	#N/A
YBR163W	399	586	0.00382	0.025	0.82868
YBR164C	400	184	0.01754	0.115	0.95118
YBR165W	401	278	0.01587	0.085	0.89759
YBR166C	402	453	0.01515	0.095	0.8659
YBR167C	403	141	0.02572	0.185	0.96167
YBR168W	404	414	0.00754	0.045	0.86859
YBR169C	405	694	0.00754	0.055	0.81183
YBR170C	406	581	0.01289	0.075	0.81723
YBR171W	407	207	0.01972	0.115	0.93937
YBR172C	408	741	0.00534	0.045	0.80401
YBR173C	409	149	0.02776	0.155	0.9534
YBR174C	410	105	0.0388	0.175	0.95798
YBR176W	412	313	0.01726	0.105	0.90459
YBR177C	413	452	0.0199	0.115	0.8674
YBR178W	414	125	0.06989	0.435	0.96272
YBR179C	415	856	0.01397	0.085	0.75578
YBR180W	416	573	0.00897	0.055	0.83079
YBR182C	418	453	0.01238	0.075	0.86281
YBR183W	419	317	0.01611	0.085	0.89371
YBR184W	420	524	0.00691	0.045	0.84423
YBR185C	421	279	0.01458	0.095	0.90879
YBR186W	422	565	0.00526	0.035	0.82736
YBR187W	423	281	0.00952	0.065	0.92062
YBR188C	424	141	0.03231	0.185	0.94478
YBR189W	425	196	0.02096	0.305	0.9742
YBR190W	426	104	0.02977	0.165	0.96757
YBR191W-A	427	25	0.01285	0.075	0.99288
YBR191W	428	161	#N/A	#N/A	#N/A
YBR192W	429	378	0.0098	0.065	0.89498
YBR193C	430	224	0.01748	0.105	0.92832
YBR194W	431	124	0.0291	0.145	0.95382
YBR195C	432	423	0.00672	0.045	0.87879
YBR196C	433	555	0.01847	0.235	0.92224
YBR197C	434	218	0.0093	0.055	0.92395
YBR198C	435	799	0.0128	0.095	0.77995
YBR199W	436	465	0.01935	0.165	0.85161
YBR200W	437	552	0.01262	0.085	0.84927
YBR201W	438	212	0.01663	0.105	0.93653
YBR202W	439	846	0.01326	0.105	0.77227
YBR203W	440	925	0.00671	0.055	0.76584
YBR204C	441	376	0.01052	0.055	0.86744
YBR205W	442	405	0.01763	0.115	0.89408
YBR207W	444	466	0.0155	0.085	0.84885
YBR208C	445	1836	0.00658	0.055	0.62531
YBR209W	446	106	#N/A	#N/A	#N/A
YBR211C	448	325	0.01322	0.075	0.888
YBR212W	449	673	0.01182	0.065	0.79483
YBR213W	450	275	0.01304	0.075	0.90574
YBR214W	451	528	0.006	0.045	0.84783
YBR215W	452	626	0.00684	0.055	0.83945
YBR216C	453	675	0.00674	0.045	0.79325
YBR217W	454	187	0.01306	0.065	0.93163
YBR218C	455	1181	0.00965	0.085	0.77313
YBR219C	456	128	0.03374	0.185	0.94775
YBR220C	457	561	0.00852	0.055	0.83998
YBR221C	458	367	0.01462	0.125	0.92068
YBR222C	459	544	0.013	0.085	0.85314
YBR223C	460	545	0.01038	0.055	0.82046
YBR224W	461	172	0.03098	0.175	0.93249
YBR225W	462	901	0.00611	0.045	0.76707
YBR226C	463	137	#N/A	#N/A	#N/A
YBR227C	464	521	0.01065	0.065	0.86319
YBR228W	465	305	0.01322	0.085	0.90358
YBR229C	466	955	0.01175	0.095	0.75742
YBR230C	467	135	0.03881	0.205	0.95439
YBR231C	468	304	0.0169	0.085	0.8897
YBR232C	469	120	0.04402	0.235	0.94982
YBR234C	472	385	0.01849	0.125	0.90064
YBR235W	473	1121	0.00979	0.065	0.68087
YBR237W	475	850	0.00766	0.055	0.75183
YBR238C	476	732	0.00947	0.075	0.8275
YBR239C	477	530	0.00477	0.035	0.84677
YBR240C	478	451	0.00727	0.045	0.84685
YBR241C	479	489	0.01198	0.065	0.84401
YBR242W	480	239	0.01589	0.095	0.93161
YBR244W	482	163	0.03296	0.235	0.95933
YBR245C	483	1130	0.01109	0.085	0.73651
YBR246W	484	388	0.00815	0.045	0.88029
YBR247C	485	484	0.01642	0.105	0.85995
YBR248C	486	553	0.01629	0.105	0.8443
YBR249C	487	371	0.01801	0.175	0.93867
YBR250W	488	524	0.01435	0.095	0.84765
YBR251W	489	308	0.01825	0.115	0.90953
YBR252W	490	148	0.01931	0.135	0.9586
YBR253W	491	122	0.02108	0.105	0.95562
YBR254C	492	176	0.01632	0.095	0.94557
YBR255W	494	695	0.00607	0.045	0.78845
YBR256C	495	239	0.02056	0.125	0.92912
YBR257W	496	280	0.02231	0.135	0.91682
YBR258C	497	143	0.02228	0.125	0.95596
YBR259W	498	689	0.00561	0.035	0.80771
YBR260C	499	667	0.01722	0.115	0.80912
YBR261C	500	233	0.01784	0.095	0.92378
YBR263W	502	491	0.01358	0.105	0.88896
YBR266C	505	151	0.03737	0.195	0.9382
YBR267W	506	394	0.01457	0.095	0.87853
YBR269C	508	139	0.02006	0.095	0.94506
YBR270C	509	546	0.00376	0.025	0.83207
YBR271W	510	420	0.0128	0.065	0.8561
YBR273C	512	437	0.0129	0.075	0.86407
YBR274W	513	528	0.00622	0.045	0.84984
YBR275C	514	1917	0.00566	0.045	0.53746
YBR276C	515	808	0.0025	0.025	0.75225
YBR277C	516	134	0.02815	0.155	0.94811
YBR278W	517	202	0.01571	0.085	0.92859
YBR279W	518	446	0.01341	0.095	0.86982
YBR280C	519	638	0.00722	0.045	0.81543
YBR281C	520	879	0.01048	0.075	0.79169
YBR283C	522	491	0.01457	0.115	0.89414
YBR284W	523	798	0.00846	0.055	0.74789
YBR285W	524	145	0.02322	0.165	0.95972
YBR286W	525	538	0.01661	0.135	0.88976
YBR287W	526	428	0.01409	0.085	0.87373
YBR288C	527	484	0.02489	0.155	0.8526
YBR289W	528	906	0.00868	0.055	0.71412
YBR290W	529	322	0.014	0.095	0.90271
YBR291C	530	300	0.01661	0.095	0.91576
YBR292C	531	124	0.04328	0.265	0.95727
YBR293W	532	475	0.00425	0.025	0.83044
YBR294W	533	860	0.00235	0.025	0.76963
YBR295W	534	1217	0.00231	0.025	0.69202
YBR296C	535	575	0.02056	0.155	0.87052
YBR297W	536	469	0.00825	0.045	0.85139
YBR298C	537	615	0.01433	0.095	0.82418
YBR299W	538	585	0.02001	0.135	0.84282
YBR300C	539	166	0.03024	0.155	0.93732
YBR301W	540	121	0.0245	0.315	0.98349
YBR302C	541	380	#N/A	#N/A	#N/A
YCL001W	542	189	#N/A	#N/A	#N/A
YCL001W-A	543	154	#N/A	#N/A	#N/A
YCL002C	545	252	0.01961	0.125	0.91169
YCL004W	546	522	0.00424	0.035	0.8468
YCL005W	547	257	0.00785	0.045	0.90534
YCL007C	548	131	0.01646	0.085	0.95709
YCL008C	549	386	0.0157	0.075	0.84766
YCL009C	550	310	0.00884	0.065	0.91044
YCL010C	551	260	0.01339	0.075	0.90341
YCL011C	552	428	0.01226	0.085	0.89049
YCL014W	553	1637	0.00683	0.055	0.6183
YCL016C	554	381	0.01532	0.085	0.88736
YCL017C	555	498	0.01405	0.105	0.86312
YCL018W	556	365	0.00703	0.065	0.93009
YCL022C	558	172	0.03057	0.145	0.92712
YCL023C	559	116	0.05011	0.505	0.96164
YCL024W	560	1038	0.00479	0.035	0.70805
YCL025C	561	634	0.01577	0.135	0.83102
YCL027W	564	513	0.01121	0.065	0.83577
YCL028W	565	406	0.01451	0.105	0.89305
YCL029C	566	441	0.01121	0.065	0.85613
YCL030C	567	800	0.01431	0.105	0.79259
YCL031C	568	298	0.00926	0.065	0.92025
YCL032W	569	347	0.0146	0.085	0.89332
YCL033C	570	169	0.01708	0.095	0.9435
YCL034W	571	355	0.0147	0.075	0.8729
YCL035C	572	111	0.02188	0.115	0.96183
YCL036W	573	567	0.00837	0.045	0.82285
YCL037C	574	435	0.01541	0.115	0.89759
YCL038C	575	529	0.01293	0.075	0.83387
YCL039W	576	746	#N/A	#N/A	#N/A
YCL040W	577	501	0.01984	0.115	0.84493
YCL041C	578	165	0.0364	0.215	0.94713
YCL042W	579	120	#N/A	#N/A	#N/A
YCL043C	580	523	0.01636	0.135	0.88623
YCL044C	581	418	0.01911	0.105	0.86225
YCL045C	582	761	0.01546	0.105	0.78965
YCL046W	583	108	#N/A	#N/A	#N/A
YCL047C	584	259	0.0172	0.105	0.91392
YCL048W	585	464	0.01369	0.085	0.86293
YCL049C	586	313	0.01679	0.105	0.89974
YCL050C	587	322	0.02229	0.195	0.93115
YCL051W	588	584	0.00583	0.035	0.82248
YCL052C	589	417	0.00906	0.055	0.88109
YCL054W	590	842	0.00718	0.065	0.8167
YCL055W	591	336	0.01518	0.085	0.89517
YCL056C	592	145	0.04278	0.305	0.9442
YCL057W	594	713	0.01281	0.095	0.81983
YCL058C	595	153	0.01603	0.085	0.94795
YCL059C	596	317	0.01593	0.115	0.91798
YCL061C	597	1097	0.00437	0.035	0.71871
YCL064C	599	361	0.01697	0.125	0.90027
YCL065W	600	123	0.04371	0.265	0.9495
YCL066W	601	176	0.0199	0.125	0.94816
YCL067C	602	211	0.02357	0.165	0.93891
YCL068C	603	261	0.01418	0.075	0.90342
YCL069W	604	459	0.00909	0.055	0.85119
YCL073C	605	616	0.00884	0.055	0.80084
YCL076W	606	248	0.04393	0.245	0.91739
YCR001W	607	105	#N/A	#N/A	#N/A
YCR002C	608	323	0.01706	0.135	0.91045
YCR003W	609	184	0.02619	0.165	0.94706
YCR004C	610	248	0.01715	0.115	0.92629
YCR005C	611	461	0.01615	0.115	0.88615
YCR006C	612	158	0.03044	0.145	0.92682
YCR007C	613	240	0.02753	0.185	0.92111
YCR008W	614	604	0.00589	0.045	0.82727
YCR010C	616	284	0.0136	0.105	0.92967
YCR011C	617	1050	0.00922	0.065	0.71405
YCR012W	618	417	0.01099	0.145	0.95201
YCR013C	619	216	0.02989	0.165	0.92564
YCR014C	620	583	0.00706	0.045	0.83664
YCR015C	621	318	0.01351	0.085	0.91204
YCR016W	622	291	0.01867	0.115	0.91522
YCR017C	623	954	#N/A	#N/A	#N/A
YCR018C-A	624	85	#N/A	#N/A	#N/A
YCR018C	625	222	#N/A	#N/A	#N/A
YCR019W	626	364	0.0129	0.075	0.89061
YCR020C	627	216	0.01223	0.085	0.94058
YCR020C-A	628	89	#N/A	#N/A	#N/A
YCR021C	630	333	0.01299	0.095	0.9129
YCR022C	631	115	0.03733	0.195	0.95572
YCR023C	632	612	0.00479	0.035	0.82702
YCR024C	633	493	0.00976	0.065	0.85281
YCR024C-A	634	41	#N/A	#N/A	#N/A
YCR025C	635	137	0.03681	0.225	0.94825
YCR026C	636	743	0.01429	0.105	0.78801
YCR027C	637	210	0.01103	0.055	0.92071
YCR028C	638	513	0.0117	0.065	0.85201
YCR028C-A	639	136	#N/A	#N/A	#N/A
YCR030C	640	871	0.01484	0.105	0.76895
YCR031C	641	138	0.01534	0.205	0.98842
YCR032W	642	2168	0.00332	0.035	0.49878
YCR033W	643	1227	0.00321	0.025	0.67644
YCR034W	644	348	0.02029	0.145	0.90832
YCR035C	645	395	0.01451	0.095	0.89475
YCR036W	646	334	0.01212	0.075	0.90007
YCR037C	647	924	0.00242	0.025	0.76193
YCR038C	648	643	0.00833	0.045	0.78349
YCR039C	650	211	0.02426	0.175	0.93833
YCR040W	651	176	0.0622	0.525	0.95011
YCR042C	653	1408	0.00586	0.045	0.64935
YCR043C	654	128	0.01577	0.105	0.9638
YCR044C	655	358	0.01232	0.075	0.89796
YCR045C	656	492	0.0041	0.025	0.84987
YCR046C	657	170	0.01226	0.065	0.93192
YCR047C	658	276	0.01751	0.085	0.89283
YCR048W	659	611	0.01118	0.055	0.7838
YCR049C	660	149	0.03652	0.305	0.94711
YCR050C	661	103	0.04532	0.215	0.95396
YCR051W	662	223	0.01378	0.075	0.93146
YCR052W	663	484	0.01143	0.065	0.84722
YCR053W	664	515	0.01629	0.145	0.90057
YCR054C	665	564	0.00931	0.055	0.83909
YCR057C	666	924	0.01129	0.075	0.74679
YCR059C	667	259	0.00779	0.045	0.92143
YCR060W	668	112	0.02495	0.125	0.95639
YCR061W	669	632	0.0215	0.115	0.77283
YCR064C	671	137	0.02713	0.145	0.94844
YCR065W	672	565	0.00652	0.045	0.83134
YCR066W	673	488	0.00945	0.055	0.85431
YCR067C	674	1066	0.00486	0.035	0.71666
YCR068W	675	521	0.00848	0.055	0.85169
YCR069W	676	319	0.01232	0.075	0.90886
YCR071C	677	147	0.02384	0.135	0.94923
YCR072C	678	516	0.01682	0.105	0.85257
YCR073C	679	1332	0.00334	0.025	0.68392
YCR073W-A	680	316	#N/A	#N/A	#N/A
YCR075C	681	261	0.01049	0.055	0.90944
YCR076C	682	251	0.01978	0.105	0.91865
YCR077C	683	797	0.01149	0.075	0.79561
YCR079W	684	443	0.00515	0.035	0.84859
YCR081W	685	1428	0.00203	0.025	0.64827
YCR083W	687	128	0.0263	0.175	0.96127
YCR084C	688	714	0.01054	0.075	0.79663
YCR085W	689	118	0.03039	0.125	0.95131
YCR086W	690	191	0.01983	0.085	0.9265
YCR088W	693	593	0.0182	0.135	0.85937
YCR089W	694	1610	0.0067	0.055	0.57475
YCR090C	695	183	0.01434	0.085	0.95399
YCR091W	696	721	0.01452	0.095	0.80093
YCR092C	697	1019	0.00459	0.035	0.72067
YCR093W	698	2109	0.00591	0.055	0.5336
YCR094W	699	392	0.01085	0.065	0.89283
YDR030C	1000	507	0.0074	0.045	0.8497
YDR031W	1001	122	0.02897	0.165	0.96516
YDR032C	1002	199	0.02724	0.255	0.95788
YDR034C	1004	791	0.00506	0.035	0.76851
YDR035W	1007	371	0.01727	0.115	0.90947
YDR036C	1008	501	0.01185	0.095	0.87932
YDR037W	1009	592	0.01655	0.145	0.87992
YDR038C	1010	1092	0.00971	0.075	0.73347
YDR039C	1011	1092	0.00992	0.075	0.75015
YDR040C	1012	1092	0.01001	0.075	0.7398
YDR041W	1013	204	0.01982	0.115	0.93058
YDR044W	1016	329	0.01824	0.215	0.93455
YDR045C	1017	111	0.01818	0.115	0.96023
YDR046C	1018	605	0.01143	0.085	0.83633
YDR047W	1019	363	0.01784	0.105	0.89404
YDR048C	1020	105	0.05733	0.615	0.96234
YDR049W	1021	633	0.00962	0.065	0.8101
YDR051C	1023	335	0.01431	0.095	0.89795
YDR052C	1024	705	0.00738	0.055	0.79833
YDR053W	1025	132	0.04038	0.225	0.94649
YDR054C	1026	296	0.01784	0.115	0.91056
YDR055W	1027	445	0.02012	0.195	0.89444
YDR056C	1028	206	0.01384	0.115	0.94189
YDR057W	1029	543	0.01559	0.095	0.831
YDR058C	1030	327	0.01804	0.105	0.90367
YDR059C	1031	149	0.01355	0.085	0.95967
YDR060W	1032	1026	0.01168	0.085	0.77208
YDR061W	1033	540	0.01038	0.055	0.82314
YDR062W	1034	562	0.01125	0.085	0.86191
YDR063W	1035	150	0.02153	0.155	0.9536
YDR064W	1036	152	0.01406	0.195	0.98015
YDR065W	1037	366	0.00608	0.045	0.89462
YDR066C	1038	197	0.023	0.125	0.9254
YDR067C	1039	225	0.01118	0.065	0.94052
YDR068W	1040	311	0.01994	0.135	0.92383
YDR069C	1041	927	0.00485	0.035	0.76018
YDR070C	1042	94	0.03645	0.275	0.97442
YDR071C	1043	192	0.02471	0.195	0.94301
YDR072C	1044	528	0.02044	0.135	0.84919
YDR073W	1045	170	0.01187	0.055	0.92686
YDR074W	1046	897	0.01393	0.095	0.79086
YDR075W	1047	309	0.01069	0.065	0.90903
YDR076W	1048	407	0.01152	0.085	0.88332
YDR077W	1049	339	0.01776	0.175	0.93241
YDR078C	1050	224	0.01844	0.115	0.93545
YDR079W	1052	112	0.02796	0.125	0.96133
YDR080W	1053	993	0.00772	0.055	0.74148
YDR081C	1054	926	0.00577	0.045	0.75359
YDR082W	1055	495	0.00408	0.025	0.85276
YDR083W	1056	393	0.01476	0.105	0.90534
YDR084C	1057	200	0.01903	0.105	0.93428
YDR085C	1058	621	0.00467	0.035	0.81846
YDR086C	1059	81	0.02494	0.245	0.98536
YDR087C	1060	279	0.01999	0.115	0.9215
YDR088C	1061	383	0.01197	0.075	0.89209
YDR089W	1062	870	0.00689	0.045	0.76056
YDR090C	1063	311	0.01635	0.095	0.90581
YDR091C	1064	609	0.01444	0.125	0.88137
YDR092W	1065	154	0.02291	0.135	0.94772
YDR093W	1066	1613	0.00543	0.045	0.611
YDR094W	1067	112	#N/A	#N/A	#N/A
YDR095C	1068	137	0.02689	0.095	0.93391
YDR096W	1069	895	0.00595	0.045	0.77441
YDR097C	1070	1243	0.00879	0.065	0.70706
YDR098C	1071	286	0.01681	0.115	0.92097
YDR099W	1072	274	0.01985	0.155	0.94611
YDR100W	1073	144	0.0204	0.115	0.95205
YDR101C	1074	594	0.0173	0.125	0.84984
YDR102C	1075	111	0.03188	0.165	0.95497
YDR103W	1076	918	0.00619	0.045	0.73055
YDR104C	1077	1246	0.00417	0.035	0.66703
YDR105C	1078	474	0.01783	0.095	0.85407
YDR106W	1079	285	0.01459	0.085	0.90512
YDR107C	1080	673	0.00919	0.055	0.80048
YDR108W	1081	699	0.00761	0.045	0.79196
YDR109C	1082	716	0.00486	0.035	0.7801
YDR110W	1083	567	0.01082	0.065	0.81978
YDR111C	1084	508	0.01172	0.075	0.8522
YDR112W	1085	103	0.05319	0.365	0.96353
YDR113C	1086	374	0.01266	0.075	0.89352
YDR114C	1087	101	0.06227	0.245	0.96444
YDR115W	1088	106	0.0581	0.815	0.9659
YDR116C	1089	286	0.01408	0.085	0.91931
YDR117C	1090	566	0.01307	0.085	0.83597
YDR118W	1091	653	0.0083	0.055	0.80392
YDR119W	1092	769	0.01162	0.075	0.76407
YDR120C	1093	571	0.01877	0.165	0.8491
YDR121W	1094	197	0.02007	0.105	0.93378
YDR122W	1095	1065	0.0076	0.055	0.71141
YDR123C	1096	305	0.01238	0.065	0.89172
YDR124W	1097	325	0.01068	0.065	0.89283
YDR125C	1098	454	0.01169	0.085	0.87732
YDR126W	1099	337	0.01402	0.075	0.88222
YDR127W	1100	1589	0.0071	0.065	0.66029
YDR128W	1101	1149	0.00286	0.025	0.69365
YDR129C	1102	643	0.01752	0.135	0.84571
YDR130C	1103	292	0.01675	0.085	0.88991
YDR131C	1104	557	0.00971	0.065	0.83953
YDR132C	1105	496	0.01094	0.065	0.8468
YDR133C	1106	112	0.02817	0.115	0.94606
YDR135C	1107	1516	0.00439	0.035	0.63882
YDR136C	1108	191	0.02031	0.085	0.90834
YDR137W	1109	664	0.00849	0.045	0.79589
YDR138W	1110	753	0.00654	0.045	0.79882
YDR139C	1111	78	0.05088	0.285	0.9705
YDR140W	1112	222	0.0151	0.095	0.93431
YDR141C	1113	1699	0.00726	0.055	0.56704
YDR142C	1114	376	0.00969	0.055	0.88725
YDR143C	1115	611	0.01012	0.065	0.84632
YDR144C	1116	597	0.0107	0.075	0.83886
YDR145W	1117	540	0.01238	0.065	0.82231
YDR146C	1118	710	0.00877	0.055	0.80756
YDR147W	1119	535	0.01098	0.075	0.85648
YDR148C	1120	464	0.01544	0.145	0.88828
YDR149C	1121	236	0.02404	0.115	0.91633
YDR150W	1122	2749	0.00185	0.025	0.44962
YDR151C	1123	326	0.01455	0.075	0.89415
YDR152W	1124	266	0.01768	0.125	0.9225
YDR153C	1125	412	0.01461	0.085	0.88176
YDR154C	1126	117	0.02789	0.145	0.95259
YDR155C	1127	163	0.02163	0.275	0.97445
YDR156W	1128	138	0.01831	0.085	0.94988
YDR157W	1129	134	0.02043	0.135	0.95639
YDR159W	1131	1302	0.00357	0.035	0.67202
YDR160W	1132	853	0.00368	0.025	0.76537
YDR161W	1133	388	0.01091	0.075	0.89109
YDR162C	1134	237	0.02069	0.135	0.9253
YDR163W	1135	176	0.02575	0.145	0.94446
YDR164C	1136	725	0.00916	0.065	0.81187
YDR165W	1137	445	0.01547	0.125	0.88963
YDR166C	1138	972	0.00466	0.035	0.75186
YDR167W	1139	207	0.01926	0.095	0.91971
YDR168W	1140	507	0.01503	0.105	0.8728
YDR169C	1141	514	0.00994	0.055	0.83808
YDR170C	1142	2010	0.00628	0.055	0.58116
YDR171W	1143	376	0.01454	0.095	0.88873
YDR172W	1144	686	0.0154	0.135	0.84364
YDR173C	1145	356	0.01286	0.075	0.88064
YDR174W	1146	247	0.02124	0.165	0.94353
YDR175C	1147	320	0.01607	0.095	0.90456
YDR176W	1148	703	0.0156	0.105	0.81303
YDR177W	1149	216	0.02673	0.165	0.9423
YDR178W	1150	182	0.01517	0.085	0.94881
YDR179C	1151	163	0.02319	0.145	0.94793
YDR179W-A	1152	464	#N/A	#N/A	#N/A
YDR180W	1153	1494	0.00738	0.055	0.61943
YDR181C	1154	482	0.01114	0.065	0.85642
YDR182W	1155	492	0.01579	0.095	0.85391
YDR183W	1156	231	0.01606	0.085	0.93285
YDR184C	1157	295	0.01221	0.075	0.92387
YDR185C	1158	180	0.01224	0.065	0.94636
YDR186C	1159	878	0.004	0.035	0.75555
YDR187C	1160	173	0.04887	0.235	0.93332
YDR188W	1161	547	0.01359	0.075	0.8331
YDR189W	1162	667	0.01294	0.095	0.83897
YDR190C	1163	464	0.01641	0.115	0.88128
YDR191W	1164	371	0.01509	0.095	0.89176
YDR192C	1165	431	0.01261	0.075	0.87616
YDR193W	1166	133	0.03759	0.175	0.94591
YDR194C	1167	665	0.01005	0.075	0.84088
YDR195W	1168	534	0.01079	0.075	0.8591
YDR196C	1169	242	0.00982	0.065	0.92378
YDR197W	1170	390	0.00633	0.045	0.87366
YDR198C	1171	480	0.01149	0.065	0.84905
YDR199W	1172	122	0.02182	0.095	0.94892
YDR200C	1173	605	0.00588	0.045	0.82326
YDR201W	1174	166	0.02139	0.135	0.95302
YDR202C	1175	352	0.00929	0.055	0.88032
YDR203W	1176	106	0.03642	0.215	0.95127
YDR204W	1177	336	0.0139	0.085	0.89411
YDR205W	1178	725	0.00765	0.055	0.79164
YDR206W	1179	885	0.00464	0.035	0.742
YDR207C	1180	837	0.00522	0.035	0.77334
YDR208W	1181	780	0.00507	0.035	0.77805
YDR209C	1182	138	0.01463	0.065	0.93785
YDR210W	1183	76	0.03329	0.205	0.97857
YDR211W	1184	713	0.01233	0.085	0.83599
YDR212W	1185	560	0.01621	0.125	0.86301
YDR213W	1186	914	0.00544	0.035	0.73309
YDR214W	1187	351	0.01442	0.085	0.90057
YDR215C	1188	128	0.04207	0.185	0.94276
YDR216W	1189	1324	0.00404	0.035	0.66974
YDR217C	1190	1310	0.0036	0.035	0.65578
YDR218C	1191	424	0.00794	0.055	0.88357
YDR219C	1192	466	0.01066	0.075	0.86094
YDR220C	1193	98	0.03404	0.305	0.96459
YDR221W	1194	703	0.00779	0.055	0.81096
YDR222W	1195	416	0.01472	0.115	0.88983
YDR223W	1196	468	0.00513	0.035	0.85177
YDR225W	1198	133	0.01776	0.205	0.97777
YDR226W	1199	223	0.01905	0.215	0.96512
YDR227W	1200	1359	0.01365	0.095	0.64461
YDR228C	1201	627	0.00983	0.065	0.8084
YDR229W	1202	454	0.01377	0.085	0.84186
YDR230W	1203	116	0.02991	0.155	0.95267
YDR231C	1204	206	0.01752	0.095	0.92639
YDR232W	1205	549	0.01159	0.085	0.86392
YDR233C	1206	296	0.02096	0.205	0.94219
YDR234W	1207	694	0.01418	0.095	0.81373
YDR235W	1208	545	0.00796	0.045	0.83925
YDR236C	1209	219	0.01055	0.065	0.92943
YDR237W	1210	293	0.01327	0.085	0.91652
YDR238C	1211	974	0.01498	0.135	0.75899
YDR239C	1212	788	0.00668	0.045	0.78983
YDR240C	1213	493	0.01071	0.065	0.83141
YDR241W	1214	96	#N/A	#N/A	#N/A
YDR242W	1215	550	0.01002	0.065	0.84008
YDR243C	1216	589	0.00998	0.065	0.84951
YDR244W	1217	613	0.00857	0.055	0.82082
YDR245W	1218	394	0.01374	0.085	0.89065
YDR246W	1219	220	0.0369	0.355	0.92701
YDR247W	1220	462	0.00865	0.055	0.87835
YDR248C	1221	194	0.02025	0.135	0.94288
YDR249C	1222	374	0.01152	0.065	0.88
YDR250C	1223	92	0.04261	0.255	0.96513
YDR251W	1224	831	0.01293	0.085	0.76566
YDR252W	1225	150	0.02273	0.125	0.94874
YDR253C	1226	192	0.02347	0.145	0.94052
YDR254W	1227	459	0.01203	0.075	0.86056
YDR256C	1229	516	0.00391	0.035	0.85247
YDR257C	1230	495	0.01285	0.075	0.85675
YDR258C	1231	812	0.01364	0.095	0.80828
YDR259C	1232	384	0.04083	0.305	0.87667
YDR260C	1233	171	0.01641	0.105	0.94551
YDR261C	1234	563	0.00949	0.065	0.85386
YDR262W	1235	273	0.01937	0.115	0.91129
YDR263C	1236	431	0.01263	0.075	0.86125
YDR264C	1237	765	0.011	0.075	0.77348
YDR265W	1238	338	0.01322	0.075	0.89898
YDR266C	1239	640	0.00954	0.065	0.83875
YDR267C	1240	331	0.01482	0.095	0.90448
YDR268W	1241	380	0.01392	0.085	0.88775
YDR269C	1242	108	0.04134	0.215	0.95751
YDR270W	1243	1005	0.0101	0.075	0.71552
YDR271C	1244	124	0.04419	0.265	0.95839
YDR272W	1245	275	0.01893	0.135	0.92349
YDR273W	1246	366	0.01622	0.105	0.89683
YDR274C	1247	124	0.0194	0.095	0.95509
YDR275W	1248	236	0.00855	0.045	0.92494
YDR276C	1249	56	0.03604	0.285	0.98746
YDR277C	1250	434	0.00942	0.055	0.85258
YDR278C	1251	106	0.03134	0.165	0.96145
YDR279W	1252	351	0.00949	0.055	0.89181
YDR280W	1253	306	0.01483	0.085	0.90764
YDR281C	1254	105	0.01922	0.085	0.95629
YDR282C	1255	415	0.01187	0.075	0.87369
YDR283C	1256	1660	0.00608	0.045	0.60869
YDR284C	1257	290	0.01735	0.105	0.91222
YDR285W	1258	876	0.00663	0.045	0.7529
YDR286C	1259	115	0.02742	0.165	0.95993
YDR287W	1260	293	0.01508	0.105	0.9135
YDR288W	1261	304	0.01107	0.065	0.91291
YDR289C	1262	410	0.01266	0.085	0.88384
YDR290W	1263	110	#N/A	#N/A	#N/A
YDR291W	1264	1078	0.00503	0.035	0.71996
YDR292C	1265	622	0.01059	0.065	0.82587
YDR293C	1266	1251	0.00723	0.055	0.71684
YDR294C	1267	590	0.01632	0.125	0.84701
YDR295C	1268	675	0.008	0.055	0.80296
YDR296W	1269	227	#N/A	#N/A	#N/A
YDR299W	1272	535	0.01674	0.125	0.86183
YDR300C	1273	429	0.01504	0.115	0.89132
YDR301W	1274	1358	0.00716	0.055	0.66881
YDR302W	1275	220	0.02024	0.135	0.94339
YDR303C	1276	886	0.01046	0.065	0.74238
YDR304C	1277	226	0.01721	0.145	0.9387
YDR305C	1278	218	0.02059	0.125	0.93492
YDR306C	1279	479	0.00923	0.055	0.85374
YDR307W	1280	663	0.02144	0.155	0.79999
YDR308C	1281	141	0.02326	0.125	0.95199
YDR309C	1282	384	0.01402	0.075	0.87046
YDR310C	1283	1063	0.00457	0.035	0.70652
YDR311W	1284	643	0.00857	0.065	0.85397
YDR313C	1286	287	0.0103	0.055	0.90085
YDR314C	1287	693	0.0144	0.095	0.80819
YDR315C	1288	282	0.00986	0.055	0.91531
YDR316W	1289	472	0.00847	0.065	0.86772
YDR317W	1290	415	0.01265	0.085	0.88322
YDR318W	1291	369	0.01415	0.095	0.89378
YDR319C	1292	275	0.01407	0.095	0.91394
YDR320C	1293	669	0.00914	0.065	0.82073
YDR321W	1295	382	0.0137	0.095	0.90555
YDR322W	1297	368	0.01717	0.095	0.88548
YDR324C	1299	777	0.01257	0.105	0.8122
YDR325W	1300	1036	0.00838	0.055	0.7147
YDR326C	1301	1439	0.00903	0.065	0.64195
YDR327W	1302	109	0.02927	0.145	0.95832
YDR328C	1303	195	0.02259	0.135	0.93983
YDR330W	1305	501	0.01044	0.065	0.8621
YDR331W	1306	412	0.01202	0.075	0.8674
YDR332W	1307	690	0.0059	0.045	0.81489
YDR333C	1308	724	0.00918	0.065	0.80352
YDR334W	1309	1515	0.00853	0.065	0.60437
YDR335W	1310	1225	0.00525	0.035	0.677
YDR336W	1311	315	0.01127	0.065	0.89044
YDR337W	1312	287	0.01481	0.095	0.92078
YDR338C	1313	696	0.00642	0.045	0.80179
YDR339C	1314	190	0.01952	0.115	0.94188
YDR340W	1315	101	0.02018	0.115	0.96338
YDR341C	1316	608	0.01514	0.125	0.86747
YDR342C	1317	571	0.01778	0.195	0.89202
YDR343C	1318	571	0.01775	0.195	0.90016
YDR346C	1321	482	0.01517	0.125	0.89077
YDR347W	1322	322	0.0104	0.055	0.89967
YDR348C	1323	500	0.01268	0.085	0.85965
YDR349C	1324	597	0.00584	0.035	0.81566
YDR350C	1325	612	0.00509	0.035	0.79265
YDR351W	1326	865	0.00503	0.035	0.7572
YDR352W	1327	318	0.01651	0.095	0.89557
YDR353W	1328	320	0.01798	0.135	0.92799
YDR354W	1329	381	0.01454	0.085	0.87711
YDR355C	1330	101	0.041	0.185	0.96118
YDR356W	1331	945	0.00576	0.045	0.75096
YDR357C	1332	123	0.04749	0.355	0.96172
YDR358W	1333	558	0.00949	0.065	0.83448
YDR359C	1334	983	0.00481	0.035	0.72268
YDR360W	1335	129	0.03097	0.135	0.93764
YDR361C	1336	284	0.02052	0.125	0.91285
YDR362C	1337	673	0.00687	0.045	0.81697
YDR363W	1338	457	0.00813	0.055	0.8647
YDR363W-A	1339	90	#N/A	#N/A	#N/A
YDR364C	1340	456	0.00945	0.055	0.86831
YDR365C	1341	629	0.01129	0.085	0.84134
YDR366C	1342	133	0.01518	0.085	0.95153
YDR367W	1343	222	0.00909	0.065	0.94051
YDR369C	1345	855	0.01383	0.095	0.76726
YDR370C	1346	443	0.00666	0.045	0.86011
YDR371W	1347	512	0.00785	0.055	0.86384
YDR372C	1348	346	0.01171	0.075	0.90401
YDR373W	1349	191	0.01057	0.065	0.93796
YDR374C	1350	307	0.00803	0.055	0.9184
YDR375C	1351	457	0.00842	0.055	0.87674
YDR376W	1352	494	0.01029	0.075	0.87406
YDR377W	1353	102	0.01979	0.165	0.97381
YDR378C	1354	87	0.01628	0.085	0.96937
YDR380W	1357	636	0.01836	0.115	0.83162
YDR381W	1359	227	0.0217	0.145	0.93797
YDR382W	1360	111	0.01818	0.265	0.98713
YDR383C	1361	239	0.01486	0.085	0.92359
YDR384C	1362	276	0.02025	0.125	0.9115
YDR385W	1363	843	0.0138	0.175	0.89339
YDR386W	1364	633	0.00603	0.035	0.80111
YDR387C	1365	556	0.00438	0.035	0.83563
YDR388W	1366	483	0.01454	0.095	0.87668
YDR389W	1367	655	0.00748	0.045	0.80469
YDR390C	1368	637	0.01208	0.085	0.81989
YDR391C	1369	233	0.02267	0.145	0.92651
YDR393W	1371	457	#N/A	#N/A	#N/A
YDR395W	1373	945	0.01305	0.095	0.75753
YDR396W	1374	167	0.01685	0.105	0.94803
YDR397C	1375	147	0.02038	0.115	0.95434
YDR398W	1376	644	0.01355	0.095	0.82389
YDR399W	1377	222	0.01865	0.145	0.94651
YDR400W	1378	341	0.01021	0.065	0.90332
YDR401W	1379	188	0.01585	0.075	0.93036
YDR402C	1380	490	0.02012	0.145	0.849
YDR403W	1381	537	0.00376	0.035	0.85688
YDR404C	1382	172	0.01223	0.085	0.94887
YDR405W	1383	264	0.0147	0.075	0.90387
YDR406W	1384	1530	0.00561	0.045	0.63748
YDR407C	1385	1290	0.00279	0.025	0.6874
YDR408C	1386	215	0.01112	0.065	0.92922
YDR409W	1387	905	0.01183	0.075	0.73601
YDR410C	1388	240	0.01188	0.065	0.9106
YDR411C	1389	342	0.01743	0.105	0.88448
YDR412W	1390	236	0.01213	0.075	0.93441
YDR413C	1391	192	0.01952	0.105	0.92693
YDR414C	1392	363	0.01168	0.065	0.87382
YDR415C	1393	375	0.01645	0.135	0.89489
YDR416W	1394	860	0.00699	0.045	0.75724
YDR417C	1395	124	0.01763	0.105	0.96436
YDR418W	1396	166	0.01222	0.165	0.98012
YDR419W	1397	633	0.00735	0.045	0.79836
YDR420W	1398	1803	0.00654	0.045	0.51719
YDR421W	1399	951	0.00569	0.045	0.72186
YDR422C	1400	816	0.00473	0.035	0.77575
YDR423C	1401	410	0.01311	0.075	0.86693
YDR424C	1402	93	0.02814	0.245	0.97519
YDR425W	1403	626	0.00918	0.055	0.81832
YDR426C	1404	126	#N/A	#N/A	#N/A
YDR427W	1405	394	0.01663	0.125	0.90604
YDR428C	1406	262	0.01796	0.095	0.91578
YDR429C	1407	275	0.0169	0.135	0.93608
YDR430C	1408	990	0.00617	0.045	0.76622
YDR432W	1410	415	0.01574	0.135	0.92483
YDR433W	1411	147	0.04972	0.275	0.94081
YDR434W	1412	535	0.01902	0.115	0.85134
YDR435C	1413	329	0.01058	0.065	0.89609
YDR436W	1414	711	0.0078	0.045	0.77826
YDR437W	1415	141	0.01432	0.075	0.95152
YDR438W	1416	371	0.00883	0.045	0.87467
YDR439W	1417	348	0.01174	0.065	0.89017
YDR440W	1418	583	0.00607	0.045	0.82915
YDR441C	1419	182	0.01109	0.065	0.94515
YDR442W	1420	131	0.04046	0.245	0.94989
YDR443C	1421	1421	0.00257	0.025	0.6451
YDR444W	1422	688	0.00514	0.035	0.7912
YDR445C	1423	136	0.02852	0.165	0.95662
YDR446W	1424	303	0.02108	0.105	0.89774
YDR447C	1425	137	0.01473	0.165	0.98549
YDR448W	1426	435	0.01178	0.065	0.85761
YDR449C	1427	441	0.01385	0.095	0.87942
YDR450W	1428	147	0.01419	0.175	0.98048
YDR451C	1429	354	0.01929	0.115	0.87556
YDR452W	1430	675	0.01003	0.065	0.81086
YDR453C	1431	197	0.02721	0.215	0.96055
YDR454C	1432	188	0.02181	0.195	0.9615
YDR456W	1434	634	0.01083	0.075	0.82001
YDR457W	1435	3269	0.00368	0.035	0.38357
YDR458C	1436	664	0.00735	0.045	0.78971
YDR459C	1437	375	0.00538	0.035	0.87655
YDR460W	1438	322	0.01685	0.105	0.89101
YDR461W	1439	37	0.05455	0.895	0.99574
YDR462W	1440	148	0.02506	0.125	0.94145
YDR463W	1441	520	0.01478	0.105	0.85302
YDR464W	1442	1436	0.00731	0.055	0.65677
YDR465C	1443	413	0.01227	0.085	0.88297
YDR466W	1444	899	0.01057	0.075	0.7476
YDR467C	1445	109	0.03623	0.185	0.96384
YDR468C	1446	225	0.0113	0.065	0.93442
YDR469W	1447	176	0.02203	0.145	0.94721
YDR470C	1448	503	0.01136	0.075	0.86547
YDR471W	1449	137	0.01473	0.155	0.97832
YDR472W	1450	284	0.01518	0.085	0.91385
YDR473C	1451	470	0.01001	0.065	0.86161
YDR475C	1452	877	0.03456	0.295	0.72656
YDR476C	1453	225	0.01057	0.055	0.90527
YDR477W	1454	634	0.01162	0.085	0.83174
YDR478W	1455	199	0.01913	0.105	0.92788
YDR479C	1456	555	0.0071	0.045	0.8133
YDR480W	1457	324	0.01333	0.075	0.89436
YDR481C	1458	567	0.01666	0.105	0.82499
YDR482C	1459	136	0.02669	0.115	0.9306
YDR483W	1460	443	0.01697	0.175	0.90346
YDR484W	1461	642	0.00623	0.045	0.82151
YDR485C	1462	796	0.0131	0.085	0.77475
YDR486C	1463	230	0.01526	0.095	0.92665
YDR487C	1464	209	0.01793	0.105	0.93615
YDR488C	1465	534	0.00661	0.035	0.81621
YDR489W	1466	295	0.01362	0.085	0.91415
YDR490C	1467	767	0.00719	0.045	0.77158
YDR491C	1468	164	0.03296	0.215	0.92654
YDR492W	1469	317	0.0185	0.115	0.91392
YDR493W	1470	124	0.02863	0.185	0.95959
YDR494W	1471	362	0.01581	0.095	0.88644
YDR495C	1472	1012	0.00472	0.035	0.71565
YDR496C	1473	657	0.01752	0.135	0.83751
YDR497C	1474	585	0.01037	0.075	0.84389
YDR498C	1475	384	0.0106	0.065	0.88024
YDR499W	1476	748	0.00614	0.045	0.78123
YDR500C	1477	89	0.02268	0.265	0.98516
YDR501W	1478	522	0.01071	0.065	0.84484
YDR502C	1479	385	0.02063	0.195	0.92431
YDR503C	1480	275	0.01382	0.075	0.916
YDR504C	1481	128	0.04436	0.565	0.96281
YDR505C	1482	842	0.00882	0.065	0.79188
YDR506C	1483	609	0.00754	0.055	0.83297
YDR507C	1484	1143	0.0129	0.095	0.71058
YDR508C	1485	664	0.01321	0.105	0.82893
YDR511W	1488	134	0.02987	0.175	0.94992
YDR512C	1489	188	0.01074	0.055	0.93595
YDR513W	1490	144	0.01948	0.155	0.95853
YDR514C	1491	484	0.01081	0.065	0.85403
YDR515W	1492	448	0.01209	0.085	0.88588
YDR516C	1493	501	0.01932	0.125	0.86435
YDR517W	1494	373	0.0144	0.085	0.86804
YDR518W	1495	518	0.01662	0.125	0.87711
YDR519W	1496	136	0.02744	0.255	0.96449
YDR520C	1497	773	0.00524	0.035	0.75928
YDR521W	1498	112	0.04919	0.795	0.96249
YDR522C	1499	503	0.02109	0.135	0.86469
YDR523C	1500	491	0.0083	0.055	0.85918
YDR524C-A	1501	40	0.0054	0.035	0.98876
YDR524C	1502	483	#N/A	#N/A	#N/A
YDR525W	1504	110	0.05347	0.295	0.96365
YDR525W-A	1505	80	#N/A	#N/A	#N/A
YDR526C	1506	157	0.02289	0.105	0.93974
YDR527W	1507	440	0.01212	0.085	0.88346
YDR528W	1508	424	0.00724	0.045	0.88067
YDR529C	1509	128	0.01827	0.125	0.96517
YDR530C	1510	326	0.01895	0.105	0.89057
YDR531W	1511	368	0.0096	0.065	0.89073
YDR532C	1512	386	0.02777	0.175	0.8699
YDR533C	1513	238	0.01961	0.185	0.95072
YDR534C	1514	529	0.00416	0.035	0.87601
YDR535C	1515	167	0.02267	0.115	0.93255
YDR536W	1516	570	0.01979	0.155	0.85606
YDR537C	1517	202	0.01415	0.075	0.93438
YDR538W	1518	243	0.01176	0.075	0.92478
YDR539W	1519	504	0.01295	0.075	0.85675
YDR540C	1520	180	0.01886	0.125	0.95444
YDR541C	1521	345	0.00585	0.045	0.90494
YDR542W	1522	121	0.02768	0.325	0.98136
YDR543C	1523	100	0.02866	0.215	0.96953
YDR544C	1524	143	0.02975	0.225	0.95469
YDR545W	1525	1797	#N/A	#N/A	#N/A
YEL001C	1526	226	0.01718	0.125	0.93842
YEL002C	1527	431	0.01464	0.095	0.87782
YEL003W	1528	112	0.04018	0.235	0.96538
YEL005C	1530	283	0.01758	0.095	0.90866
YEL006W	1531	336	#N/A	#N/A	#N/A
YEL007W	1532	667	0.00719	0.055	0.82597
YEL008W	1533	127	0.04495	0.355	0.95838
YEL009C-A	1534	136	0.00716	0.035	0.94285
YEL009C	1535	282	#N/A	#N/A	#N/A
YEL010W	1536	117	0.03081	0.125	0.94885
YEL011W	1537	705	0.00438	0.035	0.80857
YEL012W	1538	219	0.01973	0.145	0.93743
YEL013W	1539	579	0.01131	0.085	0.87196
YEL014C	1540	102	0.05415	0.345	0.96538
YEL015W	1541	552	0.0105	0.065	0.85257
YEL017C-A	1543	44	#N/A	#N/A	#N/A
YEL017W	1544	338	0.01409	0.075	0.88628
YEL018W	1546	280	0.02034	0.115	0.90676
YEL019C	1547	268	0.01556	0.105	0.91501
YEL020C	1548	561	0.00794	0.045	0.81909
YEL021W	1550	268	0.01715	0.125	0.9313
YEL022W	1551	1460	0.01208	0.095	0.64885
YEL023C	1552	683	0.00581	0.045	0.80137
YEL024W	1553	216	0.02004	0.165	0.94477
YEL025C	1554	1189	0.00309	0.025	0.68223
YEL026W	1555	127	0.01775	0.185	0.98148
YEL027W	1556	161	0.01736	0.175	0.97028
YEL028W	1557	154	0.04893	1.45	0.94528
YEL029C	1558	313	0.01051	0.065	0.90552
YEL030W	1560	645	0.01152	0.085	0.84254
YEL031W	1561	1216	0.0136	0.125	0.73403
YEL032W	1562	972	0.01231	0.085	0.74644
YEL033W	1563	140	0.02583	0.125	0.94334
YEL034W	1565	158	0.02349	0.305	0.97831
YEL036C	1567	501	0.01943	0.125	0.84627
YEL037C	1568	399	0.01723	0.105	0.88945
YEL038W	1569	228	0.01133	0.065	0.93373
YEL039C	1570	114	0.04032	0.385	0.97001
YEL040W	1571	468	0.01571	0.115	0.87797
YEL041W	1572	496	0.00952	0.055	0.84126
YEL042W	1573	519	0.01688	0.145	0.87224
YEL043W	1574	957	0.00467	0.035	0.74832
YEL045C	1576	142	0.05363	1.55	0.94397
YEL046C	1577	388	0.01949	0.145	0.90957
YEL047C	1578	471	0.01935	0.165	0.88449
YEL048C	1579	153	0.01319	0.085	0.94926
YEL049W	1580	121	0.01832	0.205	0.97711
YEL050C	1581	394	0.01056	0.075	0.8865
YEL051W	1582	257	0.01353	0.115	0.94827
YEL052W	1583	510	0.01022	0.065	0.84444
YEL053C	1584	734	0.00708	0.055	0.81002
YEL054C	1586	166	0.01285	0.155	0.97043
YEL055C	1587	1023	0.01073	0.075	0.72943
YEL056W	1588	402	0.01524	0.105	0.88634
YEL057C	1589	234	0.02356	0.165	0.92899
YEL058W	1590	558	0.01448	0.085	0.82073
YEL059C-A	1591	75	#N/A	#N/A	#N/A
YEL059W	1592	103	0.03336	0.235	0.95724
YEL060C	1593	636	0.01574	0.125	0.85553
YEL061C	1594	1001	0.00276	0.025	0.72794
YEL062W	1595	616	0.0074	0.045	0.82326
YEL063C	1596	591	0.00341	0.035	0.85928
YEL064C	1597	481	0.00999	0.055	0.85731
YEL065W	1598	629	0.01771	0.125	0.8474
YEL068C	1601	111	0.03044	0.175	0.96679
YEL069C	1602	565	0.00492	0.035	0.8257
YEL070W	1603	503	0.0092	0.065	0.87511
YEL071W	1604	497	0.01658	0.135	0.87178
YEL072W	1605	232	0.01024	0.065	0.93093
YEL073C	1606	108	0.03803	0.225	0.9644
YEL074W	1607	113	0.03324	0.175	0.96021
YEL075C	1608	123	0.04121	0.275	0.95976
YEL076C	1610	217	0.0093	0.055	0.92243
YEL076C-A	1611	217	#N/A	#N/A	#N/A
YEL077C	1612	1278	0.00158	0.015	0.63554
YER001W	1613	763	0.01774	0.135	0.79592
YER003C	1615	430	0.01793	0.155	0.90757
YER004W	1616	232	0.01491	0.085	0.92801
YER005W	1617	631	0.00913	0.055	0.81337
YER006W	1619	521	0.01645	0.105	0.85989
YER007C-A	1620	182	#N/A	#N/A	#N/A
YER007W	1621	519	0.00991	0.065	0.85744
YER008C	1622	1337	0.00795	0.055	0.66192
YER009W	1623	126	0.01879	0.165	0.97732
YER010C	1624	235	0.00971	0.065	0.92656
YER011W	1625	255	0.01937	0.225	0.95829
YER012W	1626	199	0.01775	0.115	0.94448
YER013W	1627	1146	0.00511	0.045	0.70657
YER014W	1629	540	0.01044	0.065	0.85436
YER015W	1630	745	0.01437	0.105	0.8024
YER016W	1631	345	0.01182	0.075	0.89891
YER017C	1632	762	0.01106	0.075	0.7739
YER018C	1633	222	0.01233	0.055	0.90782
YER019C-A	1634	89	#N/A	#N/A	#N/A
YER019W	1635	478	0.01399	0.075	0.84719
YER020W	1636	450	0.01084	0.055	0.8353
YER021W	1637	524	0.01471	0.095	0.84779
YER022W	1638	688	0.01175	0.075	0.82362
YER023W	1639	287	0.01888	0.125	0.91571
YER024W	1640	924	0.00302	0.025	0.76277
YER025W	1641	528	0.01595	0.125	0.87995
YER026C	1642	277	0.01963	0.125	0.91989
YER027C	1643	418	0.01434	0.085	0.86474
YER028C	1644	395	0.01043	0.055	0.87645
YER029C	1645	197	0.01645	0.095	0.93216
YER030W	1646	154	0.02557	0.225	0.96607
YER031C	1647	224	0.0114	0.075	0.93924
YER032W	1648	877	0.00448	0.035	0.7498
YER033C	1649	1077	0.00555	0.045	0.71645
YER034W	1650	186	0.02761	0.115	0.9301
YER035W	1651	146	0.03377	0.155	0.94086
YER036C	1652	611	0.01304	0.115	0.87593
YER037W	1653	322	0.01551	0.095	0.91295
YER038C	1654	465	0.00814	0.055	0.87278
YER039C	1656	250	0.01239	0.065	0.9112
YER039C-A	1657	73	#N/A	#N/A	#N/A
YER040W	1658	731	0.00638	0.045	0.7885
YER041W	1659	760	0.0044	0.035	0.78627
YER042W	1660	185	0.02911	0.375	0.94607
YER043C	1661	450	0.01836	0.205	0.93872
YER044C	1662	149	0.02485	0.245	0.97164
YER044C-A	1663	409	#N/A	#N/A	#N/A
YER045C	1664	490	0.00813	0.055	0.85588
YER046W-A	1665	110	0.02461	0.145	0.96216
YER046W	1666	144	#N/A	#N/A	#N/A
YER047C	1667	898	0.00568	0.045	0.75146
YER048C	1668	392	0.01422	0.115	0.90218
YER049W	1670	645	0.01496	0.105	0.84082
YER050C	1671	139	0.01554	0.085	0.95235
YER051W	1672	493	0.01038	0.065	0.85274
YER052C	1673	528	0.01507	0.115	0.88061
YER053C	1674	301	0.00997	0.065	0.91571
YER054C	1676	549	0.00789	0.055	0.86531
YER055C	1677	298	0.01361	0.085	0.91104
YER056C	1678	534	0.01876	0.135	0.86672
YER056C-A	1679	122	#N/A	#N/A	#N/A
YER058W	1681	108	0.0442	0.435	0.95966
YER059W	1682	421	0.0121	0.065	0.85871
YER060W	1683	529	0.0158	0.105	0.84206
YER060W-A	1684	531	#N/A	#N/A	#N/A
YER061C	1685	443	0.0113	0.075	0.86179
YER062C	1686	251	0.02527	0.235	0.94185
YER063W	1687	219	0.01094	0.075	0.9378
YER064C	1688	506	0.01225	0.065	0.83655
YER065C	1689	558	0.00468	0.045	0.88003
YER066C-A	1690	167	#N/A	#N/A	#N/A
YER066W	1691	186	0.0222	0.135	0.93576
YER067W	1693	162	0.01426	0.085	0.94748
YER068W	1695	588	0.00744	0.055	0.85049
YER069W	1696	864	0.01357	0.105	0.78223
YER070W	1697	889	0.01395	0.115	0.80701
YER071C	1698	127	0.03419	0.185	0.95391
YER072W	1699	130	0.01658	0.095	0.96142
YER073W	1700	521	0.01572	0.125	0.87377
YER074W	1701	136	0.01484	0.205	0.985
YER075C	1703	929	0.00538	0.035	0.74333
YER076C	1704	303	0.01111	0.065	0.90752
YER077C	1706	689	0.00812	0.055	0.80174
YER078C	1707	512	0.00905	0.065	0.86101
YER079W	1709	211	0.01169	0.075	0.94247
YER080W	1710	628	0.01212	0.095	0.84747
YER081W	1711	470	0.01766	0.145	0.90571
YER082C	1712	555	0.01258	0.085	0.85257
YER084W	1714	129	#N/A	#N/A	#N/A
YER085C	1716	174	0.02414	0.125	0.93939
YER086W	1717	577	0.01048	0.075	0.86787
YER087C-B	1719	83	#N/A	#N/A	#N/A
YER087W	1720	577	0.00779	0.045	0.83625
YER088C-A	1721	108	0.00985	0.055	0.95756
YER088C	1722	671	#N/A	#N/A	#N/A
YER089C	1723	465	0.01442	0.085	0.85883
YER090W	1724	508	0.01433	0.105	0.88129
YER091C-A	1725	74	0.0164	0.065	0.97072
YER091C	1726	768	#N/A	#N/A	#N/A
YER092W	1727	126	0.03391	0.185	0.95144
YER093C	1728	1431	0.00361	0.025	0.60398
YER093C-A	1729	138	#N/A	#N/A	#N/A
YER095W	1731	401	0.01494	0.095	0.87795
YER096W	1732	513	0.01072	0.065	0.85062
YER097W	1733	110	0.0347	0.205	0.95253
YER099C	1735	319	0.0158	0.085	0.89134
YER100W	1736	251	0.02043	0.145	0.92939
YER101C	1737	431	0.01108	0.075	0.89123
YER102W	1738	201	0.01181	0.145	0.96898
YER103W	1739	643	0.01577	0.105	0.82331
YER104W	1740	209	0.01919	0.125	0.93492
YER105C	1741	1392	0.00806	0.055	0.64541
YER106W	1742	303	0.01408	0.085	0.9135
YER107C	1743	366	0.01263	0.075	0.88533
YER109C	1745	800	0.0037	0.025	0.76792
YER110C	1746	1114	0.01162	0.125	0.78825
YER111C	1747	1094	0.00584	0.045	0.71144
YER112W	1748	188	0.02624	0.295	0.95566
YER113C	1749	707	0.00688	0.045	0.79552
YER114C	1750	1041	0.00232	0.025	0.72059
YER115C	1751	192	0.01368	0.065	0.93242
YER116C	1752	275	0.01645	0.085	0.91423
YER117W	1753	138	0.01637	0.195	0.97477
YER118C	1754	368	0.01396	0.095	0.90196
YER119C-A	1755	124	0.01511	0.075	0.95763
YER119C	1756	449	#N/A	#N/A	#N/A
YER120W	1757	245	0.01675	0.095	0.92516
YER121W	1758	115	0.02843	0.185	0.96585
YER122C	1759	494	0.01301	0.085	0.86862
YER123W	1760	525	0.01138	0.075	0.87181
YER124C	1761	574	0.01236	0.075	0.84437
YER125W	1762	810	0.00922	0.065	0.80249
YER126C	1763	262	0.01877	0.155	0.94098
YER127W	1764	358	0.01656	0.115	0.90427
YER128W	1765	204	0.01832	0.105	0.94041
YER129W	1766	1143	0.00354	0.025	0.69466
YER130C	1767	444	0.01158	0.065	0.86423
YER131W	1768	120	0.01682	0.175	0.98309
YER132C	1769	1754	0.00298	0.025	0.55688
YER133W-A	1770	114	0.01634	0.085	0.94814
YER133W	1771	313	#N/A	#N/A	#N/A
YER134C	1772	179	0.01738	0.095	0.94445
YER135C	1773	131	0.02853	0.155	0.96033
YER136W	1774	452	0.01582	0.115	0.90028
YER137C	1775	149	0.03701	0.205	0.94844
YER140W	1779	557	0.01616	0.095	0.81338
YER141W	1780	487	0.01695	0.135	0.86034
YER142C	1781	297	0.01513	0.095	0.90465
YER143W	1782	429	0.01621	0.095	0.84958
YER144C	1783	806	0.00347	0.025	0.74608
YER145C-A	1784	146	0.02149	0.105	0.94178
YER145C	1785	405	#N/A	#N/A	#N/A
YER146W	1786	94	0.02501	0.115	0.96573
YER147C-A	1787	137	0.0116	0.065	0.9515
YER147C	1788	625	#N/A	#N/A	#N/A
YER148W-A	1789	193	0.00944	0.045	0.94043
YER148W	1790	241	#N/A	#N/A	#N/A
YER149C	1791	421	0.00869	0.055	0.8646
YER150W	1792	149	0.03585	0.365	0.9536
YER151C	1793	913	0.00623	0.045	0.78271
YER152C	1794	444	0.01134	0.055	0.83348
YER153C	1796	255	0.0107	0.055	0.90014
YER154W	1797	403	0.01196	0.075	0.87436
YER155C	1798	2168	0.00198	0.025	0.52315
YER156C	1799	339	0.01813	0.115	0.89927
YER157W	1800	802	0.01054	0.075	0.80164
YER158C	1801	574	0.01642	0.115	0.82017
YER159C	1802	143	0.01888	0.095	0.9538
YER161C	1803	334	0.0082	0.055	0.88777
YER162C	1804	755	0.00566	0.045	0.79537
YER163C	1805	233	0.01689	0.085	0.92352
YER164W	1806	1469	0.00372	0.035	0.66812
YER165W	1808	578	0.01112	0.115	0.89513
YER166W	1809	1572	0.00344	0.035	0.63446
YER167W	1810	852	0.00645	0.045	0.77775
YER168C	1811	547	0.0138	0.085	0.83925
YER169W	1812	797	0.0063	0.045	0.76728
YER170W	1813	226	0.0276	0.175	0.91651
YER171W	1814	779	0.00992	0.065	0.78531
YER172C-A	1815	127	0.00102	0.015	0.94774
YER172C	1816	2164	#N/A	#N/A	#N/A
YER173W	1817	660	0.00574	0.035	0.79443
YER175C	1819	300	0.01791	0.105	0.90372
YER176W	1820	1122	0.00415	0.035	0.69884
YER177W	1821	268	0.02217	0.175	0.93418
YER178W	1822	421	0.0125	0.105	0.89607
YER179W	1823	335	0.01871	0.105	0.89786
YER180C	1824	268	0.00753	0.045	0.90923
YER181C	1826	108	0.03138	0.115	0.94838
YER182W	1827	245	0.01998	0.115	0.91953
YER183C	1828	212	0.01359	0.075	0.92913
YER184C	1829	795	0.00577	0.035	0.75649
YER185W	1830	304	0.01198	0.075	0.90767
YER186C	1831	307	0.00779	0.045	0.89795
YER187W	1832	142	0.02506	0.135	0.94785
YER188W	1834	240	0.02655	0.155	0.92569
YER189W	1835	123	0.01685	0.095	0.9617
YER190W	1836	1682	#N/A	#N/A	#N/A
YFL001W	1837	443	0.01231	0.075	0.86969
YFL002C	1838	607	0.01983	0.125	0.80985
YFL003C	1839	879	0.00751	0.045	0.73171
YFL004W	1840	829	0.01023	0.075	0.7989
YFL007W	1842	2144	0.00851	0.065	0.52023
YFL008W	1843	1226	0.00399	0.035	0.71703
YFL009W	1844	780	0.00608	0.045	0.78101
YFL010C	1845	212	0.01617	0.095	0.9408
YFL010W-A	1846	95	#N/A	#N/A	#N/A
YFL011W	1847	547	0.0072	0.055	0.8598
YFL012W	1848	125	0.03158	0.225	0.94339
YFL013C	1850	693	0.0083	0.055	0.79686
YFL013W-A	1851	268	#N/A	#N/A	#N/A
YFL014W	1852	110	0.03797	0.705	0.98498
YFL015C	1853	165	0.01892	0.095	0.93643
YFL016C	1855	512	0.01715	0.105	0.86115
YFL017C	1856	160	0.01615	0.105	0.94994
YFL018C	1858	500	0.01622	0.135	0.89884
YFL019C	1859	118	#N/A	#N/A	#N/A
YFL020C	1860	123	0.01694	0.195	0.97964
YFL021W	1862	511	0.01246	0.075	0.8384
YFL022C	1863	504	0.01796	0.115	0.87388
YFL023W	1864	797	0.00641	0.045	0.77356
YFL024C	1865	833	0.00524	0.035	0.75653
YFL025C	1866	1030	0.00887	0.065	0.71753
YFL026W	1867	432	0.01645	0.095	0.85345
YFL027C	1868	498	0.00711	0.045	0.84868
YFL028C	1869	290	0.01722	0.095	0.9075
YFL029C	1870	369	0.01264	0.075	0.88412
YFL030W	1871	386	0.01124	0.065	0.87183
YFL031W	1872	239	0.01613	0.075	0.90002
YFL032W	1873	107	0.02614	0.175	0.96422
YFL033C	1874	1771	0.00852	0.065	0.55297
YFL034W	1877	1074	0.00706	0.055	0.72522
YFL036W	1878	1352	0.01041	0.085	0.6897
YFL037W	1879	458	0.01525	0.105	0.87884
YFL039C	1881	376	0.01435	0.155	0.94334
YFL040W	1882	541	0.00844	0.055	0.83461
YFL041W	1883	623	0.00437	0.035	0.817
YFL042C	1884	675	0.01437	0.095	0.80405
YFL044C	1885	302	0.01339	0.085	0.91934
YFL045C	1886	255	0.02293	0.255	0.96148
YFL047W	1888	715	0.00798	0.045	0.77884
YFL048C	1889	446	0.01218	0.085	0.88104
YFL049W	1890	624	0.01027	0.065	0.81443
YFL050C	1891	859	0.00319	0.025	0.766
YFL051C	1892	161	0.03247	0.285	0.94799
YFL052W	1893	466	0.01083	0.055	0.81871
YFL053W	1894	592	0.00494	0.035	0.82265
YFL054C	1895	647	0.005	0.035	0.80326
YFL055W	1896	559	0.0147	0.095	0.82775
YFL057C	1898	153	0.01661	0.115	0.95727
YFL058W	1899	341	0.01409	0.125	0.93405
YFL059W	1900	299	0.01244	0.085	0.92146
YFL060C	1901	223	0.01244	0.075	0.93442
YFL061W	1902	226	0.01503	0.085	0.92232
YFL062W	1903	380	0.01619	0.095	0.87116
YFL063W	1904	152	0.03236	0.205	0.94242
YFL064C	1905	175	0.01154	0.065	0.93915
YFL065C	1906	103	0.02745	0.145	0.96197
YFL066C	1907	393	0.00514	0.035	0.86238
YFL067W	1908	176	0.01185	0.075	0.94769
YFL068W	1909	161	0.01254	0.055	0.93193
YFR001W	1910	205	0.01682	0.105	0.94715
YFR002W	1911	840	0.01338	0.095	0.76817
YFR003C	1912	156	0.02781	0.145	0.94359
YFR004W	1913	307	0.01905	0.135	0.91416
YFR005C	1914	449	0.01139	0.065	0.86658
YFR006W	1915	536	0.01506	0.135	0.87005
YFR007W	1916	354	0.01483	0.095	0.8933
YFR008W	1917	222	0.02229	0.125	0.93112
YFR009W	1918	753	0.01238	0.105	0.83418
YFR010W	1919	500	0.01604	0.125	0.87702
YFR011C	1920	171	0.02216	0.155	0.9512
YFR012W	1921	203	0.0202	0.095	0.92027
YFR013W	1923	788	0.00749	0.055	0.77603
YFR014C	1924	447	0.01238	0.075	0.87414
YFR015C	1925	709	0.00606	0.045	0.82247
YFR016C	1926	1234	0.00558	0.045	0.70465
YFR017C	1927	196	0.0153	0.085	0.92943
YFR018C	1928	364	0.01124	0.055	0.85955
YFR019W	1929	2279	#N/A	#N/A	#N/A
YFR020W	1930	233	0.01202	0.075	0.93172
YFR021W	1931	501	0.01258	0.075	0.8447
YFR022W	1932	734	0.00302	0.025	0.76965
YFR023W	1933	612	0.01779	0.125	0.83825
YFR024C-A	1934	452	0.019	0.145	0.8888
YFR025C	1935	336	0.00886	0.055	0.906
YFR026C	1936	170	0.0263	0.155	0.93081
YFR027W	1937	282	0.01339	0.075	0.89888
YFR028C	1938	552	0.01092	0.075	0.83723
YFR029W	1939	679	0.00596	0.035	0.77757
YFR030W	1940	1036	0.01157	0.095	0.79361
YFR031C	1941	1171	0.01087	0.075	0.69449
YFR031C-A	1942	255	#N/A	#N/A	#N/A
YFR032C	1943	290	0.00696	0.045	0.9176
YFR032C-A	1944	60	#N/A	#N/A	#N/A
YFR033C	1945	148	0.02397	0.135	0.9497
YFR034C	1946	313	0.01575	0.085	0.88633
YFR035C	1947	115	0.02785	0.125	0.9519
YFR036W-A	1948	217	0.02633	0.135	0.92099
YFR036W	1949	125	#N/A	#N/A	#N/A
YFR037C	1950	558	0.01442	0.085	0.81698
YFR038W	1951	854	0.00453	0.035	0.78886
YFR039C	1952	511	0.01069	0.065	0.84052
YFR040W	1953	1003	0.00436	0.035	0.74966
YFR041C	1954	296	0.01873	0.125	0.91996
YFR042W	1955	201	0.02368	0.135	0.93365
YFR043C	1956	238	0.01555	0.105	0.92299
YFR044C	1957	482	0.02065	0.185	0.88799
YFR045W	1958	310	0.01652	0.105	0.90549
YFR046C	1959	362	0.01266	0.075	0.87908
YFR047C	1960	296	0.01321	0.085	0.91293
YFR048W	1961	663	0.00649	0.045	0.81758
YFR049W	1962	124	0.03365	0.185	0.95133
YFR050C	1963	267	0.01606	0.095	0.91702
YFR051C	1964	547	0.01289	0.085	0.84742
YFR052W	1966	275	0.01569	0.095	0.91589
YFR053C	1967	486	0.01755	0.165	0.90704
YFR054C	1968	193	0.01517	0.095	0.9351
YFR055W	1969	341	0.01955	0.115	0.88723
YFR056C	1970	123	0.04553	0.215	0.95112
YFR057W	1971	152	0.02398	0.135	0.94635
YGL001C	1972	350	0.01736	0.115	0.89886
YGL002W	1973	217	0.00933	0.055	0.93581
YGL003C	1974	567	0.00717	0.045	0.82532
YGL004C	1975	418	0.0136	0.085	0.88377
YGL005C	1976	280	0.01641	0.095	0.90926
YGL006W	1977	1174	0.01244	0.085	0.71751
YGL006W-A	1978	37	#N/A	#N/A	#N/A
YGL007W	1979	126	0.03226	0.155	0.9533
YGL008C	1980	919	0.01533	0.225	0.87574
YGL009C	1981	780	0.01388	0.125	0.8589
YGL010W	1982	175	0.01754	0.085	0.9303
YGL011C	1983	253	0.01335	0.095	0.93229
YGL012W	1984	474	0.0166	0.125	0.89066
YGL013C	1985	1069	0.00666	0.045	0.70851
YGL014W	1986	889	0.00545	0.045	0.77085
YGL015C	1987	131	0.01719	0.095	0.95843
YGL016W	1988	1082	0.01041	0.075	0.70262
YGL017W	1989	504	0.01142	0.065	0.85202
YGL018C	1990	185	0.01904	0.105	0.94062
YGL020C	1992	236	0.01688	0.115	0.92254
YGL021W	1993	761	0.00683	0.045	0.7855
YGL022W	1994	719	0.01347	0.105	0.81541
YGL023C	1995	636	0.00597	0.035	0.78157
YGL024W	1996	112	0.04559	0.245	0.96429
YGL025C	1997	398	0.01274	0.075	0.85919
YGL026C	1998	708	0.01622	0.145	0.84118
YGL027C	1999	834	0.01502	0.105	0.78677
YGL028C	2000	543	0.01327	0.115	0.87505
YGL029W	2001	121	0.02085	0.175	0.96922
YGL030W	2002	106	0.01904	0.265	0.98779
YGL031C	2003	156	0.01294	0.175	0.97208
YGL032C	2004	88	0.02426	0.155	0.96957
YGL033W	2005	219	0.02871	0.165	0.93596
YGL034C	2006	122	0.03895	0.175	0.95013
YGL035C	2007	505	0.01061	0.065	0.84633
YGL036W	2008	910	0.00433	0.035	0.75385
YGL037C	2009	217	0.02316	0.165	0.94386
YGL038C	2010	481	0.02346	0.155	0.8413
YGL039W	2011	349	0.01185	0.085	0.91296
YGL040C	2012	343	0.0201	0.135	0.91105
YGL041C	2013	105	0.03392	0.185	0.96613
YGL042C	2014	102	0.04289	0.215	0.9644
YGL043W	2015	310	0.01482	0.105	0.92008
YGL044C	2016	297	0.01703	0.105	0.89798
YGL045W	2017	543	0.01913	0.115	0.81558
YGL047W	2018	203	0.01011	0.065	0.93892
YGL048C	2019	406	0.01422	0.095	0.89787
YGL049C	2020	915	0.00758	0.055	0.76867
YGL050W	2021	274	0.01173	0.065	0.91375
YGL051W	2022	235	0.01433	0.075	0.91534
YGL052W	2023	102	0.03091	0.235	0.96642
YGL053W	2024	238	0.01311	0.075	0.92435
YGL054C	2025	139	0.01952	0.175	0.97061
YGL055W	2026	511	0.01788	0.175	0.90629
YGL056C	2027	528	0.01681	0.095	0.82075
YGL057C	2028	288	0.01139	0.065	0.90563
YGL058W	2029	173	0.02461	0.195	0.96195
YGL059W	2030	492	0.00977	0.065	0.85585
YGL060W	2031	642	0.00925	0.065	0.82819
YGL061C	2032	248	0.01851	0.105	0.91793
YGL062W	2033	1179	0.01079	0.095	0.74656
YGL063W	2034	371	0.00978	0.045	0.86018
YGL064C	2035	562	0.01099	0.075	0.8414
YGL065C	2036	504	0.01411	0.095	0.8697
YGL066W	2037	658	0.00831	0.055	0.80197
YGL067W	2038	385	0.01002	0.065	0.88966
YGL068W	2039	195	0.01773	0.125	0.94953
YGL069C	2040	155	0.02033	0.115	0.94917
YGL070C	2041	123	0.029	0.175	0.95533
YGL071W	2042	691	0.00579	0.035	0.80763
YGL072C	2043	120	0.0264	0.115	0.94745
YGL073W	2044	834	0.00513	0.035	0.76998
YGL074C	2045	109	0.04079	0.225	0.94978
YGL075C	2046	388	0.00872	0.055	0.88255
YGL076C	2047	245	0.02055	0.265	0.96729
YGL077C	2048	564	0.0129	0.095	0.86257
YGL080W	2051	131	0.02527	0.145	0.95638
YGL081W	2052	321	0.01154	0.065	0.89999
YGL082W	2053	382	0.01365	0.075	0.87701
YGL083W	2054	805	0.00718	0.055	0.80002
YGL084C	2055	561	0.01923	0.155	0.84937
YGL085W	2056	275	0.0092	0.055	0.92799
YGL086W	2057	750	0.00676	0.045	0.79866
YGL088W	2059	122	0.02942	0.125	0.94228
YGL090W	2061	422	0.00782	0.045	0.88728
YGL091C	2062	329	0.0167	0.095	0.89936
YGL092W	2063	1318	0.0098	0.075	0.67571
YGL093W	2064	918	0.00471	0.035	0.72469
YGL094C	2065	1116	0.00453	0.035	0.71242
YGL095C	2066	578	0.00974	0.065	0.84005
YGL096W	2067	277	0.01759	0.095	0.91028
YGL097W	2068	483	0.0166	0.115	0.87394
YGL098W	2069	246	0.01383	0.075	0.92318
YGL099W	2070	641	0.01571	0.115	0.83108
YGL100W	2071	350	0.01104	0.065	0.90305
YGL101W	2072	216	0.01593	0.095	0.93002
YGL102C	2073	143	0.01571	0.075	0.94048
YGL103W	2074	150	0.01346	0.165	0.98192
YGL104C	2075	487	0.00966	0.065	0.84652
YGL105W	2076	377	0.01712	0.175	0.92579
YGL106W	2077	150	0.0229	0.145	0.95779
YGL107C	2078	647	0.0098	0.065	0.81232
YGL108C	2079	141	0.0303	0.275	0.95858
YGL109W	2080	108	0.04874	0.185	0.95257
YGL110C	2081	625	0.00948	0.065	0.83227
YGL111W	2082	464	0.01215	0.075	0.86388
YGL112C	2083	517	0.01279	0.085	0.86304
YGL113W	2084	669	0.01703	0.105	0.78615
YGL114W	2085	726	0.01603	0.085	0.7724
YGL115W	2086	323	0.0127	0.075	0.90119
YGL116W	2087	611	0.00939	0.065	0.83306
YGL117W	2088	266	0.01631	0.095	0.90924
YGL118C	2089	146	0.02779	0.165	0.94975
YGL119W	2090	502	0.00945	0.055	0.84759
YGL120C	2091	768	0.01387	0.095	0.81259
YGL121C	2092	127	0.03016	0.145	0.9525
YGL122C	2093	526	0.01637	0.095	0.84115
YGL123W	2094	255	0.01839	0.245	0.96921
YGL124C	2095	645	0.00849	0.055	0.80377
YGL125W	2096	601	0.01244	0.085	0.84791
YGL126W	2097	381	0.01503	0.075	0.86392
YGL127C	2098	128	0.0303	0.145	0.9514
YGL128C	2099	284	0.01424	0.075	0.9086
YGL129C	2100	489	0.01058	0.075	0.87669
YGL130W	2101	460	0.01804	0.105	0.85988
YGL131C	2102	1404	0.00763	0.055	0.62673
YGL132W	2103	112	0.03702	0.145	0.94879
YGL133W	2104	1265	0.00575	0.045	0.66593
YGL134W	2105	434	0.00853	0.055	0.85746
YGL135W	2106	218	0.00974	0.115	0.96442
YGL136C	2107	321	0.03747	0.265	0.89766
YGL137W	2108	890	0.01344	0.105	0.80216
YGL139W	2110	803	0.0112	0.075	0.77474
YGL140C	2111	1220	0.00886	0.065	0.67813
YGL141W	2112	911	#N/A	#N/A	#N/A
YGL142C	2113	617	0.00631	0.035	0.79061
YGL143C	2114	414	0.01108	0.075	0.87101
YGL144C	2115	686	0.0061	0.045	0.79702
YGL145W	2116	702	0.0076	0.055	0.81318
YGL146C	2117	312	0.00961	0.045	0.8875
YGL147C	2118	192	0.01941	0.255	0.97229
YGL148W	2119	377	0.01444	0.125	0.91052
YGL149W	2120	102	#N/A	#N/A	#N/A
YGL150C	2121	1490	0.00161	0.025	0.65538
YGL151W	2122	1133	0.00869	0.065	0.70118
YGL153W	2124	342	0.00708	0.045	0.89833
YGL154C	2125	273	0.00998	0.065	0.91651
YGL155W	2126	377	0.00867	0.055	0.88768
YGL156W	2127	1084	0.00234	0.025	0.73676
YGL157W	2128	348	0.01347	0.095	0.9242
YGL158W	2129	513	0.03573	0.255	0.84181
YGL159W	2130	371	0.0132	0.085	0.90017
YGL160W	2131	571	0.01601	0.105	0.80475
YGL161C	2132	311	0.01431	0.075	0.90124
YGL162W	2133	300	0.01244	0.075	0.9087
YGL163C	2134	899	0.00479	0.035	0.77121
YGL164C	2135	441	0.012	0.075	0.86027
YGL165C	2136	193	0.017	0.085	0.91856
YGL166W	2137	226	0.01562	0.085	0.91607
YGL167C	2138	951	0.00918	0.075	0.76457
YGL168W	2139	111	0.06477	0.335	0.96348
YGL169W	2140	427	0.01159	0.075	0.86565
YGL170C	2141	414	0.013	0.095	0.90111
YGL171W	2142	565	0.01416	0.095	0.85856
YGL172W	2143	473	0.01153	0.075	0.85726
YGL173C	2144	1529	0.00387	0.035	0.65214
YGL174W	2145	267	0.01866	0.115	0.9164
YGL175C	2146	346	0.00802	0.045	0.90031
YGL176C	2147	555	0.00494	0.035	0.84165
YGL177W	2148	116	0.03912	0.325	0.95837
YGL178W	2149	860	0.00507	0.035	0.76883
YGL179C	2150	561	0.00748	0.045	0.81936
YGL180W	2151	898	0.0062	0.045	0.77815
YGL181W	2152	397	0.01198	0.065	0.8551
YGL182C	2153	108	#N/A	#N/A	#N/A
YGL183C	2154	220	0.02896	0.205	0.92236
YGL184C	2155	466	0.0096	0.055	0.84855
YGL185C	2156	380	0.01488	0.095	0.88985
YGL186C	2157	580	0.02273	0.155	0.83001
YGL187C	2158	156	0.01581	0.125	0.9625
YGL188C	2159	58	0.05061	0.355	0.98606
YGL189C	2160	120	0.01682	0.185	0.97606
YGL190C	2161	527	0.01196	0.075	0.85928
YGL191W	2162	130	0.02639	0.215	0.96819
YGL192W	2163	601	0.00336	0.025	0.82497
YGL193C	2164	104	0.02641	0.115	0.94762
YGL194C	2165	453	0.01366	0.085	0.8625
YGL195W	2166	2673	#N/A	#N/A	#N/A
YGL196W	2167	429	0.02999	0.155	0.85663
YGL197W	2168	1488	0.00205	0.025	0.63252
YGL198W	2169	236	0.01184	0.055	0.90698
YGL199C	2170	157	0.02303	0.115	0.93862
YGL200C	2171	204	0.01717	0.095	0.93556
YGL201C	2172	1018	0.01153	0.085	0.74496
YGL202W	2173	501	0.01725	0.125	0.8741
YGL203C	2174	730	0.01823	0.155	0.80925
YGL204C	2175	102	0.02166	0.105	0.95848
YGL205W	2176	749	0.00473	0.035	0.80553
YGL206C	2177	1654	#N/A	#N/A	#N/A
YGL207W	2178	1036	0.01151	0.095	0.76758
YGL208W	2179	416	0.02107	0.115	0.854
YGL209W	2180	383	0.01418	0.085	0.87624
YGL210W	2181	223	0.02133	0.125	0.93236
YGL211W	2182	360	0.02823	0.185	0.88319
YGL212W	2183	317	0.01695	0.085	0.88874
YGL213C	2184	398	0.01382	0.095	0.89948
YGL214W	2185	163	0.02437	0.125	0.94143
YGL215W	2186	453	0.00446	0.035	0.86311
YGL216W	2187	806	0.00758	0.045	0.75794
YGL217C	2188	114	0.03456	0.135	0.94831
YGL219C	2190	460	0.01242	0.065	0.84245
YGL220W	2191	121	0.01754	0.085	0.95262
YGL221C	2192	289	0.01389	0.085	0.91894
YGL222C	2193	176	0.01496	0.085	0.9412
YGL223C	2194	418	0.01361	0.075	0.8714
YGL224C	2195	281	0.01427	0.075	0.91672
YGL225W	2196	338	0.01827	0.135	0.92349
YGL226C-A	2197	87	#N/A	#N/A	#N/A
YGL226W	2198	124	0.02813	0.145	0.95676
YGL227W	2199	959	0.00446	0.035	0.76305
YGL228W	2200	578	0.0241	0.215	0.83927
YGL230C	2202	148	0.02374	0.135	0.95483
YGL231C	2203	191	0.01963	0.145	0.9452
YGL232W	2204	290	0.01493	0.095	0.91623
YGL233W	2205	911	0.00631	0.045	0.76313
YGL234W	2206	803	0.01411	0.115	0.80897
YGL235W	2207	179	0.02635	0.135	0.93382
YGL236C	2208	670	0.00835	0.055	0.78723
YGL237C	2209	266	0.01577	0.085	0.91109
YGL239C	2211	105	0.06097	0.225	0.96505
YGL240W	2212	251	0.01439	0.075	0.91298
YGL241W	2213	1005	0.01203	0.085	0.72344
YGL242C	2214	182	0.02288	0.145	0.94706
YGL243W	2215	401	0.00765	0.045	0.87766
YGL244W	2216	559	0.0137	0.085	0.85211
YGL245W	2217	709	0.0144	0.145	0.87532
YGL246C	2218	388	0.01297	0.075	0.87631
YGL247W	2219	198	0.01496	0.085	0.92873
YGL248W	2220	370	0.01135	0.075	0.89036
YGL249W	2221	705	0.00649	0.045	0.79315
YGL250W	2222	242	0.01679	0.095	0.92435
YGL251C	2223	1188	0.0018	0.015	0.69429
YGL252C	2224	589	0.0107	0.075	0.82503
YGL253W	2225	487	0.01757	0.215	0.93485
YGL254W	2226	300	0.01784	0.105	0.89921
YGL255W	2227	377	0.01799	0.135	0.89683
YGL256W	2228	466	0.00995	0.105	0.91079
YGL257C	2229	559	0.00509	0.035	0.8297
YGL258W	2230	207	0.01523	0.125	0.96068
YGL259W	2232	166	0.02724	0.125	0.93765
YGL260W	2233	77	0.04131	0.215	0.96766
YGL261C	2234	121	0.01668	0.165	0.98027
YGL262W	2235	176	0.02056	0.095	0.93655
YGL263W	2236	381	0.01031	0.055	0.87375
YGR001C	2237	249	0.01901	0.115	0.93234
YGR002C	2238	477	0.01141	0.065	0.82916
YGR003W	2239	745	0.00645	0.045	0.78208
YGR004W	2240	463	0.01186	0.065	0.85803
YGR005C	2241	401	0.01222	0.085	0.89113
YGR006W	2242	252	0.01244	0.065	0.9108
YGR007W	2243	324	0.00994	0.065	0.90522
YGR008C	2244	85	0.04084	0.485	0.98268
YGR009C	2245	652	0.00842	0.055	0.82284
YGR010W	2246	396	0.01175	0.075	0.87159
YGR011W	2247	109	0.03352	0.185	0.95876
YGR012W	2248	394	0.01477	0.095	0.89988
YGR013W	2249	621	0.00914	0.065	0.81849
YGR014W	2250	1307	0.00712	0.055	0.65931
YGR015C	2251	329	0.01014	0.055	0.8858
YGR017W	2253	298	0.00855	0.055	0.91251
YGR018C	2254	110	0.02283	0.105	0.95633
YGR019W	2255	472	0.02448	0.185	0.89187
YGR020C	2256	119	0.01696	0.155	0.97395
YGR021W	2257	291	0.01737	0.105	0.90422
YGR022C	2258	110	0.0218	0.085	0.95471
YGR023W	2259	552	0.00992	0.055	0.8132
YGR024C	2260	238	0.00999	0.055	0.92721
YGR025W	2261	101	0.05108	0.375	0.972
YGR026W	2262	279	0.02027	0.125	0.91482
YGR027C	2263	109	0.01852	0.235	0.98081
YGR028W	2264	363	0.01343	0.075	0.88201
YGR029W	2265	190	0.04418	0.305	0.93269
YGR030C	2266	159	0.03292	0.205	0.95234
YGR031W	2267	343	0.01613	0.085	0.88511
YGR032W	2268	1896	0.00429	0.035	0.60123
YGR033C	2269	240	0.01174	0.065	0.91803
YGR035C	2271	117	0.03714	0.275	0.96359
YGR036C	2272	240	0.01365	0.075	0.92768
YGR037C	2273	88	0.03093	0.235	0.97849
YGR038W	2274	223	0.01691	0.105	0.93478
YGR039W	2275	104	0.04768	0.275	0.9589
YGR040W	2276	369	0.01089	0.065	0.88323
YGR041W	2277	548	0.00594	0.045	0.83968
YGR042W	2278	272	0.01495	0.085	0.9084
YGR043C	2279	334	0.01467	0.095	0.91375
YGR044C	2280	301	0.01302	0.075	0.89147
YGR045C	2281	121	0.0274	0.165	0.95483
YGR046W	2282	386	0.00983	0.065	0.88104
YGR047C	2283	1026	0.00549	0.035	0.71917
YGR048W	2284	362	0.01581	0.095	0.88817
YGR049W	2285	188	0.02499	0.175	0.94405
YGR050C	2286	119	0.03915	0.185	0.94601
YGR051C	2287	108	0.04259	0.215	0.95454
YGR052W	2288	370	0.0296	0.185	0.87717
YGR053C	2289	284	0.01359	0.085	0.92425
YGR054W	2290	643	0.01352	0.105	0.84989
YGR055W	2291	575	0.02019	0.195	0.8528
YGR056W	2292	929	0.00591	0.045	0.75341
YGR057C	2293	243	0.00918	0.065	0.93376
YGR058W	2294	336	0.01607	0.095	0.90191
YGR059W	2295	513	0.00666	0.045	0.86687
YGR061C	2297	1359	0.01022	0.085	0.71336
YGR062C	2298	317	0.01113	0.055	0.87507
YGR063C	2299	103	0.0196	0.095	0.96093
YGR064W	2300	123	0.01641	0.085	0.95618
YGR065C	2301	594	0.01563	0.115	0.8395
YGR067C	2303	795	0.01397	0.085	0.76651
YGR068C	2304	587	0.0087	0.055	0.81851
YGR069W	2305	112	0.03335	0.245	0.96038
YGR070W	2306	1156	0.00211	0.025	0.69402
YGR071C	2307	861	0.00544	0.035	0.76295
YGR072W	2308	388	0.0127	0.085	0.88579
YGR073C	2309	124	0.02775	0.165	0.95888
YGR074W	2310	147	0.02174	0.115	0.94322
YGR075C	2311	243	0.01228	0.075	0.92801
YGR076C	2312	158	0.0242	0.175	0.95928
YGR077C	2313	590	0.00675	0.045	0.80511
YGR078C	2314	200	0.01866	0.105	0.92748
YGR079W	2315	371	0.01327	0.085	0.89218
YGR080W	2316	333	0.01847	0.095	0.88999
YGR082W	2318	184	0.02351	0.225	0.95402
YGR083C	2319	652	0.01245	0.095	0.83027
YGR085C	2321	175	0.01752	0.225	0.97569
YGR086C	2322	340	0.0181	0.145	0.925
YGR087C	2323	564	0.01595	0.105	0.84301
YGR088W	2324	563	0.01975	0.135	0.84833
YGR089W	2325	937	0.00617	0.045	0.75598
YGR090W	2326	1238	0.01191	0.085	0.72021
YGR092W	2328	573	0.01183	0.075	0.84546
YGR093W	2329	508	0.01059	0.065	0.83415
YGR094W	2330	1105	0.01037	0.095	0.78585
YGR095C	2331	224	0.01584	0.095	0.92715
YGR096W	2332	315	0.01104	0.065	0.89059
YGR097W	2333	1147	0.00851	0.065	0.71796
YGR098C	2334	1631	0.00632	0.045	0.57673
YGR099W	2335	689	0.00736	0.045	0.78519
YGR100W	2336	951	0.00986	0.065	0.74143
YGR101W	2337	347	0.01395	0.075	0.8762
YGR102C	2338	184	0.01326	0.065	0.94239
YGR103W	2339	606	0.01489	0.105	0.84328
YGR104C	2340	308	0.01723	0.115	0.90615
YGR105W	2341	78	0.0372	0.295	0.9732
YGR106C	2342	266	0.01371	0.125	0.93458
YGR107W	2343	150	0.02197	0.105	0.94765
YGR109C	2345	381	0.01137	0.085	0.90042
YGR110W	2346	446	0.01223	0.075	0.86754
YGR111W	2347	401	0.01239	0.075	0.88161
YGR112W	2348	390	0.01187	0.065	0.88494
YGR113W	2349	344	0.01387	0.085	0.9011
YGR114C	2350	130	#N/A	#N/A	#N/A
YGR115C	2351	260	0.04598	0.195	0.93605
YGR116W	2352	1452	0.00833	0.075	0.67984
YGR117C	2353	477	0.0093	0.055	0.85898
YGR118W	2354	146	0.01561	0.185	0.97687
YGR119C	2355	542	0.0097	0.055	0.83919
YGR120C	2356	263	0.01227	0.065	0.92149
YGR121C	2357	493	0.01042	0.065	0.84669
YGR122W	2359	403	0.01171	0.065	0.87143
YGR123C	2360	514	0.01398	0.095	0.86566
YGR124W	2361	573	0.01589	0.125	0.8723
YGR125W	2362	1037	0.01314	0.105	0.73177
YGR126W	2363	231	0.01282	0.085	0.93375
YGR127W	2364	313	0.01055	0.065	0.90137
YGR128C	2365	714	0.01612	0.105	0.80809
YGR129W	2366	216	0.02028	0.115	0.93412
YGR130C	2367	817	0.00669	0.045	0.80126
YGR132C	2369	288	0.01441	0.095	0.91277
YGR134W	2371	1123	0.00472	0.035	0.69104
YGR135W	2372	259	0.0149	0.095	0.91885
YGR136W	2373	242	0.02037	0.125	0.92501
YGR137W	2374	125	0.03944	0.295	0.95087
YGR138C	2375	615	0.01653	0.125	0.86484
YGR139W	2376	113	#N/A	#N/A	#N/A
YGR140W	2377	957	#N/A	#N/A	#N/A
YGR141W	2378	468	0.01349	0.085	0.86141
YGR142W	2379	411	0.01425	0.095	0.88229
YGR143W	2380	772	0.00898	0.065	0.79828
YGR144W	2381	327	0.01155	0.105	0.93406
YGR145W	2382	708	0.01119	0.085	0.84125
YGR147C	2384	289	0.00926	0.055	0.89625
YGR148C	2385	156	0.01294	0.175	0.97781
YGR149W	2386	433	0.00953	0.055	0.87825
YGR150C	2387	865	0.00559	0.045	0.77473
YGR151C	2388	112	0.03751	0.185	0.95617
YGR152C	2389	273	0.01706	0.105	0.91845
YGR153W	2390	218	0.01548	0.085	0.92221
YGR154C	2391	357	0.0139	0.085	0.89558
YGR155W	2392	508	0.01835	0.175	0.89226
YGR156W	2393	426	0.01267	0.075	0.86867
YGR157W	2394	870	0.01195	0.085	0.76731
YGR158C	2395	251	0.01684	0.105	0.91445
YGR159C	2396	415	0.01632	0.185	0.93314
YGR160W	2397	204	0.03299	0.225	0.93578
YGR161C	2398	264	0.02079	0.095	0.89573
YGR162W	2399	953	0.01079	0.085	0.79015
YGR163W	2400	342	0.01347	0.075	0.89268
YGR164W	2401	112	0.03915	0.225	0.95579
YGR165W	2402	346	0.01184	0.075	0.90753
YGR166W	2403	561	0.00576	0.035	0.84123
YGR167W	2404	234	0.01549	0.105	0.9302
YGR168C	2405	377	0.00706	0.045	0.87177
YGR169C	2406	405	0.0116	0.065	0.86973
YGR170W	2407	1139	0.00327	0.025	0.71219
YGR171C	2408	576	0.00808	0.055	0.83314
YGR173W	2410	369	0.01808	0.105	0.88862
YGR174C	2411	171	0.02035	0.105	0.93443
YGR175C	2412	497	0.01654	0.145	0.90237
YGR177C	2414	536	0.01538	0.085	0.84052
YGR178C	2415	723	0.00962	0.075	0.82314
YGR179C	2416	407	0.01519	0.085	0.86432
YGR180C	2417	346	0.01925	0.185	0.92746
YGR181W	2418	106	0.03052	0.225	0.97069
YGR182C	2419	118	0.01711	0.085	0.96119
YGR183C	2420	67	0.03013	0.315	0.988
YGR184C	2421	1951	0.00577	0.045	0.54049
YGR185C	2422	395	0.01925	0.165	0.90744
YGR186W	2423	736	0.00863	0.055	0.80296
YGR187C	2424	395	0.01712	0.115	0.89784
YGR188C	2425	1022	0.00425	0.035	0.71826
YGR189C	2426	508	0.01667	0.165	0.88068
YGR190C	2427	122	#N/A	#N/A	#N/A
YGR191W	2428	604	0.01572	0.105	0.84501
YGR193C	2430	411	0.01401	0.095	0.89043
YGR194C	2431	601	0.00973	0.065	0.81815
YGR195W	2432	247	0.01895	0.115	0.9082
YGR196C	2433	818	0.00648	0.045	0.77195
YGR197C	2434	548	0.00666	0.045	0.83461
YGR198W	2435	818	0.01098	0.075	0.76534
YGR199W	2436	760	0.01567	0.095	0.77995
YGR200C	2437	789	0.01166	0.085	0.80205
YGR201C	2438	226	#N/A	#N/A	#N/A
YGR202C	2439	425	0.01568	0.095	0.87065
YGR203W	2440	149	0.02713	0.115	0.93607
YGR204W	2441	947	0.01279	0.095	0.78015
YGR206W	2443	102	0.03083	0.215	0.97176
YGR207C	2444	262	0.01916	0.135	0.92694
YGR209C	2446	105	0.02429	0.245	0.98366
YGR210C	2447	412	0.01262	0.075	0.85848
YGR211W	2448	487	0.01668	0.105	0.86904
YGR212W	2449	469	0.01142	0.085	0.86961
YGR213C	2450	318	0.01376	0.075	0.90114
YGR214W	2451	253	0.01793	0.195	0.95632
YGR215W	2452	111	0.03056	0.255	0.96886
YGR216C	2453	610	0.00654	0.045	0.79621
YGR217W	2454	2040	0.00576	0.055	0.50955
YGR218W	2455	1085	0.01098	0.075	0.73037
YGR219W	2456	114	0.02679	0.165	0.9646
YGR220C	2457	270	0.01086	0.085	0.92417
YGR221C	2458	623	0.00324	0.025	0.79534
YGR222W	2459	294	0.01193	0.055	0.90155
YGR223C	2460	449	0.00848	0.055	0.8623
YGR224W	2461	614	0.00329	0.025	0.8334
YGR225W	2462	594	0.00734	0.045	0.8247
YGR226C	2463	70	0.02335	0.125	0.97389
YGR227W	2464	526	0.0195	0.105	0.8253
YGR228W	2465	115	0.06236	0.365	0.96036
YGR229C	2466	506	0.01487	0.095	0.87384
YGR230W	2467	138	0.01955	0.085	0.94226
YGR231C	2468	311	0.01585	0.105	0.90238
YGR232W	2469	229	0.01418	0.085	0.93751
YGR233C	2470	1179	0.00948	0.065	0.69743
YGR234W	2471	400	0.02174	0.175	0.90521
YGR235C	2472	234	0.02599	0.175	0.93404
YGR236C	2473	96	0.03299	0.225	0.97335
YGR237C	2474	786	0.01409	0.095	0.78074
YGR238C	2475	883	0.0037	0.025	0.73421
YGR239C	2476	289	0.01598	0.085	0.89618
YGR240C	2477	988	0.01119	0.115	0.81857
YGR241C	2478	569	0.0082	0.045	0.82267
YGR242W	2479	103	0.05333	0.805	0.9611
YGR243W	2480	147	0.02435	0.135	0.95672
YGR244C	2481	428	0.01391	0.095	0.88675
YGR245C	2482	768	0.00793	0.055	0.81223
YGR246C	2483	597	0.0118	0.085	0.86155
YGR247W	2484	240	0.01665	0.085	0.91295
YGR248W	2485	256	0.03677	0.275	0.91561
YGR249W	2486	457	0.00788	0.045	0.84405
YGR250C	2487	782	0.008	0.055	0.79286
YGR252W	2489	440	0.00956	0.065	0.88176
YGR253C	2490	261	0.01822	0.105	0.91526
YGR254W	2491	438	0.01483	0.205	0.94307
YGR255C	2492	480	0.00826	0.055	0.85539
YGR256W	2493	493	0.01824	0.125	0.87438
YGR257C	2494	367	0.0055	0.035	0.8872
YGR258C	2495	1032	0.0044	0.035	0.71209
YGR260W	2497	535	0.01052	0.065	0.83227
YGR261C	2498	810	0.00698	0.045	0.77874
YGR263C	2500	425	0.0127	0.085	0.8818
YGR264C	2501	752	0.01507	0.135	0.83219
YGR265W	2502	137	0.08588	1.35	0.98719
YGR266W	2503	702	0.01991	0.125	0.80738
YGR267C	2504	244	0.01312	0.085	0.93074
YGR268C	2505	199	0.01573	0.075	0.92502
YGR269W	2506	109	#N/A	#N/A	#N/A
YGR270W	2507	1380	0.00569	0.045	0.65198
YGR271W	2509	1968	0.00773	0.065	0.57598
YGR272C	2510	153	0.02954	0.265	0.95439
YGR273C	2511	175	0.02166	0.125	0.94079
YGR274C	2512	1067	0.00503	0.045	0.73045
[truncated: 3,492 more rows]
