# Supplementary material for: Novel mRNA-specific effects of ribosome drop-off on translation rate and polysome profile
Source: PLoS Comput Biol. 2017 May 30;13(5):e1005555. doi: 10.1371/journal.pcbi.1005555 (PMC5469512; doi:10.1371/journal.pcbi.1005555)
Supplement: S5 Table — Different sheets correspond to different regions of the histogram. (XLSM) [file pcbi.1005555.s006.xlsm]

## Sheet: 2 process
This table contains the results from the GO enrichment analysis performed for the different regions of the histogram of the resilience for S. cerevisiae, taking the same number of genes in each section of the histogram, namely, 285 genes. Section 1 is not included, since it has 285 genes in total, and hence, the corresponding results are presented in Supp Tab S2_Table.xlsx
Different sheets correspond to different regions of the histogram for the GO analysis category: process
GO analysis	Process; region 2 of histogram of resilience to ribosome drop-off (0.7<=chi<0.8)
Aspect	P
P-value cutoff	0.01
Calculate FDR	Yes
Regulation links followed	Yes
Bonferroni correction	Yes
Uploaded gene list	sec2_1_gname.dat
Annotation file	gene_association.sgd
Evidence codes used	ISM (1257), IEA (51050), IGI (5533), IEP (116), NAS (102), IBA (4967), IPI (3195), ND (3714), ISO (9), IC (1457), ISS (1909), ISA (314), IMP (13113), IDA (23591), RCA (6), TAS (478)
Unknown identifiers (1)	YMR053C-A
GOID	TERM	CORRECTED_PVALUE	UNCORRECTED_PVALUE	NUM_LIST_ANNOTATIONS	LIST_SIZE	TOTAL_NUM_ANNOTATIONS	POPULATION_SIZE	FDR_RATE	EXPECTED_FALSE_POSITIVES	ANNOTATED_GENES
GO:0065007	biological regulation	5.06588e-15	3.89983e-18	152	285	2099	7166	0	0	YMR032W, YKL168C, YLL013C, YJL050W, YPL126W, YLR319C, YFR013W, YOL090W, YKR029C, YER167W, YBL076C, YMR172W, YBL008W, YDR422C, YLR381W, YHR204W, YER069W, YBL052C, YOR178C, YNL201C, YKL213C, YJR040W, YIL095W, YOR353C, YLR347C, YGR099W, YOR001W, YIL075C, YLL029W, YDR499W, YOR076C, YAL053W, YPL153C, YJL157C, YLL051C, YKR099W, YCR030C, YFR022W, YLL019C, YDR207C, YOR140W, YBR202W, YER171W, YER151C, YNL…
GO:0050789	regulation of biological process	2.51358e-13	1.93501e-16	132	285	1752	7166	0	0	YMR032W, YKL168C, YLL013C, YJL050W, YPL126W, YLR319C, YFR013W, YOL090W, YKR029C, YER167W, YBL076C, YMR172W, YBL008W, YDR422C, YLR381W, YHR204W, YER069W, YBL052C, YOR178C, YNL201C, YJR040W, YIL095W, YOR353C, YLR347C, YOR001W, YIL075C, YLL029W, YDR499W, YOR076C, YPL153C, YJL157C, YKR099W, YFR022W, YLL019C, YDR207C, YOR140W, YBR202W, YER171W, YER151C, YNL161W, YJR059W, YPL249C, YOR038C, YAL031C, YML…
GO:0050794	regulation of cellular process	1.81809e-11	1.39961e-14	122	285	1633	7166	0	0	YMR032W, YKL168C, YDR490C, YGL073W, YMR257C, YFL023W, YPL126W, YGL227W, YLR319C, YFR013W, YOL090W, YLR228C, YPL160W, YKR029C, YGL141W, YER167W, YHR182W, YBL076C, YPL075W, YDR395W, YLL054C, YHR082C, YPL180W, YMR172W, YBL008W, YDR422C, YLR381W, YHR204W, YER069W, YBL052C, YDR096W, YOL076W, YIL038C, YLR127C, YBR058C, YOR178C, YNL201C, YPR141C, YPR194C, YLR382C, YOR018W, YIL095W, YOR337W, YGL207W, YKL…
GO:0051179	localization	1.75086e-09	1.34785e-12	114	285	1567	7166	0	0	YLL013C, YDR490C, YJL050W, YGL073W, YFR002W, YKL165C, YGL023C, YJL204C, YPL174C, YLR319C, YLR228C, YJL094C, YDR238C, YOR112W, YDR119W, YMR054W, YDR395W, YMR089C, YHR082C, YOR299W, YGL167C, YER147C, YOL076W, YPR141C, YPR194C, YNL041C, YBR179C, YJR040W, YPL221W, YOR018W, YIL095W, YGL180W, YJL212C, YBR294W, YER024W, YPR021C, YPL105C, YLR347C, YGR099W, YOR001W, YCR037C, YGL233W, YPR003C, YHR098C, YKL…
GO:0044699	single-organism process	4.30065e-07	3.31074e-10	186	285	3387	7166	0	0	YMR032W, YKL168C, YLL013C, YJL050W, YLR057W, YPR019W, YJL204C, YCR048W, YLR319C, YFR013W, YOL090W, YKR029C, YER167W, YOR112W, YIL125W, YDR119W, YBL076C, YMR089C, YBR084W, YBL008W, YOR299W, YDR422C, YLR381W, YHR204W, YER069W, YBL052C, YOR178C, YNL201C, YKL213C, YBR179C, YJR040W, YPL221W, YIL095W, YML075C, YER024W, YOR353C, YLR347C, YNR033W, YGL233W, YKL188C, YDR499W, YAL053W, YPL153C, YJL157C, YLL…
GO:0019222	regulation of metabolic process	6.20512e-07	4.77685e-10	91	285	1236	7166	0	0	YLL013C, YDR490C, YJL050W, YGL073W, YMR257C, YFL023W, YPL126W, YGL227W, YFR013W, YOL090W, YLR228C, YPL160W, YKR029C, YER167W, YBL076C, YPL075W, YLL054C, YHR082C, YMR172W, YBL008W, YER069W, YBL052C, YDR096W, YIL038C, YBR058C, YNL201C, YLR382C, YOR018W, YOR337W, YGL207W, YKL022C, YJL056C, YOR017W, YLR347C, YOR001W, YIL075C, YJL089W, YLL029W, YOR076C, YKR064W, YJL157C, YPL153C, YDR520C, YNL298W, YKR…
GO:0060255	regulation of macromolecule metabolic process	2.69459e-06	2.07436e-09	86	285	1171	7166	0	0	YLL013C, YDR490C, YJL050W, YGL073W, YMR257C, YFL023W, YPL126W, YFR013W, YOL090W, YLR228C, YPL160W, YKR029C, YER167W, YBL076C, YPL075W, YLL054C, YMR172W, YBL008W, YER069W, YBL052C, YDR096W, YIL038C, YNL201C, YLR382C, YOR018W, YOR337W, YGL207W, YKL022C, YJL056C, YOR017W, YLR347C, YOR001W, YIL075C, YJL089W, YLL029W, YOR076C, YKR064W, YJL157C, YDR520C, YNL298W, YKR099W, YGR094W, YFR022W, YPL084W, YLL…
GO:0033036	macromolecule localization	3.52964e-06	2.7172e-09	73	285	927	7166	0	0	YLL013C, YJL050W, YGL073W, YFR002W, YJL204C, YLR319C, YLR228C, YDR238C, YOR112W, YDR395W, YMR089C, YHR082C, YOR299W, YER147C, YPR194C, YNL041C, YOR018W, YGL180W, YJL212C, YPL105C, YLR347C, YGR099W, YOR001W, YGL233W, YHR098C, YKL188C, YDR499W, YIL068C, YJL157C, YPL153C, YHL028W, YNL298W, YPL268W, YBR114W, YKL073W, YFR022W, YPL084W, YLR207W, YNL049C, YBR086C, YPL176C, YOR233W, YHR103W, YPL249C, YGR…
GO:0031323	regulation of cellular metabolic process	5.22281e-06	4.02064e-09	84	285	1147	7166	0	0	YDR490C, YGL073W, YMR257C, YFL023W, YPL126W, YGL227W, YFR013W, YOL090W, YLR228C, YPL160W, YKR029C, YBL076C, YPL075W, YLL054C, YHR082C, YMR172W, YBL008W, YER069W, YBL052C, YDR096W, YIL038C, YBR058C, YNL201C, YLR382C, YOR018W, YOR337W, YGL207W, YKL022C, YJL056C, YLR347C, YJL089W, YLL029W, YOR076C, YKR064W, YJL157C, YPL153C, YDR520C, YNL298W, YKR099W, YGR094W, YFR022W, YPL084W, YLL019C, YDR207C, YMR…
GO:0016043	cellular component organization	5.80067e-06	4.46549e-09	128	285	2079	7166	0	0	YMR032W, YLL013C, YDR490C, YFR002W, YKL165C, YGL023C, YFL023W, YCR061W, YPR019W, YPL174C, YLR319C, YFR013W, YOL090W, YKR029C, YGL141W, YMR054W, YPL075W, YMR089C, YHR082C, YPL180W, YMR172W, YBL008W, YDR060W, YDR422C, YLR381W, YOL155C, YER147C, YBL052C, YDR096W, YOL076W, YLR127C, YOR178C, YNL201C, YPR141C, YPR194C, YBR179C, YJL102W, YOR018W, YIL095W, YGR071C, YGL180W, YLR219W, YGL207W, YPL105C, YOR…
GO:0080090	regulation of primary metabolic process	1.14061e-05	8.78069e-09	82	285	1126	7166	0	0	YDR490C, YGL073W, YMR257C, YFL023W, YPL126W, YGL227W, YFR013W, YOL090W, YLR228C, YPL160W, YKR029C, YBL076C, YPL075W, YLL054C, YMR172W, YBL008W, YER069W, YBL052C, YDR096W, YIL038C, YBR058C, YNL201C, YLR382C, YOR337W, YGL207W, YKL022C, YJL056C, YLR347C, YIL075C, YJL089W, YLL029W, YOR076C, YKR064W, YJL157C, YDR520C, YNL298W, YKR099W, YGR094W, YPL084W, YLL019C, YDR207C, YMR016C, YHR027C, YOR140W, YBR…
GO:0071840	cellular component organization or biogenesis	1.45476e-05	1.1199e-08	143	285	2452	7166	0	0	YMR032W, YLL013C, YJL050W, YPL126W, YPR019W, YLR319C, YFR013W, YOL090W, YKR029C, YMR089C, YMR172W, YBL008W, YDR060W, YOR299W, YDR422C, YLR381W, YBL052C, YOR178C, YNL201C, YBR179C, YPL221W, YIL095W, YGR071C, YLR347C, YDR416W, YGR099W, YOR001W, YIL075C, YGL233W, YNL132W, YDR499W, YAL053W, YLR129W, YKL078W, YCR030C, YFR022W, YDR207C, YOR140W, YBR202W, YOR058C, YER171W, YNL161W, YJR059W, YPL249C, YDR…
GO:0044763	single-organism cellular process	3.19678e-05	2.46096e-08	160	285	2885	7166	0	0	YMR032W, YKL168C, YLL013C, YLR057W, YPR019W, YJL204C, YCR048W, YLR319C, YFR013W, YOL090W, YKR029C, YER167W, YIL125W, YBL076C, YMR089C, YBR084W, YBL008W, YOR299W, YLR381W, YHR204W, YER069W, YBL052C, YOR178C, YNL201C, YKL213C, YBR179C, YJR040W, YPL221W, YIL095W, YML075C, YER024W, YOR353C, YLR347C, YNR033W, YGL233W, YDR499W, YAL053W, YPL153C, YJL157C, YLL051C, YCR030C, YFR022W, YDR207C, YLR207W, YOR…
GO:0031326	regulation of cellular biosynthetic process	5.07536e-05	3.90713e-08	71	285	947	7166	0	0	YGL073W, YMR257C, YFL023W, YPL126W, YGL227W, YFR013W, YOL090W, YLR228C, YPL160W, YKR029C, YBL076C, YPL075W, YLL054C, YMR172W, YBL008W, YER069W, YBL052C, YDR096W, YIL038C, YBR058C, YLR382C, YOR337W, YGL207W, YKL022C, YJL056C, YJL089W, YLL029W, YOR076C, YKR064W, YDR520C, YNL298W, YKR099W, YGR094W, YLL019C, YDR207C, YMR016C, YOR140W, YBR202W, YNL183C, YER171W, YJL176C, YOR038C, YGL178W, YHR056C, YLR…
GO:0009889	regulation of biosynthetic process	5.53936e-05	4.26433e-08	71	285	949	7166	0	0	YGL073W, YMR257C, YFL023W, YPL126W, YGL227W, YFR013W, YOL090W, YLR228C, YPL160W, YKR029C, YBL076C, YPL075W, YLL054C, YMR172W, YBL008W, YER069W, YBL052C, YDR096W, YIL038C, YBR058C, YLR382C, YOR337W, YGL207W, YKL022C, YJL056C, YJL089W, YLL029W, YOR076C, YKR064W, YDR520C, YNL298W, YKR099W, YGR094W, YLL019C, YDR207C, YMR016C, YOR140W, YBR202W, YNL183C, YER171W, YJL176C, YOR038C, YGL178W, YHR056C, YLR…
GO:0051234	establishment of localization	8.01367e-05	6.1691e-08	94	285	1420	7166	0	0	YDR490C, YJL050W, YGL073W, YFR002W, YKL165C, YGL023C, YJL204C, YPL174C, YLR228C, YJL094C, YDR238C, YOR112W, YDR119W, YMR054W, YDR395W, YMR089C, YOR299W, YGL167C, YER147C, YPR141C, YPR194C, YNL041C, YJR040W, YPL221W, YOR018W, YIL095W, YGL180W, YJL212C, YBR294W, YER024W, YPR021C, YLR347C, YCR037C, YGL233W, YPR003C, YHR098C, YKL188C, YDR499W, YLR092W, YIL068C, YAL053W, YHL028W, YNL298W, YNR060W, YLL…
GO:0051641	cellular localization	9.98376e-05	7.68572e-08	67	285	886	7166	0	0	YLL013C, YJL050W, YGL073W, YFR002W, YGL023C, YJL204C, YPL174C, YDR238C, YOR112W, YDR395W, YMR089C, YHR082C, YER147C, YOL076W, YPR141C, YNL041C, YBR179C, YGL180W, YPL105C, YLR347C, YGR099W, YOR001W, YGL233W, YHR098C, YIL068C, YJL157C, YHL028W, YNL298W, YPL268W, YBR114W, YLL051C, YKL073W, YPL084W, YLR207W, YNL049C, YBR086C, YPL176C, YOR233W, YER151C, YPL249C, YPL270W, YGR198W, YJR126C, YJL165C, YML…
GO:0051171	regulation of nitrogen compound metabolic process	0.000130294	1.00303e-07	71	285	969	7166	0	0	YDR490C, YGL073W, YMR257C, YFL023W, YPL126W, YFR013W, YOL090W, YLR228C, YPL160W, YKR029C, YBL076C, YPL075W, YLL054C, YMR172W, YBL008W, YER069W, YBL052C, YDR096W, YIL038C, YNL201C, YLR382C, YOR337W, YGL207W, YKL022C, YJL056C, YJL089W, YLL029W, YOR076C, YKR064W, YDR520C, YNL298W, YKR099W, YGR094W, YLL019C, YDR207C, YMR016C, YOR140W, YBR202W, YNL183C, YER171W, YJL176C, YOR038C, YGL178W, YHR056C, YLR…
GO:0008104	protein localization	0.000135054	1.03968e-07	64	285	836	7166	0	0	YJL050W, YGL073W, YFR002W, YJL204C, YLR319C, YDR238C, YOR112W, YDR395W, YMR089C, YHR082C, YOR299W, YER147C, YPR194C, YNL041C, YOR018W, YGL180W, YJL212C, YPL105C, YLR347C, YGR099W, YGL233W, YHR098C, YDR499W, YIL068C, YJL157C, YPL153C, YHL028W, YNL298W, YPL268W, YBR114W, YKL073W, YFR022W, YPL084W, YLR207W, YNL049C, YBR086C, YPL176C, YOR233W, YHR103W, YPL249C, YGR198W, YJR126C, YJL165C, YGL114W, YDR…
GO:0010556	regulation of macromolecule biosynthetic process	0.000147188	1.13308e-07	68	285	914	7166	0	0	YGL073W, YMR257C, YFL023W, YPL126W, YFR013W, YOL090W, YLR228C, YPL160W, YKR029C, YBL076C, YPL075W, YLL054C, YMR172W, YBL008W, YER069W, YBL052C, YDR096W, YIL038C, YLR382C, YOR337W, YGL207W, YKL022C, YJL056C, YJL089W, YLL029W, YOR076C, YKR064W, YDR520C, YNL298W, YKR099W, YGR094W, YLL019C, YDR207C, YMR016C, YOR140W, YBR202W, YNL183C, YER171W, YJL176C, YOR038C, YGL178W, YHR056C, YLR176C, YML061C, YOR…
GO:0006996	organelle organization	0.000160469	1.23532e-07	96	285	1482	7166	0	0	YMR032W, YLL013C, YDR490C, YFR002W, YGL023C, YPR019W, YPL174C, YLR319C, YFR013W, YOL090W, YKR029C, YPL075W, YMR089C, YBL008W, YDR060W, YLR381W, YER147C, YBL052C, YDR096W, YOL076W, YLR127C, YOR178C, YNL201C, YPR141C, YPR194C, YBR179C, YJL102W, YIL095W, YGR071C, YGL180W, YLR219W, YGL207W, YPL105C, YOR017W, YLR347C, YGR099W, YOR211C, YOR001W, YMR302C, YHR098C, YDR499W, YIL068C, YLR263W, YNL298W, YBR…
GO:0019219	regulation of nucleobase-containing compound metabolic process	0.000183656	1.41382e-07	63	285	824	7166	0	0	YDR490C, YGL073W, YKR099W, YFL023W, YPL126W, YLL019C, YFR013W, YMR016C, YDR207C, YOL090W, YLR228C, YKR029C, YOR140W, YBR202W, YPL075W, YLL054C, YER171W, YJL176C, YMR172W, YBL008W, YOR038C, YER069W, YBL052C, YHR056C, YGL178W, YDR096W, YIL038C, YLR176C, YNL201C, YML061C, YLR357W, YOR113W, YML099C, YJL080C, YNL216W, YML065W, YLR131C, YKL015W, YDR069C, YOR337W, YGL163C, YGL207W, YKL022C, YER169W, YER…
GO:2000112	regulation of cellular macromolecule biosynthetic process	0.00022756	1.75181e-07	67	285	905	7166	0	0	YGL073W, YMR257C, YFL023W, YPL126W, YFR013W, YOL090W, YLR228C, YPL160W, YKR029C, YBL076C, YPL075W, YLL054C, YMR172W, YBL008W, YER069W, YBL052C, YDR096W, YIL038C, YLR382C, YOR337W, YGL207W, YKL022C, YJL056C, YJL089W, YLL029W, YOR076C, YKR064W, YDR520C, YNL298W, YKR099W, YGR094W, YLL019C, YDR207C, YMR016C, YOR140W, YBR202W, YER171W, YJL176C, YOR038C, YGL178W, YHR056C, YLR176C, YML061C, YOR113W, YLR…
GO:0010468	regulation of gene expression	0.000237065	1.82498e-07	70	285	964	7166	0	0	YLL013C, YDR490C, YJL050W, YGL073W, YMR257C, YFL023W, YPL126W, YFR013W, YOL090W, YLR228C, YPL160W, YKR029C, YER167W, YBL076C, YPL075W, YLL054C, YMR172W, YBL008W, YER069W, YBL052C, YDR096W, YIL038C, YLR382C, YOR337W, YGL207W, YJL056C, YOR017W, YOR001W, YJL089W, YLL029W, YOR076C, YKR064W, YNL298W, YDR520C, YKR099W, YGR094W, YLL019C, YDR207C, YMR016C, YOR140W, YBR202W, YER171W, YJL176C, YOR038C, YGL…
GO:0070727	cellular macromolecule localization	0.000298385	2.29703e-07	54	285	668	7166	0	0	YLL013C, YPL268W, YJL050W, YGL073W, YFR002W, YBR114W, YKL073W, YPL084W, YLR207W, YDR238C, YNL049C, YOR112W, YPL176C, YBR086C, YOR233W, YDR395W, YMR089C, YHR082C, YPL249C, YGR198W, YJL165C, YJR126C, YER147C, YNL041C, YKL134C, YIL105C, YNL287W, YIL109C, YJL080C, YNL216W, YGL180W, YPL105C, YOR256C, YOR035C, YLR347C, YGR099W, YPR029C, YPL045W, YOR001W, YMR080C, YML010W, YDR264C, YPR185W, YHR098C, YGR…
GO:0050896	response to stimulus	0.000457116	3.51898e-07	84	285	1262	7166	0	0	YMR032W, YKL168C, YDR490C, YGL073W, YOR217W, YLR057W, YPR019W, YOL090W, YLR228C, YPL160W, YLR397C, YGL141W, YHR182W, YPL075W, YDR395W, YHR082C, YPL180W, YMR172W, YDR422C, YHR204W, YER147C, YDR096W, YOR178C, YNL201C, YKL213C, YOR018W, YGL207W, YOR353C, YJL056C, YJL089W, YPL141C, YLL029W, YDR499W, YKR064W, YAL053W, YJL157C, YPL153C, YHL028W, YDR520C, YNL298W, YPL268W, YBR114W, YBR203W, YKL073W, YFR…
GO:0051252	regulation of RNA metabolic process	0.000466902	3.59432e-07	58	285	751	7166	0	0	YDR490C, YGL073W, YKR099W, YFL023W, YPL126W, YLL019C, YFR013W, YMR016C, YDR207C, YOL090W, YLR228C, YKR029C, YOR140W, YBR202W, YPL075W, YLL054C, YER171W, YJL176C, YMR172W, YBL008W, YOR038C, YER069W, YBL052C, YHR056C, YGL178W, YDR096W, YIL038C, YLR176C, YLR357W, YOR113W, YML099C, YJL080C, YML065W, YNL216W, YLR131C, YKL015W, YOR337W, YGL207W, YER169W, YER184C, YJL056C, YDR485C, YOR162C, YMR080C, YML…
GO:0009987	cellular process	0.000585387	4.50645e-07	241	285	5180	7166	0	0	YMR032W, YKL168C, YLL013C, YJL050W, YPL126W, YLR057W, YPR019W, YJL204C, YCR048W, YLR319C, YFR013W, YOL090W, YKR029C, YER167W, YIL125W, YBL076C, YMR089C, YBR084W, YMR172W, YBL008W, YDR060W, YOR299W, YDR422C, YLR381W, YHR204W, YER069W, YBL052C, YOR178C, YNL201C, YKL213C, YBR179C, YJR040W, YPL221W, YIL095W, YGR071C, YML075C, YJL212C, YER024W, YKL210W, YOR353C, YLR347C, YDR416W, YGR099W, YNR033W, YOR…
GO:0006355	regulation of transcription, DNA-templated	0.000850974	6.55099e-07	56	285	727	7166	0	0	YGL073W, YKR099W, YFL023W, YPL126W, YLL019C, YFR013W, YMR016C, YDR207C, YOL090W, YLR228C, YKR029C, YOR140W, YBR202W, YPL075W, YLL054C, YER171W, YJL176C, YMR172W, YBL008W, YOR038C, YER069W, YBL052C, YHR056C, YDR096W, YIL038C, YLR176C, YLR357W, YOR113W, YML099C, YJL080C, YML065W, YNL216W, YLR131C, YKL015W, YOR337W, YGL207W, YER169W, YER184C, YJL056C, YDR485C, YOR162C, YMR080C, YML010W, YGL014W, YJL…
GO:1903506	regulation of nucleic acid-templated transcription	0.000931058	7.1675e-07	56	285	729	7166	0	0	YGL073W, YKR099W, YFL023W, YPL126W, YLL019C, YFR013W, YMR016C, YDR207C, YOL090W, YLR228C, YKR029C, YOR140W, YBR202W, YPL075W, YLL054C, YER171W, YJL176C, YMR172W, YBL008W, YOR038C, YER069W, YBL052C, YHR056C, YDR096W, YIL038C, YLR176C, YLR357W, YOR113W, YML099C, YJL080C, YML065W, YNL216W, YLR131C, YKL015W, YOR337W, YGL207W, YER169W, YER184C, YJL056C, YDR485C, YOR162C, YMR080C, YML010W, YGL014W, YJL…
GO:2001141	regulation of RNA biosynthetic process	0.000931058	7.1675e-07	56	285	729	7166	0	0	YGL073W, YKR099W, YFL023W, YPL126W, YLL019C, YFR013W, YMR016C, YDR207C, YOL090W, YLR228C, YKR029C, YOR140W, YBR202W, YPL075W, YLL054C, YER171W, YJL176C, YMR172W, YBL008W, YOR038C, YER069W, YBL052C, YHR056C, YDR096W, YIL038C, YLR176C, YLR357W, YOR113W, YML099C, YJL080C, YML065W, YNL216W, YLR131C, YKL015W, YOR337W, YGL207W, YER169W, YER184C, YJL056C, YDR485C, YOR162C, YMR080C, YML010W, YGL014W, YJL…
GO:0051128	regulation of cellular component organization	0.00131226	1.0102e-06	39	285	433	7166	0	0	YMR032W, YFR022W, YLR319C, YOL090W, YKR029C, YOR140W, YNL183C, YOR233W, YHR082C, YPL180W, YNL161W, YBL008W, YPL249C, YOR038C, YDR422C, YLR381W, YOL076W, YLR127C, YOR178C, YNL201C, YPR141C, YML061C, YPR194C, YOR113W, YIL105C, YNL216W, YOR018W, YIL095W, YGL207W, YMR080C, YPL045W, YGL014W, YDR264C, YER109C, YIL068C, YGL216W, YLR263W, YKR010C, YNL298W
GO:0043170	macromolecule metabolic process	0.00197826	1.52291e-06	167	285	3218	7166	0	0	YKL168C, YLL013C, YJL050W, YPL126W, YLR057W, YPR019W, YFR013W, YOL090W, YKR029C, YER167W, YBL076C, YMR089C, YMR172W, YBL008W, YOR299W, YDR422C, YLR381W, YHR204W, YER069W, YBL052C, YOR178C, YNL201C, YKL213C, YIL095W, YGR071C, YKL210W, YLR347C, YDR416W, YGR099W, YOR001W, YIL075C, YDR430C, YNL132W, YLL029W, YDR499W, YOR076C, YPL153C, YJL157C, YLR129W, YKR099W, YKL078W, YFR022W, YLL019C, YDR207C, YLR…
GO:0048519	negative regulation of biological process	0.00198159	1.52547e-06	53	285	690	7166	0	0	YMR032W, YLL013C, YDR490C, YJL050W, YGL073W, YGL227W, YLL019C, YDR207C, YOL090W, YKR029C, YOR140W, YBR202W, YNL183C, YPL075W, YOR233W, YHR082C, YBL008W, YOR038C, YLR381W, YBL052C, YGL178W, YDR096W, YIL038C, YBR058C, YLR176C, YOR178C, YNL201C, YML061C, YJL080C, YCL039W, YML065W, YNL216W, YLR131C, YKL022C, YER169W, YOR001W, YMR080C, YML010W, YGL014W, YJL089W, YLL029W, YOR080W, YDR499W, YOR076C, YKR…
GO:0051276	chromosome organization	0.00224137	1.72546e-06	49	285	619	7166	0	0	YBR114W, YPR019W, YLR319C, YPR135W, YFR013W, YDR207C, YOL090W, YKR029C, YBR202W, YPL075W, YOR233W, YOR058C, YER171W, YJL176C, YBL008W, YDR369C, YOR038C, YLR381W, YER147C, YBL052C, YHR056C, YDR096W, YLR127C, YOR178C, YPR141C, YML061C, YLR357W, YML034W, YJL080C, YML065W, YNL216W, YKL015W, YGL163C, YGL207W, YER169W, YDR485C, YGR099W, YOR001W, YMR080C, YGL014W, YFL024C, YBR198C, YOR080W, YDR499W, YLR…
GO:0048523	negative regulation of cellular process	0.00333141	2.56459e-06	47	285	591	7166	0	0	YMR032W, YGL073W, YGL227W, YLL019C, YDR207C, YOL090W, YKR029C, YOR140W, YBR202W, YNL183C, YPL075W, YOR233W, YHR082C, YBL008W, YOR038C, YLR381W, YBL052C, YGL178W, YDR096W, YIL038C, YBR058C, YLR176C, YOR178C, YNL201C, YML061C, YJL080C, YML065W, YNL216W, YCL039W, YLR131C, YKL022C, YER169W, YMR080C, YML010W, YGL014W, YLL029W, YOR080W, YDR499W, YKR064W, YIL068C, YMR179W, YKR010C, YLR263W, YPL153C, YJL…
GO:0006810	transport	0.00380515	2.92929e-06	86	285	1368	7166	0	0	YDR490C, YJL050W, YFR002W, YKL165C, YGL023C, YJL204C, YLR228C, YJL094C, YDR238C, YOR112W, YDR119W, YMR054W, YDR395W, YMR089C, YOR299W, YGL167C, YPR141C, YPR194C, YNL041C, YJR040W, YPL221W, YOR018W, YIL095W, YGL180W, YJL212C, YBR294W, YER024W, YPR021C, YLR347C, YCR037C, YGL233W, YPR003C, YHR098C, YKL188C, YLR092W, YIL068C, YAL053W, YHL028W, YNL298W, YNR060W, YLL051C, YKL073W, YCR030C, YFR022W, YPL…
GO:0051049	regulation of transport	0.00550648	4.23901e-06	16	285	107	7166	0	0	YPR194C, YNL183C, YPL045W, YCR037C, YER151C, YDR264C, YFR022W, YJR040W, YPL249C, YOR018W, YIL095W, YJL198W, YLR228C, YIL068C, YMR216C, YNL298W
GO:0043632	modification-dependent macromolecule catabolic process	0.0060688	4.6719e-06	26	285	247	7166	0	0	YKL213C, YJL050W, YBR114W, YGL227W, YLR057W, YPL084W, YCL039W, YLR207W, YDR069C, YKL210W, YHR027C, YBL084C, YGL141W, YKL022C, YOR256C, YPL176C, YOR001W, YIL075C, YER151C, YKL034W, YOR080W, YHR204W, YLR127C, YGR003W, YBR058C, YFL009W
GO:0006893	Golgi to plasma membrane transport	0.00622175	4.78965e-06	9	285	34	7166	0	0	YGL233W, YJL204C, YKR027W, YOR299W, YJL099W, YBR102C, YLR309C, YIL068C, YMR266W
GO:0098876	vesicle-mediated transport to the plasma membrane	0.00622175	4.78965e-06	9	285	34	7166	0	0	YGL233W, YJL204C, YKR027W, YOR299W, YJL099W, YBR102C, YLR309C, YIL068C, YMR266W
GO:0042592	homeostatic process	0.00684432	5.26892e-06	32	285	344	7166	0	0	YNR060W, YKL168C, YLL051C, YJL094C, YGL141W, YDR436W, YMR054W, YOR384W, YJR059W, YDR369C, YGL167C, YJL165C, YDR096W, YNL201C, YML061C, YPR194C, YKL213C, YKL134C, YDR089W, YNL216W, YJR040W, YOR018W, YBR294W, YDR069C, YGL163C, YGR099W, YJR106W, YDR499W, YLR092W, YLR318W, YAL053W, YMR216C
GO:0006357	regulation of transcription from RNA polymerase II promoter	0.00688824	5.30273e-06	39	285	463	7166	0	0	YGL073W, YKR099W, YFL023W, YMR016C, YDR207C, YLR228C, YOR140W, YPL075W, YLL054C, YER171W, YJL176C, YMR172W, YBL008W, YOR038C, YHR056C, YDR096W, YIL038C, YLR176C, YOR113W, YML099C, YNL216W, YLR131C, YKL015W, YOR337W, YGL207W, YER169W, YER184C, YJL056C, YOR162C, YML010W, YJL089W, YFL024C, YER109C, YLL029W, YDR034C, YKR064W, YMR179W, YNL298W, YDR520C
GO:0045935	positive regulation of nucleobase-containing compound metabolic process	0.00716511	5.51586e-06	34	285	378	7166	0	0	YGL073W, YKR099W, YPL126W, YMR016C, YDR207C, YLR228C, YOR140W, YPL075W, YLL054C, YER171W, YJL176C, YMR172W, YGL178W, YDR096W, YIL038C, YLR176C, YNL201C, YOR113W, YML099C, YNL216W, YLR131C, YKL015W, YGL163C, YGL207W, YER169W, YER184C, YJL056C, YOR162C, YML010W, YGL014W, YJL089W, YER109C, YDR034C, YDR520C
GO:0044260	cellular macromolecule metabolic process	0.00740532	5.70079e-06	160	285	3101	7166	0	0	YKL168C, YLL013C, YJL050W, YPL126W, YLR057W, YPR019W, YFR013W, YOL090W, YKR029C, YBL076C, YMR089C, YMR172W, YBL008W, YOR299W, YDR422C, YLR381W, YHR204W, YER069W, YBL052C, YOR178C, YNL201C, YKL213C, YIL095W, YGR071C, YKL210W, YLR347C, YDR416W, YGR099W, YOR001W, YIL075C, YDR430C, YNL132W, YLL029W, YDR499W, YOR076C, YPL153C, YJL157C, YLR129W, YKR099W, YKL078W, YFR022W, YLL019C, YDR207C, YLR207W, YOR…
GO:0006351	transcription, DNA-templated	0.00890491	6.8552e-06	56	285	783	7166	0	0	YGL073W, YKR099W, YFL023W, YPL126W, YLL019C, YFR013W, YMR016C, YDR207C, YOL090W, YLR228C, YKR029C, YOR140W, YBR202W, YPL075W, YLL054C, YER171W, YJL176C, YMR172W, YBL008W, YOR038C, YER069W, YBL052C, YHR056C, YDR096W, YIL038C, YLR176C, YLR357W, YOR113W, YML099C, YJL080C, YML065W, YNL216W, YLR131C, YKL015W, YOR337W, YGL207W, YER169W, YER184C, YJL056C, YDR485C, YOR162C, YMR080C, YML010W, YGL014W, YJL…
GO:0010604	positive regulation of macromolecule metabolic process	0.00907431	6.98561e-06	40	285	486	7166	0	0	YGL073W, YMR257C, YKR099W, YPL126W, YPL084W, YFR022W, YMR016C, YDR207C, YLR228C, YOR140W, YER167W, YPL075W, YLL054C, YER171W, YJL176C, YMR172W, YGL178W, YDR096W, YIL038C, YLR176C, YNL201C, YOR113W, YML099C, YNL216W, YOR018W, YLR131C, YKL015W, YGL163C, YGL207W, YER169W, YER184C, YJL056C, YOR162C, YML010W, YGL014W, YJL089W, YER109C, YDR034C, YPR185W, YDR520C
GO:0097659	nucleic acid-templated transcription	0.00925786	7.12691e-06	56	285	784	7166	0	0	YGL073W, YKR099W, YFL023W, YPL126W, YLL019C, YFR013W, YMR016C, YDR207C, YOL090W, YLR228C, YKR029C, YOR140W, YBR202W, YPL075W, YLL054C, YER171W, YJL176C, YMR172W, YBL008W, YOR038C, YER069W, YBL052C, YHR056C, YDR096W, YIL038C, YLR176C, YLR357W, YOR113W, YML099C, YJL080C, YML065W, YNL216W, YLR131C, YKL015W, YOR337W, YGL207W, YER169W, YER184C, YJL056C, YDR485C, YOR162C, YMR080C, YML010W, YGL014W, YJL…
GO:0051716	cellular response to stimulus	0.00933834	7.18887e-06	72	285	1104	7166	0	0	YMR032W, YKL168C, YDR490C, YGL073W, YOR217W, YLR057W, YPR019W, YOL090W, YPL160W, YGL141W, YHR182W, YPL075W, YDR395W, YHR082C, YPL180W, YMR172W, YDR422C, YHR204W, YER147C, YNL201C, YKL213C, YOR018W, YGL207W, YOR353C, YJL056C, YJL089W, YPL141C, YLL029W, YDR499W, YKR064W, YAL053W, YJL157C, YPL153C, YDR520C, YNL298W, YPL268W, YBR114W, YBR203W, YFR022W, YPR135W, YDR207C, YLR207W, YBR202W, YNL183C, YOR…

## Sheet: 3 process
GO analysis	Process; region 3 of histogram of resilience to ribosome drop-off (0.8<=chi<0.9)
Aspect	P
P-value cutoff	0.01
Calculate FDR	Yes
Regulation links followed	Yes
Bonferroni correction	Yes
Uploaded gene list	sec3_6_gname.dat
Annotation file	gene_association.sgd
Evidence codes used	ISM (1257), IEA (51050), IGI (5533), IEP (116), NAS (102), IBA (4967), IPI (3195), ND (3714), ISO (9), IC (1457), ISS (1909), ISA (314), IMP (13113), IDA (23591), RCA (6), TAS (478)
Unknown identifiers (1)	YLR338W
GOID	TERM	CORRECTED_PVALUE	UNCORRECTED_PVALUE	NUM_LIST_ANNOTATIONS	LIST_SIZE	TOTAL_NUM_ANNOTATIONS	POPULATION_SIZE	FDR_RATE	EXPECTED_FALSE_POSITIVES	ANNOTATED_GENES
GO:0044710	single-organism metabolic process	1.37704e-05	1.24619e-08	101	285	1522	7166	0	0	YPR145W, YBR205W, YLR056W, YLR205C, YHR210C, YBL099W, YLR438W, YJL060W, YKL051W, YMR081C, YDR191W, YPR118W, YGR286C, YDR300C, YOL136C, YPL088W, YJR010W, YPR004C, YGR048W, YDR047W, YLR151C, YER101C, YPR128C, YOR221C, YJR149W, YGL012W, YOR288C, YBR183W, YKL151C, YGL185C, YLR242C, YNL130C, YJR060W, YHR106W, YOL096C, YMR289W, YEL037C, YMR217W, YOL140W, YKL145W, YPL113C, YKL035W, YLR420W, YKR066C, YBR…
GO:0008152	metabolic process	0.000468087	4.23608e-07	210	285	4288	7166	0	0	YKL149C, YBL091C, YBR205W, YNL016W, YOR223W, YHR210C, YOR187W, YFR044C, YKL051W, YMR081C, YGR286C, YDR300C, YOR242C, YPR004C, YGR048W, YOL042W, YGR147C, YDR047W, YOR221C, YMR114C, YOR288C, YBR050C, YBR183W, YMR270C, YGL185C, YHR107C, YOR204W, YPL011C, YGR005C, YMR217W, YPL240C, YPL015C, YPL191C, YGR163W, YBL032W, YIL106W, YGR173W, YOL110W, YKR066C, YBR065C, YNL177C, YCR019W, YBL074C, YJL126W, YLR…
GO:0044699	single-organism process	0.000774093	7.00537e-07	175	285	3387	7166	0	0	YKL149C, YBR205W, YHR210C, YKL051W, YMR081C, YLR026C, YGR286C, YDR300C, YOR242C, YPR004C, YGR048W, YDR047W, YOR221C, YDR273W, YOR288C, YBR183W, YGR096W, YGL185C, YHR107C, YOR204W, YDR130C, YPL134C, YOL101C, YMR217W, YPL015C, YGR163W, YIL106W, YOL110W, YKR066C, YLR460C, YDR204W, YLR377C, YDR151C, YDR113C, YGR154C, YMR015C, YJR045C, YMR060C, YIR025W, YBR192W, YHL003C, YHR092C, YBR026C, YMR048W, YJL…
GO:0044711	single-organism biosynthetic process	0.00131194	1.18728e-06	54	285	703	7166	0	0	YLR377C, YPR145W, YIL083C, YMR015C, YLR056W, YBL099W, YHL003C, YLR438W, YJL060W, YPR118W, YBR026C, YGR286C, YDR300C, YJR010W, YER178W, YDR047W, YER091C, YMR056C, YOR221C, YPR140W, YPL057C, YDR531W, YGL012W, YMR062C, YGR193C, YBR183W, YDR123C, YPL145C, YLR242C, YJR060W, YNL130C, YER099C, YOL096C, YMR289W, YOR176W, YMR101C, YMR217W, YOL140W, YGR277C, YHR018C, YNR043W, YKL035W, YNL231C, YLR420W, YMR…

## Sheet: 4 process
GO analysis	Process; region 4 of histogram of resilience to ribosome drop-off (chi>=0.9)
Aspect	P
P-value cutoff	0.01
Calculate FDR	Yes
Regulation links followed	Yes
Bonferroni correction	Yes
Uploaded gene list	sec4_7_gname.dat
Annotation file	gene_association.sgd
Evidence codes used	ISM (1257), IEA (51050), IGI (5533), IEP (116), NAS (102), IBA (4967), IPI (3195), ND (3714), ISO (9), IC (1457), ISS (1909), ISA (314), IMP (13113), IDA (23591), RCA (6), TAS (478)
Unknown identifiers (58)	YGL024W YDR417C YGL042C YBR144C YDR220C YGR219W YJL150W YBL108W YMR086C-A YMR153C-A YGL239C YDR250C YCL046W YMR158W-B YKL177W YNL303W YPR177C YAR075W YGL041C YML084W YGL052W YPL102C YBL048W YLR434C YDR290W YMR031W-A YLR252W YPR012W YIL086C YDR094W YBR190W YPR092W YDR426C YBR209W YPR099C YKL223W YDR543C YLR217W YHR212C YJL119C YIL025C YER091C-A YGR291C YOR277C YNL043C YJL022W YIL058W YLR232W YCR01…
GOID	TERM	CORRECTED_PVALUE	UNCORRECTED_PVALUE	NUM_LIST_ANNOTATIONS	LIST_SIZE	TOTAL_NUM_ANNOTATIONS	POPULATION_SIZE	FDR_RATE	EXPECTED_FALSE_POSITIVES	ANNOTATED_GENES
GO:0002181	cytoplasmic translation	7.26999e-43	1.1324e-45	66	285	193	7166	0	0	YER102W, YOL120C, YDR418W, YKL056C, YPL198W, YGR027C, YER117W, YHL033C, YGL031C, YPL131W, YML063W, YMR142C, YPL090C, YMR260C, YPL220W, YBR084C-A, YGR148C, YLR448W, YKL156W, YBR191W, YGR085C, YOR312C, YNL096C, YEL054C, YNL069C, YJL190C, YDR064W, YGL147C, YLR029C, YJL177W, YHL001W, YLR441C, YPL081W, YNL162W, YHL015W, YNL301C, YIL018W, YLR075W, YLR367W, YDR471W, YOR369C, YEL034W, YOR096W, YJR145C, Y…
GO:0006412	translation	3.47392e-15	5.41109e-18	82	285	768	7166	0	0	YER102W, YNR037C, YOL120C, YDR418W, YKL056C, YPL198W, YGR027C, YER117W, YHL033C, YGL031C, YPL131W, YMR286W, YML129C, YGL123W, YML063W, YLR009W, YMR142C, YPL090C, YMR260C, YGR215W, YPL220W, YPR132W, YBR084C-A, YGR148C, YLR448W, YBR189W, YJR047C, YKL167C, YKL156W, YBR191W, YGR085C, YOR276W, YOR312C, YNL096C, YEL054C, YNL069C, YDR064W, YJL190C, YGL147C, YLR029C, YAL003W, YJL177W, YHL001W, YNL162W, Y…
GO:0043043	peptide biosynthetic process	4.80063e-15	7.47761e-18	82	285	772	7166	0	0	YER102W, YNR037C, YOL120C, YDR418W, YKL056C, YPL198W, YGR027C, YER117W, YHL033C, YGL031C, YPL131W, YMR286W, YML129C, YGL123W, YML063W, YLR009W, YMR142C, YPL090C, YMR260C, YGR215W, YPL220W, YPR132W, YBR084C-A, YGR148C, YLR448W, YBR189W, YJR047C, YKL167C, YKL156W, YBR191W, YGR085C, YOR276W, YOR312C, YNL096C, YEL054C, YNL069C, YDR064W, YJL190C, YGL147C, YLR029C, YAL003W, YJL177W, YHL001W, YNL162W, Y…
GO:0006518	peptide metabolic process	2.84396e-14	4.42984e-17	83	285	811	7166	0	0	YER102W, YNR037C, YOL120C, YDR418W, YKL056C, YPL198W, YGR027C, YER117W, YHL033C, YGL031C, YPL131W, YMR286W, YML129C, YGL123W, YML063W, YLR009W, YMR142C, YPL090C, YMR260C, YGR215W, YPL220W, YPR132W, YBR084C-A, YGR148C, YLR448W, YBR189W, YJR047C, YKL167C, YKL156W, YBR191W, YGR085C, YOR276W, YOR312C, YNL096C, YEL054C, YNL069C, YDR064W, YJL190C, YGL147C, YLR029C, YAL003W, YJL177W, YHL001W, YNL162W, Y…
GO:0043604	amide biosynthetic process	2.22865e-13	3.47142e-16	82	285	822	7166	0	0	YER102W, YNR037C, YOL120C, YDR418W, YKL056C, YPL198W, YGR027C, YER117W, YHL033C, YGL031C, YPL131W, YMR286W, YML129C, YGL123W, YML063W, YLR009W, YMR142C, YPL090C, YMR260C, YGR215W, YPL220W, YPR132W, YBR084C-A, YGR148C, YLR448W, YBR189W, YJR047C, YKL167C, YKL156W, YBR191W, YGR085C, YOR276W, YOR312C, YNL096C, YEL054C, YNL069C, YDR064W, YJL190C, YGL147C, YLR029C, YAL003W, YJL177W, YHL001W, YNL162W, Y…
GO:0043603	cellular amide metabolic process	1.85118e-12	2.88345e-15	84	285	886	7166	0	0	YER102W, YNR037C, YOL120C, YDR418W, YKL056C, YPL198W, YGR027C, YER117W, YHL033C, YGL031C, YPL131W, YMR286W, YML129C, YGL123W, YML063W, YLR009W, YMR142C, YPL090C, YMR260C, YGR215W, YPL220W, YPR132W, YBR084C-A, YGR148C, YLR448W, YBR189W, YJR047C, YKL167C, YKL156W, YBR191W, YGR085C, YOR276W, YOR312C, YNL096C, YEL054C, YNL069C, YDR064W, YJL190C, YGL147C, YLR029C, YAL003W, YKL152C, YJL177W, YHL001W, Y…
GO:0042254	ribosome biogenesis	5.88253e-09	9.16282e-12	52	285	475	7166	0	0	YEL054C, YNL096C, YER102W, YER146W, YNR037C, YDR064W, YGL029W, YDR418W, YPL198W, YJL177W, YHL033C, YHL001W, YBL026W, YGL031C, YPL131W, YHR087W, YJR063W, YPL081W, YLR441C, YHL015W, YNL147W, YLR075W, YDR378C, YML063W, YGL123W, YOR096W, YGR118W, YLR009W, YKL180W, YKR094C, YML026C, YPR102C, YPL090C, YDR450W, YJR123W, YGL076C, YGL135W, YPL220W, YPR132W, YOL040C, YGR148C, YGL189C, YLR448W, YML073C, YBR…
GO:0022613	ribonucleoprotein complex biogenesis	7.94122e-09	1.23695e-11	58	285	573	7166	0	0	YEL054C, YNL096C, YER102W, YER146W, YNR037C, YDR064W, YGL029W, YDR418W, YPL198W, YJL177W, YHL033C, YLR275W, YHL001W, YBL026W, YGL031C, YPL131W, YHR087W, YJR063W, YPL081W, YLR441C, YHL015W, YNL147W, YPR182W, YLR075W, YDR378C, YGL123W, YML063W, YOR096W, YGR118W, YKL180W, YLR009W, YKR094C, YML026C, YPR102C, YPL090C, YDR450W, YMR260C, YJR123W, YGL135W, YGL076C, YPL220W, YPR132W, YOL040C, YOR159C, YGR…
GO:0042255	ribosome assembly	1.03516e-08	1.6124e-11	20	285	79	7166	0	0	YLR009W, YKR094C, YEL054C, YNR037C, YPR102C, YDR418W, YJR123W, YPL131W, YGL031C, YOL040C, YLR448W, YGL189C, YGR148C, YML073C, YOL127W, YLR075W, YJL191W, YKL156W, YGR085C, YNL302C
GO:1901566	organonitrogen compound biosynthetic process	3.44195e-07	5.36129e-10	87	285	1160	7166	0	0	YER102W, YNR037C, YOL120C, YDR418W, YKL056C, YPL198W, YGR027C, YER117W, YHL033C, YGL031C, YPL131W, YMR286W, YML129C, YGL123W, YML063W, YDR377W, YLR009W, YMR142C, YPL090C, YMR260C, YGR215W, YPL220W, YPR132W, YBR084C-A, YGR148C, YLR448W, YBR189W, YJR047C, YKL167C, YKL156W, YBR191W, YGR085C, YOR276W, YOR312C, YDR226W, YNL096C, YEL054C, YNL069C, YDR064W, YJL190C, YGL147C, YLR029C, YAL003W, YJL177W, Y…
GO:0000027	ribosomal large subunit assembly	1.97367e-06	3.07426e-09	13	285	41	7166	0	0	YLR009W, YKR094C, YEL054C, YGR148C, YLR448W, YML073C, YOL127W, YPR102C, YLR075W, YDR418W, YPL131W, YGL031C, YGR085C
GO:1901564	organonitrogen compound metabolic process	2.32564e-06	3.62249e-09	97	285	1406	7166	0	0	YER102W, YNR037C, YOL120C, YHR051W, YDR418W, YKL056C, YPL198W, YGR027C, YER117W, YHL033C, YGL031C, YPL131W, YMR286W, YML129C, YJR009C, YGL123W, YML063W, YHR001W-A, YDR377W, YMR142C, YLR009W, YPL090C, YMR260C, YGR215W, YPL220W, YPR132W, YBR084C-A, YGR148C, YLR448W, YJR048W, YBR189W, YJR047C, YKL167C, YKL156W, YBR191W, YGR085C, YOR276W, YOR312C, YDR226W, YNL096C, YEL054C, YNL069C, YDR064W, YJL190C,…
GO:0042273	ribosomal large subunit biogenesis	4.81618e-06	7.50184e-09	21	285	120	7166	0	0	YKL180W, YLR009W, YKR094C, YEL054C, YPR102C, YDR418W, YPL198W, YJL177W, YHL033C, YGL135W, YGL076C, YPL220W, YHL001W, YGL031C, YPL131W, YLR448W, YGR148C, YML073C, YOL127W, YLR075W, YGR085C
GO:0042274	ribosomal small subunit biogenesis	8.49794e-06	1.32367e-08	23	285	147	7166	0	0	YML026C, YNL096C, YER102W, YNR037C, YDR064W, YPL090C, YDR450W, YJR123W, YPR132W, YOL040C, YLR441C, YPL081W, YHL015W, YNL147W, YBR189W, YMR143W, YDR378C, YML063W, YJL191W, YKL156W, YOR096W, YNL302C, YGR118W
GO:0022618	ribonucleoprotein complex assembly	1.85378e-05	2.88751e-08	26	285	191	7166	0	0	YLR009W, YKR094C, YEL054C, YNR037C, YPR102C, YDR418W, YMR260C, YLR275W, YJR123W, YGL031C, YPL131W, YOL040C, YOR159C, YGR148C, YGL189C, YLR448W, YML073C, YPR182W, YOL127W, YLR075W, YKL156W, YJL191W, YNL244C, YNL302C, YGR085C, YOR276W
GO:0071826	ribonucleoprotein complex subunit organization	6.55184e-05	1.02054e-07	26	285	203	7166	0	0	YLR009W, YKR094C, YEL054C, YNR037C, YPR102C, YDR418W, YMR260C, YLR275W, YJR123W, YGL031C, YPL131W, YOL040C, YOR159C, YGR148C, YGL189C, YLR448W, YML073C, YPR182W, YOL127W, YLR075W, YKL156W, YJL191W, YNL244C, YNL302C, YGR085C, YOR276W
GO:0070925	organelle assembly	0.000672864	1.04807e-06	22	285	172	7166	0	0	YLR009W, YKR094C, YEL054C, YNR037C, YMR159C, YPR102C, YDR418W, YJR123W, YPL131W, YGL031C, YOL040C, YLR448W, YGL189C, YGR148C, YML073C, YOL127W, YLR075W, YJL191W, YKL156W, YNL302C, YGR085C, YOR276W
GO:XXXXXXX	unannotated	0.000755474	1.17675e-06	58	285	778	7166	0	0	YMR153C-A, YNL303W, YDR241W, YDR094W, YIL086C, YPR092W, YLR434C, YCL046W, YJL150W, YLR217W, YPL102C, YNL337W, YBL048W, YAR075W, YPR099C, YIL058W, YMR158W-B, YKL177W, YBR190W, YPR177C, YER091C-A, YOR170W, YGL239C, YHR212C, YIL028W, YKL223W, YNL043C, YGR291C, YJL119C, YMR031W-A, YGL024W, YGR226C, YLR322W, YIL025C, YGL042C, YMR086C-A, YBR144C, YML084W, YMR324C, YOL160W, YJL022W, YDR426C, YLR255C, YO…
GO:0006407	rRNA export from nucleus	0.00204891	3.19145e-06	7	285	18	7166	0	0	YDR450W, YML026C, YGL189C, YGL123W, YJR123W, YNL302C, YOL040C
GO:0051029	rRNA transport	0.00204891	3.19145e-06	7	285	18	7166	0	0	YDR450W, YML026C, YGL189C, YGL123W, YJR123W, YNL302C, YOL040C
GO:0030490	maturation of SSU-rRNA	0.00290442	4.52402e-06	17	285	120	7166	0	0	YML026C, YPL081W, YLR441C, YHL015W, YBR189W, YER102W, YNL147W, YDR064W, YMR143W, YPL090C, YDR378C, YDR450W, YML063W, YKL156W, YJL191W, YPR132W, YGR118W
GO:0006364	rRNA processing	0.00516571	8.04628e-06	32	285	351	7166	0	0	YNL096C, YER102W, YER146W, YDR064W, YGL029W, YPL198W, YJL177W, YHL033C, YBL026W, YHR087W, YPL081W, YLR441C, YHL015W, YNL147W, YDR378C, YML063W, YGL123W, YOR096W, YGR118W, YKL180W, YML026C, YPL090C, YDR450W, YGL076C, YGL135W, YPL220W, YPR132W, YBR189W, YMR143W, YLR293C, YJL191W, YKL156W
